# Supplementary material for: Study on Enzyme Activity and Metabolomics during Culture of Liquid Spawn of Floccularia luteovirens
Source: J Fungi (Basel). 2024 Aug 29;10(9):618. doi: 10.3390/jof10090618 (PMC11433261; doi:10.3390/jof10090618)
Supplement: Supplementary file 1 [file jof-10-00618-s001.zip]

Archive with 5 entries (5 files):
- Table S1. all metabolite data.xlsx
- Table S2. bioactive compounds.xlsx
- Table S3. Differential expression of metabolite data.xlsx
- Table S4. DMEs -VIPtop50.xlsx
- Table S5. Common metabolite heat map.xlsx
