# Supplementary material for: Study on Enzyme Activity and Metabolomics during Culture of Liquid Spawn of Floccularia luteovirens
Source: J Fungi (Basel). 2024 Aug 29;10(9):618. doi: 10.3390/jof10090618 (PMC11433261; doi:10.3390/jof10090618)
Supplement: Supplementary file 1 [file jof-10-00618-s001.zip › Table S1. all metabolite data.xlsx]

## Sheet: Sheet1
ID	m/z	Retention time (min)	Ion mode	Metabolites	cid	HMDB	METLIN	Lipidmaps	ChEBI	KEGG	ID Annotation	Annotation	PubChem	CAS	smiles	InChIKey	Super Class	Class	Sub Class	level	Score	Fragmentation Score/Total spectrum similarity	Adducts	Formula	Mass Error (ppm)	Average RI	QC2	QC3	QC4	F.l10d-1	F.l10d-2	F.l10d-3	F.l10d-4	F.l10d-5	F.l10d-6	F.l20d-1	F.l20d-2	F.l20d-3	F.l20d-4	F.l20d-5	F.l20d-6	F.l30d-1	F.l30d-2	F.l30d-3	F.l30d-4	F.l30d-5	F.l30d-6
28	144.062	7.046	GCMS	1,3-Butanediol	55895	HMDB0031320	87583		52683	C20335			7896	107-88-0	CC(O)CCO	PUPZLCDOIYMWBV-UHFFFAOYSA-N	Organic oxygen compounds	Organooxygen compounds	Alcohols and polyols	Level 1	98.9	98.3		C4H10O2		233386	33477.5	33870.3	33909.4	66346.9	63274.8	166860	130138	48292.2	62409.3	9017.27	7859.62	5548.38	5826.33	7703.2	7958.42	10488.1	939.684	8309.82	7619.85	8832.04	6115.09
658	361.194	24.951	GCMS	Sucrose	46961	HMDB0000258	137		17992	C00089	sce00052,sce00500,sce02010	Galactose metabolism|Starch and sucrose metabolism|ABC transporters	5988	57-50-1	OC[C@H]1O[C@@](CO)(O[C@H]2O[C@H](CO)[C@@H](O)[C@H](O)[C@H]2O)[C@@H](O)[C@@H]1O	CZMRCDWAGMRECN-UGDNZRGBSA-N	Organic oxygen compounds	Organooxygen compounds	Carbohydrates and carbohydrate conjugates	Level 1	98.5	98.7		C12H22O11		914366	2.44147e+06	2.40314e+06	2.51777e+06	3.04769e+06	2.3418e+06	2.49882e+06	2.30883e+06	2.02907e+06	2.18632e+06	3.08839e+06	2.56009e+06	2.89094e+06	3.00745e+06	2.53342e+06	2.77733e+06	2.24957e+06	2.06702e+06	2.32926e+06	2.63766e+06	2.27366e+06	2.34557e+06
109	147.035	9.856	GCMS	Urea	46980	HMDB0000294	6		16199	C00086	sce00220,sce00230,sce00240,sce00330,sce00780,sce00791,sce02010	Arginine biosynthesis|Purine metabolism|Pyrimidine metabolism|Arginine and proline metabolism|Biotin metabolism|Atrazine degradation|ABC transporters	1176	57-13-6	NC(N)=O	XSQUKJJJFZCRTK-UHFFFAOYSA-N	Organic acids and derivatives	Organic carbonic acids and derivatives	Ureas	Level 1	98.4	99		CH4N2O		333414	1.98172e+06	2.01034e+06	2.00616e+06	738566	652515	975711	890633	475057	607701	2.63571e+06	2.4043e+06	2.77071e+06	2.50654e+06	2.45941e+06	2.63305e+06	2.13009e+06	1.97647e+06	3.0957e+06	3.49872e+06	1.90072e+06	2.05258e+06
465	307.176	20.013	GCMS	Galactitol	46873	HMDB0000107	4179		16813	C01697	sce00052	Galactose metabolism	11850	608-66-2	OC[C@H](O)[C@@H](O)[C@@H](O)[C@H](O)CO	FBPFZTCFMRRESA-GUCUJZIJSA-N	Organic oxygen compounds	Organooxygen compounds	Carbohydrates and carbohydrate conjugates	Level 1	98.3	97.5		C6H14O6		671199	125303	122858	127830	381257	403841	420270	403227	302390	35231.2	215837	216753	222579	189373	189075	205930	112806	114767	164490	134989	117857	132703
572	117.015	22.725	GCMS	Stearic Acid	64	HMDB0000827	189	LMFA01010018	28842	C01530	sce00061,sce01040	Fatty acid biosynthesis|Biosynthesis of unsaturated fatty acids	5281	57-11-4	C(CCCCCCCC)CCCCCCCCC(=O)O	QIQXTHQIDYTFRH-UHFFFAOYSA-N	Lipids and lipid-like molecules	Fatty Acyls	Fatty acids and conjugates	Level 1	98.2	99.7		C18H36O2		790032	799545	809634	784258	839165	893567	647555	1.19535e+06	1.01937e+06	919409	872062	770343	1.04396e+06	1.19349e+06	1.12303e+06	881671	893561	962289	1.66449e+06	1.05832e+06	923572	963691
559	337.275	22.495	GCMS	Linoelaidic Acid	631	HMDB0006270	62957	LMFA01030123	75108				5282457	506-21-8	C(CCCCCCC(=O)O)/C=C/C/C=C/CCCCC	OYHQOLUKZRVURQ-AVQMFFATSA-N	Lipids and lipid-like molecules	Fatty Acyls	Lineolic acids and derivatives	Level 1	98.2	98.5		C18H32O2		778728	332529	330559	332148	177931	179613	148476	181446	140782	167132	433977	674296	434384	384929	640875	468258	276814	303148	322714	323817	320624	325260
11	147.041	6.694	GCMS	D-Lactic Acid	47508	HMDB0001311	63094		42111	C00256	sce00620	Pyruvate metabolism	61503	10326-41-7	C[C@@H](O)C(O)=O	JVTAAEKCZFNVCJ-UWTATZPHSA-N	Organic acids and derivatives	Hydroxy acids and derivatives	Alpha hydroxy acids and derivatives	Level 1	98.1	99.4		C3H6O3		220797	6.65836e+06	6.55223e+06	6.73302e+06	3.4683e+06	3.31543e+06	5.46566e+06	4.70262e+06	2.7726e+06	3.32056e+06	6.52637e+06	5.84164e+06	7.19268e+06	6.38547e+06	6.61652e+06	6.81412e+06	8.00094e+06	7.67989e+06	1.13774e+07	1.2083e+07	6.49461e+06	7.11244e+06
169	245.069	11.637	GCMS	Fumaric Acid	46891	HMDB0000134	3242		18012	C00122	sce00020,sce00190,sce00220,sce00250,sce00350,sce00360,sce00620,sce00650,sce00760	Citrate cycle (TCA cycle)|Oxidative phosphorylation|Arginine biosynthesis|Alanine, aspartate and glutamate metabolism|Tyrosine metabolism|Phenylalanine metabolism|Pyruvate metabolism|Butanoate metabolism|Nicotinate and nicotinamide metabolism	444972	110-17-8	OC(=O)\C=C\C(O)=O	VZCYOOQTPOCHFL-OWOJBTEDSA-N	Organic acids and derivatives	Carboxylic acids and derivatives	Dicarboxylic acids and derivatives	Level 1	97.9	99.8		C4H4O4		393829	1.14502e+06	1.14275e+06	1.14972e+06	770931	690757	737768	667532	484982	617144	908901	855373	762065	783424	717081	740038	1.92562e+06	1.7382e+06	1.90242e+06	1.82017e+06	1.82938e+06	2.14173e+06
516	117.019	21.132	GCMS	Palmitic Acid	48	HMDB0000220	187	LMFA01010001	15756	C00249	sce00061,sce00062,sce00071,sce01040	Fatty acid biosynthesis|Fatty acid elongation|Fatty acid degradation|Biosynthesis of unsaturated fatty acids	985	57-10-3	OC(CCCCCCCCCCCCCCC)=O	IPCSVZSSVZVIGE-UHFFFAOYSA-N	Lipids and lipid-like molecules	Fatty Acyls	Fatty acids and conjugates	Level 1	97.9	99.6		C16H32O2		717427	1.31619e+06	1.31055e+06	1.29279e+06	1.48799e+06	1.64614e+06	1.3359e+06	1.9888e+06	1.64567e+06	1.69106e+06	1.5139e+06	1.38409e+06	1.69491e+06	1.7799e+06	1.86984e+06	1.52562e+06	1.48625e+06	1.54689e+06	2.3413e+06	1.66771e+06	1.44685e+06	1.65427e+06
562	145.046	22.538	GCMS	Petroselinic Acid	575	HMDB0002080	3553	LMFA01030066	28194	C08363			5281125	593-39-5	C(=C/CCCCCCCCCCC)/CCCCC(=O)O	CNVZJPUDSLNTQU-SEYXRHQNSA-N	Lipids and lipid-like molecules	Fatty Acyls	Fatty acids and conjugates	Level 1	97.9	97.8		C18H34O2		780841	118423	117825	117739	89477.2	92912.3	81241.1	95799.3	72641.4	88357.8	134408	196618	119795	116807	186154	137825	105107	107754	109864	112409	111767	120962
455	319.203	19.761	GCMS	D-Glucose	46880	HMDB0000122			15903	C00221	sce00010,sce00030	Glycolysis / Gluconeogenesis|Pentose phosphate pathway	64689	492-61-5	OC[C@H]1O[C@@H](O)[C@H](O)[C@@H](O)[C@@H]1O	WQZGKKKJIJFFOK-VFUOTHLCSA-N	Organic oxygen compounds	Organooxygen compounds	Carbohydrates and carbohydrate conjugates	Level 1	97.6	96.1		C6H12O6		662396	2.14521e+07	2.12399e+07	2.14986e+07	2.0992e+07	2.06227e+07	2.03763e+07	1.9498e+07	1.90828e+07	1.962e+07	2.33197e+07	2.3576e+07	2.27237e+07	2.2309e+07	2.21399e+07	2.2558e+07	2.04939e+07	2.03334e+07	2.22971e+07	2.30081e+07	2.15126e+07	2.25221e+07
120	174.091	10.199	GCMS	Ethanolamine	46896	HMDB0000149	3207		16000	C00189	sce00564	Glycerophospholipid metabolism	700	141-43-5	NCCO	HZAXFHJVJLSVMW-UHFFFAOYSA-N	Organic nitrogen compounds	Organonitrogen compounds	Amines	Level 1	97.5	99.6		C2H7NO		345145	2.72568e+06	2.75591e+06	2.86887e+06	1.35613e+06	1.61627e+06	1.64627e+06	1.83013e+06	1.01065e+06	1.5611e+06	5.34299e+06	3.03324e+06	2.88473e+06	2.29617e+06	2.7925e+06	2.53191e+06	3.92191e+06	3.92148e+06	6.31154e+06	5.49653e+06	4.06224e+06	5.07663e+06
163	241.084	11.407	GCMS	Uracil	46984	HMDB0000300	258		17568	C00106	sce00240,sce00410,sce00770	Pyrimidine metabolism|beta-Alanine metabolism|Pantothenate and CoA biosynthesis	1174	66-22-8	O=C1NC=CC(=O)N1	ISAKRJDGNUQOIC-UHFFFAOYSA-N	Organoheterocyclic compounds	Diazines	Pyrimidines and pyrimidine derivatives	Level 1	97.4	98		C4H4N2O2		386255	177851	177954	174934	212328	213034	202478	213048	161975	207965	176974	195905	164371	151069	160483	162578	137746	147790	214130	168303	156078	155417
144	174.119	10.868	GCMS	Glycine	46881	HMDB0000123	20		15428	C00037	sce00230,sce00260,sce00310,sce00440,sce00460,sce00470,sce00480,sce00630,sce00680,sce00730,sce00785,sce00860,sce00970	Purine metabolism|Glycine, serine and threonine metabolism|Lysine degradation|Phosphonate and phosphinate metabolism|Cyanoamino acid metabolism|D-Amino acid metabolism|Glutathione metabolism|Glyoxylate and dicarboxylate metabolism|Methane metabolism|Thiamine metabolism|Lipoic acid metabolism|Porphyrin metabolism|Aminoacyl-tRNA biosynthesis	750	56-40-6	NCC(O)=O	DHMQDGOQFOQNFH-UHFFFAOYSA-N	Organic acids and derivatives	Carboxylic acids and derivatives	Amino acids, peptides, and analogues	Level 1	97.3	99.5		C2H5NO2		368024	1.68917e+07	1.69481e+07	1.76096e+07	1.58826e+07	1.51814e+07	1.56943e+07	1.51678e+07	1.40249e+07	1.54132e+07	1.70178e+07	1.60076e+07	1.62596e+07	1.53931e+07	1.37695e+07	1.47785e+07	1.71958e+07	1.73032e+07	1.96058e+07	1.89261e+07	1.7981e+07	1.8853e+07
127	147.039	10.308	GCMS	Glycerol	46888	HMDB0000131	105		17754	C00116	sce00040,sce00052,sce00561,sce02010	Pentose and glucuronate interconversions|Galactose metabolism|Glycerolipid metabolism|ABC transporters	753	56-81-5	OCC(O)CO	PEDCQBHIVMGVHV-UHFFFAOYSA-N	Organic oxygen compounds	Organooxygen compounds	Carbohydrates and carbohydrate conjugates	Level 1	97.3	98.6		C3H8O3		348872	3.87324e+06	3.88083e+06	3.83607e+06	4.68752e+06	4.64507e+06	6.53022e+06	5.85681e+06	3.66477e+06	4.27669e+06	3.33008e+06	3.36746e+06	3.21832e+06	3.09343e+06	3.07924e+06	3.26678e+06	2.83029e+06	2.88015e+06	3.5333e+06	3.4274e+06	2.9182e+06	3.28092e+06
368	156.06	17.94	GCMS	L-Glutamine	47136	HMDB0000641	18		18050	C00064	sce00220,sce00230,sce00240,sce00250,sce00470,sce00630,sce00750,sce00910,sce00970,sce02010	Arginine biosynthesis|Purine metabolism|Pyrimidine metabolism|Alanine, aspartate and glutamate metabolism|D-Amino acid metabolism|Glyoxylate and dicarboxylate metabolism|Vitamin B6 metabolism|Nitrogen metabolism|Aminoacyl-tRNA biosynthesis|ABC transporters	5961	56-85-9	N[C@@H](CCC(N)=O)C(O)=O	ZDXPYRJPNDTMRX-VKHMYHEASA-N	Organic acids and derivatives	Carboxylic acids and derivatives	Amino acids, peptides, and analogues	Level 1	97.2	98.3		C5H10N2O3		602416	1.53874e+06	1.63142e+06	1.83702e+06	232482	157730	243630	220539	63060.8	175185	704956	837445	879362	446580	411959	528287	2.95194e+06	3.04121e+06	5.44727e+06	3.63413e+06	3.34949e+06	3.90928e+06
302	142.098	15.728	GCMS	Ornithine	46935	HMDB0000214	45121		15729	C00077	sce00220,sce00330,sce00470,sce00480,sce04148	Arginine biosynthesis|Arginine and proline metabolism|D-Amino acid metabolism|Glutathione metabolism|Efferocytosis	6262	3184-13-2	NCCC[C@H](N)C(O)=O	AHLPHDHHMVZTML-BYPYZUCNSA-N	Organic acids and derivatives	Carboxylic acids and derivatives	Amino acids, peptides, and analogues	Level 1	97.2	98.8		C5H12N2O2		528997	1.51849e+07	1.53189e+07	1.57371e+07	1.5694e+07	1.583e+07	1.77084e+07	1.68337e+07	1.17795e+07	1.62986e+07	1.34976e+07	1.39268e+07	1.12801e+07	8.81264e+06	9.64309e+06	1.07213e+07	1.47504e+07	1.48809e+07	2.05443e+07	1.59951e+07	1.40849e+07	1.65321e+07
361	299.083	17.751	GCMS	Glycerol 3-Phosphate	46884	HMDB0000126	5161		15978	C00093	sce00561,sce00564,sce02010	Glycerolipid metabolism|Glycerophospholipid metabolism|ABC transporters	439162	57-03-4	OC[C@@H](O)COP(O)(O)=O	AWUCVROLDVIAJX-GSVOUGTGSA-N	Lipids and lipid-like molecules	Glycerophospholipids	Glycerophosphates	Level 1	97.1	98.7		C3H9O6P		596190	2.44769e+06	2.43686e+06	2.42807e+06	1.95017e+06	1.98488e+06	2.17363e+06	2.00227e+06	1.39582e+06	1.91594e+06	2.21553e+06	2.41113e+06	2.05342e+06	1.79272e+06	1.90778e+06	1.91904e+06	3.02404e+06	2.95687e+06	3.85942e+06	3.20561e+06	2.97672e+06	3.42189e+06
239	217.106	14.096	GCMS	Erythritol	48012	HMDB0002994	140		17113	C00503	sce02010	ABC transporters	222285	149-32-6	OC[C@H](O)[C@H](O)CO	UNXHWFMMPAWVPI-ZXZARUISSA-N	Organic oxygen compounds	Organooxygen compounds	Carbohydrates and carbohydrate conjugates	Level 1	97	98.9		C4H10O4		474798	1.69119e+06	1.69384e+06	1.68332e+06	513019	483728	527187	496610	396880	491600	1.65187e+06	1.63599e+06	1.54857e+06	1.41082e+06	1.32252e+06	1.41707e+06	2.63453e+06	2.63632e+06	3.36842e+06	2.80481e+06	2.78073e+06	2.94066e+06
463	319.181	19.963	GCMS	Sorbitol	46956	HMDB0000247	143		17924	C00794	sce00051,sce00052,sce02010	Fructose and mannose metabolism|Galactose metabolism|ABC transporters	5780	50-70-4	OC[C@H](O)[C@@H](O)[C@H](O)[C@H](O)CO	FBPFZTCFMRRESA-JGWLITMVSA-N	Organic oxygen compounds	Organooxygen compounds	Carbohydrates and carbohydrate conjugates	Level 1	97	95.5		C6H14O6		669133	1.48542e+06	1.48646e+06	1.49268e+06	1.41887e+06	1.50969e+06	1.68355e+06	1.50776e+06	1.12033e+06	1.42272e+06	2.02573e+06	2.4211e+06	1.5735e+06	1.47175e+06	1.63782e+06	1.86996e+06	824930	867525	1.52304e+06	1.2942e+06	995741	996184
306	246.138	15.793	GCMS	L-Glutamic Acid	46895	HMDB0000148	19		16015	C00025	sce00220,sce00250,sce00330,sce00332,sce00340,sce00430,sce00470,sce00480,sce00630,sce00650,sce00660,sce00860,sce00910,sce00970,sce02010	Arginine biosynthesis|Alanine, aspartate and glutamate metabolism|Arginine and proline metabolism|Carbapenem biosynthesis|Histidine metabolism|Taurine and hypotaurine metabolism|D-Amino acid metabolism|Glutathione metabolism|Glyoxylate and dicarboxylate metabolism|Butanoate metabolism|C5-Branched dibasic acid metabolism|Porphyrin metabolism|Nitrogen metabolism|Aminoacyl-tRNA biosynthesis|ABC tran…	33032	56-86-0	N[C@@H](CCC(O)=O)C(O)=O	WHUUTDBJXJRKMK-VKHMYHEASA-N	Organic acids and derivatives	Carboxylic acids and derivatives	Amino acids, peptides, and analogues	Level 1	96.9	99.1		C5H9NO4		531161	2.40188e+06	2.41452e+06	2.44868e+06	2.20712e+06	1.99173e+06	2.22639e+06	2.23932e+06	1.46222e+06	1.93655e+06	2.03418e+06	2.07586e+06	1.77024e+06	1.57721e+06	1.58015e+06	1.7167e+06	2.91708e+06	3.00067e+06	4.06885e+06	3.20247e+06	3.03611e+06	3.36595e+06
432	204.11	19.46	GCMS	D-Galactose	257702	HMDB0000143	134			C00124	sce00052	Galactose metabolism	6036	59-23-4	C(C1C(C(C(C(O1)O)O)O)O)O	WQZGKKKJIJFFOK-SVZMEOIVSA-N	Organic oxygen compounds	Organooxygen compounds	Carbohydrates and carbohydrate conjugates	Level 1	96.9	96.2		C6H12O6		652482	7.52936e+06	7.48374e+06	7.58885e+06	4.74861e+06	4.17435e+06	2.74153e+06	4.33369e+06	4.24809e+06	5.22087e+06	1.0656e+07	1.18557e+07	4.65972e+06	6.49437e+06	2.92948e+06	1.96918e+06	1.44323e+07	1.53522e+07	3.20934e+07	1.44283e+07	1.88509e+07	1.89054e+07
669	204.095	25.126	GCMS	Beta-Lactose	64696	HMDB0041627	267		36218	C01970			6134	5965-66-2	OC[C@H]1O[C@@H](O[C@H]2[C@H](O)[C@@H](O)[C@H](O)O[C@@H]2CO)[C@H](O)[C@@H](O)[C@H]1O	GUBGYTABKSRVRQ-DCSYEGIMSA-N	Organic oxygen compounds	Organooxygen compounds	Carbohydrates and carbohydrate conjugates	Level 1	96.9	96.2		C12H22O11		925038	259363	288585	259741	400594	343197	305804	363839	353070	317443	453294	486229	274055	287913	211383	240272	229740	257990	711835	276078	341831	349548
718	204.097	26.787	GCMS	Galactinol	546251								11727586		C(C1C(C(C(C(O1)OC2C(C(C(C(C2O)O)O)O)O)O)O)O)O	VCWMRQDBPZKXKG-ZNVDUFQESA-N	Organic oxygen compounds	Organooxygen compounds	Carbohydrates and carbohydrate conjugates	Level 1	96.9	94.8		C12H22O11		1.02633e+06	129529	104190	102641	131913	168152	152533	188702	156523	129458	121284	116899	115114	115940	103039	130423	85447.8	88393.9	96255.6	109294	127666	97984
229	147.041	13.806	GCMS	Malic Acid	257700	HMDB0000744	118			C00149	sce00020,sce00620,sce00630,sce00680	Citrate cycle (TCA cycle)|Pyruvate metabolism|Glyoxylate and dicarboxylate metabolism|Methane metabolism	525	6915-15-7	C(C(C(=O)O)O)C(=O)O	BJEPYKJPYRNKOW-UHFFFAOYSA-N	Organic acids and derivatives	Hydroxy acids and derivatives	Beta hydroxy acids and derivatives	Level 1	96.8	95		C4H6O5		465249	4.04398e+06	4.04861e+06	4.0406e+06	3.14975e+06	2.59302e+06	2.89314e+06	2.52346e+06	2.04045e+06	2.64762e+06	3.50172e+06	3.22866e+06	2.9362e+06	2.83102e+06	2.65872e+06	2.73664e+06	5.93251e+06	5.87907e+06	6.2031e+06	5.56361e+06	5.94469e+06	6.77952e+06
490	147.051	20.624	GCMS	Gluconic Acid	47128	HMDB0000625	345		33198	C00257	sce00030	Pentose phosphate pathway	10690	526-95-4	OC[C@@H](O)[C@@H](O)[C@H](O)[C@@H](O)C(O)=O	RGHNJXZEOKUKBD-SQOUGZDYSA-N	Organic oxygen compounds	Organooxygen compounds	Carbohydrates and carbohydrate conjugates	Level 1	96.8	96.9		C6H12O7		696441	1.16055e+06	1.15177e+06	1.17003e+06	1.01577e+06	1.37364e+06	1.20476e+06	1.21656e+06	1.17879e+06	1.34248e+06	689365	573596	438540	426235	454254	466423	1.74658e+06	1.5607e+06	1.77104e+06	1.62103e+06	1.60461e+06	1.88479e+06
648	230.116	24.666	GCMS	Inosine	46924	HMDB0000195	84		17596	C00294	sce00230	Purine metabolism	6021	58-63-9	OC[C@H]1O[C@H]([C@H](O)[C@@H]1O)N1C=NC2=C(O)N=CN=C12	UGQMRVRMYYASKQ-KQYNXXCUSA-N	Nucleosides, nucleotides, and analogues	Purine nucleosides	Unclassified	Level 1	96.8	96.4		C10H12N4O5		896987	81896.7	88427.1	73599.2	131574	134365	161645	152029	86901.3	118517	44496.7	45392	58213.1	51974.7	49865.4	38719.7	60317.7	67756.8	83530.8	55958.3	54505.9	73266.9
347	217.1	17.173	GCMS	L-Arabinitol	47674	HMDB0001851	141		18403	C00532	sce00040	Pentose and glucuronate interconversions	439255	7643-75-6	OC[C@H](O)C(O)[C@@H](O)CO	HEBKCHPVOIAQTA-IMJSIDKUSA-N	Organic oxygen compounds	Organooxygen compounds	Carbohydrates and carbohydrate conjugates	Level 1	96.7	98.3		C5H12O5		577095	246447	246305	253608	158270	151189	174952	155278	118304	144305	88777.6	155423	147080	125842	81828.9	129985	386715	384105	470595	434616	385469	453184
185	257.114	12.15	GCMS	L-Cyclo(Alanylglycyl)	56066	HMDB0031547	87756		144050				107297	4526-77-6	CC1NC(=O)CNC1=O	ICCHEGCKVBMSTF-UHFFFAOYSA-N	Organic acids and derivatives	Carboxylic acids and derivatives	Amino acids, peptides, and analogues	Level 1	96.7	95		C5H8N2O2		410721	197103	198260	198805	218487	167603	160659	141218	130727	134000	233567	217927	244245	219291	188156	199355	176819	166999	213558	227822	207971	211885
437	205.117	19.508	GCMS	D-(+)-Mannose	257704		136			C00159	sce00051,sce00052,sce00520	Fructose and mannose metabolism|Galactose metabolism|Amino sugar and nucleotide sugar metabolism	18950	3458-28-4	C(C1C(C(C(C(O1)O)O)O)O)O	WQZGKKKJIJFFOK-QTVWNMPRSA-N	Organic oxygen compounds	Organooxygen compounds	Carbohydrates and carbohydrate conjugates	Level 1	96.5	94.6		C6H12O6		654063	3.85774e+07	3.8499e+07	3.89682e+07	3.0961e+07	3.76203e+07	3.67626e+07	3.51919e+07	3.51725e+07	3.62788e+07	4.21927e+07	4.19103e+07	4.05701e+07	4.02085e+07	3.99689e+07	3.98243e+07	3.09539e+07	3.77886e+07	4.4584e+07	3.53874e+07	4.07119e+07	4.18814e+07
125	299.12	10.277	GCMS	Phosphoric Acid	47581	HMDB0001429	3231		26078	C00009	sce00190,sce02010,sce04111	Oxidative phosphorylation|ABC transporters|Cell cycle - yeast	1004	14265-44-2	OP(O)(O)=O	NBIIXXVUZAFLBC-UHFFFAOYSA-N	Homogeneous non-metal compounds	Non-metal oxoanionic compounds	Non-metal phosphates	Level 1	96.4	94.6		H3O4P		347812	1.758e+07	1.75844e+07	1.76175e+07	1.75758e+07	1.81939e+07	1.803e+07	1.77477e+07	1.58266e+07	1.78427e+07	1.81929e+07	1.85897e+07	1.73023e+07	1.6469e+07	1.75783e+07	1.73694e+07	1.75842e+07	1.7314e+07	1.92383e+07	1.75058e+07	1.72903e+07	1.86401e+07
481	217.12	20.414	GCMS	Glucose	257422	HMDB0304632			4167	C00031	sce00010,sce00030,sce00052,sce00500,sce00520,sce02010,sce04113,sce04148	Glycolysis / Gluconeogenesis|Pentose phosphate pathway|Galactose metabolism|Starch and sucrose metabolism|Amino sugar and nucleotide sugar metabolism|ABC transporters|Meiosis - yeast|Efferocytosis	5793		[H]C1(O)O[C@]([H])(CO)[C@@]([H])(O)[C@]([H])(O)[C@@]1([H])O	WQZGKKKJIJFFOK-GASJEMHNSA-N	Organic oxygen compounds	Organooxygen compounds	Carbohydrates and carbohydrate conjugates	Level 1	96.4	94		C6H12O6		687765	4.4113e+06	4.43375e+06	4.47352e+06	4.16991e+06	3.70189e+06	3.54065e+06	3.45282e+06	3.0966e+06	3.45689e+06	5.64668e+06	5.74346e+06	4.57884e+06	4.33882e+06	3.98185e+06	4.14926e+06	5.97051e+06	6.05656e+06	1.10041e+07	6.69175e+06	7.12425e+06	7.33148e+06
387	273.108	18.513	GCMS	Citric Acid	46867	HMDB0000094	124		30769	C00158	sce00020,sce00250,sce00630	Citrate cycle (TCA cycle)|Alanine, aspartate and glutamate metabolism|Glyoxylate and dicarboxylate metabolism	311	77-92-9	OC(=O)CC(O)(CC(O)=O)C(O)=O	KRKNYBCHXYNGOX-UHFFFAOYSA-N	Organic acids and derivatives	Carboxylic acids and derivatives	Tricarboxylic acids and derivatives	Level 1	96.4	94		C6H8O7		621289	4.22105e+06	4.19345e+06	4.26663e+06	7.63223e+06	7.56175e+06	8.51322e+06	7.65652e+06	6.11081e+06	7.32517e+06	2.70817e+06	2.66337e+06	2.6122e+06	2.48296e+06	2.26156e+06	2.39059e+06	1.76132e+06	1.66857e+06	1.94538e+06	2.07496e+06	1.92752e+06	2.07386e+06
95	144.092	9.328	GCMS	L-Valine	47278	HMDB0000883	35		16414	C00183	sce00280,sce00290,sce00460,sce00770,sce00970,sce02010	Valine, leucine and isoleucine degradation|Valine, leucine and isoleucine biosynthesis|Cyanoamino acid metabolism|Pantothenate and CoA biosynthesis|Aminoacyl-tRNA biosynthesis|ABC transporters	6287	72-18-4	CC(C)[C@H](N)C(O)=O	KZSNJWFQEVHDMF-BYPYZUCNSA-N	Organic acids and derivatives	Carboxylic acids and derivatives	Amino acids, peptides, and analogues	Level 1	96.4	97.4		C5H11NO2		315001	3.94329e+06	3.9187e+06	3.97178e+06	3.56547e+06	3.00866e+06	3.12748e+06	2.88999e+06	2.31142e+06	2.72574e+06	4.12606e+06	4.02583e+06	3.93027e+06	3.81193e+06	3.47117e+06	3.69066e+06	4.21811e+06	4.08241e+06	5.14119e+06	4.97074e+06	4.44654e+06	4.94897e+06
248	156.072	14.331	GCMS	Pyroglutamic Acid	46966	HMDB0000267	3251		18183	C01879	sce00480	Glutathione metabolism	7405	98-79-3	OC(=O)[C@@H]1CCC(=O)N1	ODHCTXKNWHHXJC-VKHMYHEASA-N	Organic acids and derivatives	Carboxylic acids and derivatives	Amino acids, peptides, and analogues	Level 1	96.4	98		C5H7NO3		482536	1.41878e+07	1.41838e+07	1.44108e+07	1.23708e+07	1.13096e+07	1.22478e+07	1.13518e+07	9.01772e+06	1.07391e+07	1.67927e+07	1.35881e+07	1.3076e+07	1.2072e+07	1.09094e+07	1.21465e+07	1.65357e+07	1.67159e+07	2.14243e+07	1.95878e+07	1.69471e+07	1.86485e+07
247	232.115	14.309	GCMS	L-Aspartic Acid	46920	HMDB0000191	15		17053	C00049	sce00220,sce00250,sce00260,sce00261,sce00270,sce00300,sce00340,sce00410,sce00460,sce00470,sce00760,sce00770,sce00970,sce00999,sce02010	Arginine biosynthesis|Alanine, aspartate and glutamate metabolism|Glycine, serine and threonine metabolism|Monobactam biosynthesis|Cysteine and methionine metabolism|Lysine biosynthesis|Histidine metabolism|beta-Alanine metabolism|Cyanoamino acid metabolism|D-Amino acid metabolism|Nicotinate and nicotinamide metabolism|Pantothenate and CoA biosynthesis|Aminoacyl-tRNA biosynthesis|Biosynthesis of …	5960	56-84-8	N[C@@H](CC(O)=O)C(O)=O	CKLJMWTZIZZHCS-REOHCLBHSA-N	Organic acids and derivatives	Carboxylic acids and derivatives	Amino acids, peptides, and analogues	Level 1	96.2	98.2		C4H7NO4		481811	1.61217e+06	1.61474e+06	1.63485e+06	1.30644e+06	1.15419e+06	1.40902e+06	1.18884e+06	818773	989038	1.24261e+06	1.1356e+06	1.13891e+06	1.01476e+06	974937	988794	2.36835e+06	2.24791e+06	3.15169e+06	2.4183e+06	2.24222e+06	2.61923e+06
20	128.052	6.841	GCMS	Cyclohexylamine	55978	HMDB0031404			15773	C00571			7965	108-91-8	NC1CCCCC1	PAFZNILMFXTMIY-UHFFFAOYSA-N	Organic nitrogen compounds	Organonitrogen compounds	Cyclohexylamines	Level 1	96.2	97.3		C6H13N		226055	970748	976986	996366	997539	950054	960678	982595	989610	959491	980121	964539	970514	930442	948005	952390	939328	902747	938302	915777	911147	933065
136	158.109	10.648	GCMS	L-Isoleucine	2489	HMDB0000172	23	LMFA01100047	17191	C00407	sce00280,sce00290,sce00460,sce00970	Valine, leucine and isoleucine degradation|Valine, leucine and isoleucine biosynthesis|Cyanoamino acid metabolism|Aminoacyl-tRNA biosynthesis	6306	73-32-5	C([C@@H](N)[C@@H](C)CC)(=O)O	AGPKZVBTJJNPAG-WHFBIAKZSA-N	Organic acids and derivatives	Carboxylic acids and derivatives	Amino acids, peptides, and analogues	Level 1	96.1	94.4		C6H13NO2		360500	2.37694e+06	2.3943e+06	2.37569e+06	2.02794e+06	1.79135e+06	1.88266e+06	1.66487e+06	1.37434e+06	1.57228e+06	2.48124e+06	2.36812e+06	2.36943e+06	2.21935e+06	2.06839e+06	2.1789e+06	2.69819e+06	2.505e+06	3.16548e+06	3.02796e+06	2.74736e+06	3.14253e+06
674	191.09	25.323	GCMS	Cellobiose	46847	HMDB0000055	3480		36217	C06422			10712	528-50-7	OC[C@H]1O[C@@H](O[C@H]2[C@H](O)[C@@H](O)[C@H](O)O[C@@H]2CO)[C@H](O)[C@@H](O)[C@@H]1O	GUBGYTABKSRVRQ-QRZGKKJRSA-N	Organic oxygen compounds	Organooxygen compounds	Carbohydrates and carbohydrate conjugates	Level 1	96.1	94.2		C12H22O11		937051	242270	221513	245444	383504	309989	296202	338035	348715	311405	346010	377358	234826	273514	247229	237194	196124	210487	583997	222541	280549	257645
482	204.116	20.417	GCMS	D-Gulose	205483	HMDB0250761				C00738			206		OCC1OC(O)C(O)C(O)C1O	WQZGKKKJIJFFOK-UHFFFAOYSA-N	Organic oxygen compounds	Organooxygen compounds	Carbohydrates and carbohydrate conjugates	Level 1	96	94.2		C6H12O6		687889	6.82264e+06	6.80158e+06	6.8866e+06	6.09867e+06	5.74717e+06	4.57213e+06	5.84126e+06	5.7675e+06	6.57785e+06	1.07025e+07	1.21903e+07	5.83507e+06	6.78777e+06	5.54076e+06	5.20156e+06	1.51766e+07	1.59306e+07	2.44081e+07	1.57719e+07	1.75954e+07	1.79393e+07
329	103.021	16.572	GCMS	D-Ribofuranose	46972	HMDB0000283	313		47013	C00121	sce00030,sce02010	Pentose phosphate pathway|ABC transporters	5779	613-83-2	OC[C@H]1OC(O)[C@H](O)[C@@H]1O	HMFHBZSHGGEWLO-SOOFDHNKSA-N	Organic oxygen compounds	Organooxygen compounds	Carbohydrates and carbohydrate conjugates	Level 1	95.9	93.7		C5H10O5		557090	264090	265809	265932	320925	319521	342794	322804	188409	287367	246560	274658	227316	192148	203632	221904	200639	210978	255680	219289	198408	225476
593	217.109	23.286	GCMS	Pseudouridine	47211	HMDB0000767	5734		17802	C02067	sce00240	Pyrimidine metabolism	15047	1445-07-4	OC[C@H]1O[C@H]([C@H](O)[C@@H]1O)C1=CNC(=O)NC1=O	PTJWIQPHWPFNBW-GBNDHIKLSA-N	Nucleosides, nucleotides, and analogues	Nucleoside and nucleotide analogues	Unclassified	Level 1	95.9	93.9		C9H12N2O6		817605	247586	245004	253811	263893	251176	280112	281457	187682	249008	413474	470345	366017	303444	340082	327081	61693.2	59067.4	87546.5	64514.1	57482.1	73336.8
541	319.16	21.822	GCMS	Sedoheptulose	545469								5459879		C(C(C(C(C(C(=O)CO)O)O)O)O)O	HSNZZMHEPUFJNZ-SHUUEZRQSA-N	Organic oxygen compounds	Organooxygen compounds	Carbohydrates and carbohydrate conjugates	Level 1	95.8	94.5		C7H14O7		745933	401250	390119	409293	292497	286721	378647	323004	176453	263644	603311	591179	506589	441607	470051	554747	311996	337470	528838	421128	315283	355235
233	217.103	13.972	GCMS	D-Threitol	48242	HMDB0004136	58213		48300	C16884			169019	2418-52-2	OC[C@@H](O)[C@H](O)CO	UNXHWFMMPAWVPI-QWWZWVQMSA-N	Organic oxygen compounds	Organooxygen compounds	Carbohydrates and carbohydrate conjugates	Level 1	95.7	96.4		C4H10O4		470715	310666	311999	308865	85739	78967.9	87137.3	83036.5	63219	78782.2	361784	361196	340671	305659	290610	314334	454242	456364	597139	495335	487148	515920
527	205.107	21.366	GCMS	N-Acetyl-B-Glucosaminylamine	47396	HMDB0001104	6006		15947	C01239			439454		CC(=O)N[C@H]1[C@H](N)O[C@H](CO)[C@@H](O)[C@@H]1O	MCGXOCXFFNKASF-FMDGEEDCSA-N	Organic oxygen compounds	Organooxygen compounds	Carbohydrates and carbohydrate conjugates	Level 1	95.7	95		C8H16N2O5		727094	118703	114281	122498	91871.2	90533.8	92559	96602.5	50018.8	80474.6	151056	224419	183441	155628	233698	190303	47301	61817.7	85680.9	86031.7	64387.3	66086.5
673	436.221	25.258	GCMS	Maltitol	48004	HMDB0002928	3484		68428				493591	585-88-6	OC[C@H](O)[C@@H](O)[C@H](O[C@H]1O[C@H](CO)[C@@H](O)[C@H](O)[C@H]1O)[C@H](O)CO	VQHSOMBJVWLPSR-WUJBLJFYSA-N	Lipids and lipid-like molecules	Fatty Acyls	Fatty acyl glycosides	Level 1	95.6	92.6		C12H24O11		933087	47367.5	45039.3	42532.6	87264.5	78484.2	69951.9	64407.4	56941.4	57725.9	68617.5	71077.7	64331.5	68000.2	68543.2	70534.6	23949.8	21858.8	25193.1	27815.9	27012	24473.1
151	147.03	11.024	GCMS	Succinic Acid	2857	HMDB0000254	114	LMFA01170043	15741	C00042	sce00020,sce00190,sce00250,sce00310,sce00350,sce00360,sce00620,sce00630,sce00640,sce00650,sce00760,sce00920	Citrate cycle (TCA cycle)|Oxidative phosphorylation|Alanine, aspartate and glutamate metabolism|Lysine degradation|Tyrosine metabolism|Phenylalanine metabolism|Pyruvate metabolism|Glyoxylate and dicarboxylate metabolism|Propanoate metabolism|Butanoate metabolism|Nicotinate and nicotinamide metabolism|Sulfur metabolism	1110	110-15-6	C(CCC(=O)O)(=O)O	KDYFGRWQOYBRFD-UHFFFAOYSA-N	Organic acids and derivatives	Carboxylic acids and derivatives	Dicarboxylic acids and derivatives	Level 1	95.5	96.8		C4H6O4		373359	2.64724e+06	2.66761e+06	2.573e+06	2.94062e+06	2.58236e+06	2.58404e+06	2.39607e+06	2.1334e+06	2.60239e+06	2.33601e+06	2.86403e+06	2.22124e+06	2.09528e+06	2.51778e+06	2.28949e+06	2.17819e+06	2.66638e+06	1.04679e+07	3.10792e+06	9.26918e+06	2.75717e+06
41	116.073	7.412	GCMS	L-Alanine	46903	HMDB0000161	11		16977	C00041	sce00250,sce00270,sce00430,sce00450,sce00470,sce00970,sce02010,sce04122	Alanine, aspartate and glutamate metabolism|Cysteine and methionine metabolism|Taurine and hypotaurine metabolism|Selenocompound metabolism|D-Amino acid metabolism|Aminoacyl-tRNA biosynthesis|ABC transporters|Sulfur relay system	5950	56-41-7	C[C@H](N)C(O)=O	QNAYBMKLOCPYGJ-REOHCLBHSA-N	Organic acids and derivatives	Carboxylic acids and derivatives	Amino acids, peptides, and analogues	Level 1	95.4	94.9		C3H7NO2		246476	1.25601e+07	1.25308e+07	1.28162e+07	1.14152e+07	1.01934e+07	1.05999e+07	9.84658e+06	8.51973e+06	9.8951e+06	1.21382e+07	1.18436e+07	1.17102e+07	1.09829e+07	1.03537e+07	1.0606e+07	1.39261e+07	1.36928e+07	1.61292e+07	1.54557e+07	1.46257e+07	1.55354e+07
422	103.029	19.31	GCMS	D-Fructose	545466								2723872		C1C(C(C(C(O1)(CO)O)O)O)O	LKDRXBCSQODPBY-VRPWFDPXSA-N	Organic oxygen compounds	Organooxygen compounds	Carbohydrates and carbohydrate conjugates	Level 1	95.4	96.9		C6H12O6		647541	4.36222e+06	4.36595e+06	4.39214e+06	4.39762e+06	4.08398e+06	4.03625e+06	3.62659e+06	3.39273e+06	3.63526e+06	5.09764e+06	4.92438e+06	4.89098e+06	4.64454e+06	4.31326e+06	4.64579e+06	3.65978e+06	3.62013e+06	4.30159e+06	4.60124e+06	4.03174e+06	4.31786e+06
660	230.124	24.976	GCMS	Adenosine	46843	HMDB0000050	86		16335	C00212	sce00230,sce02010	Purine metabolism|ABC transporters	60961	58-61-7	NC1=C2N=CN([C@@H]3O[C@H](CO)[C@@H](O)[C@H]3O)C2=NC=N1	OIRDTQYFTABQOQ-KQYNXXCUSA-N	Nucleosides, nucleotides, and analogues	Purine nucleosides	Unclassified	Level 1	95.3	96.5		C10H13N5O4		915891	1.71116e+06	1.66146e+06	1.71242e+06	1.05334e+06	1.17291e+06	1.21925e+06	1.07352e+06	792704	1.16193e+06	2.24649e+06	2.25734e+06	1.99578e+06	1.79425e+06	1.83393e+06	1.97809e+06	1.78068e+06	1.43768e+06	2.10956e+06	1.78017e+06	1.64967e+06	1.79566e+06
531	217.118	21.474	GCMS	Myo-Inositol	257706		144			C00137	sce00052,sce00053,sce00562,sce02010,sce04070	Galactose metabolism|Ascorbate and aldarate metabolism|Inositol phosphate metabolism|ABC transporters|Phosphatidylinositol signaling system	892	87-9-8	C1(C(C(C(C(C1O)O)O)O)O)O	CDAISMWEOUEBRE-UHFFFAOYSA-N	Organic oxygen compounds	Organooxygen compounds	Alcohols and polyols	Level 1	95.2	94.6		C6H12O6		731556	3.39401e+06	3.39099e+06	3.41495e+06	2.00049e+06	1.81659e+06	1.96233e+06	1.81774e+06	1.42341e+06	1.79862e+06	4.39293e+06	4.47652e+06	4.44151e+06	3.98274e+06	3.9374e+06	4.04876e+06	3.44931e+06	3.49137e+06	4.60749e+06	3.87136e+06	3.72511e+06	3.86948e+06
186	218.126	12.166	GCMS	L-Threonine	46907	HMDB0000167	32		16857	C00188	sce00260,sce00261,sce00290,sce00470,sce00860,sce00970	Glycine, serine and threonine metabolism|Monobactam biosynthesis|Valine, leucine and isoleucine biosynthesis|D-Amino acid metabolism|Porphyrin metabolism|Aminoacyl-tRNA biosynthesis	6288	72-19-5	C[C@@H](O)[C@H](N)C(O)=O	AYFVYJQAPQTCCC-GBXIJSLDSA-N	Organic acids and derivatives	Carboxylic acids and derivatives	Amino acids, peptides, and analogues	Level 1	95.2	93.8		C4H9NO3		411248	1.49173e+06	1.48896e+06	1.49712e+06	982703	873723	955482	877399	664007	809080	1.43641e+06	1.39095e+06	1.35229e+06	1.25425e+06	1.17132e+06	1.26341e+06	1.96436e+06	1.91761e+06	2.48738e+06	2.21927e+06	2.04436e+06	2.24456e+06
417	103.029	19.176	GCMS	D-Tagatose	273269	HMDB0003418	58151			C00795	sce00052	Galactose metabolism	439312	87-81-0	C1C(C(C(C(O1)(CO)O)O)O)O	LKDRXBCSQODPBY-OEXCPVAWSA-N	Organic oxygen compounds	Organooxygen compounds	Carbohydrates and carbohydrate conjugates	Level 1	94.9	91.5		C6H12O6		643127	5.99295e+06	5.96629e+06	6.0652e+06	6.10993e+06	5.57043e+06	5.64267e+06	5.07477e+06	4.66925e+06	5.0764e+06	7.05255e+06	6.82725e+06	6.77042e+06	6.39797e+06	6.00761e+06	6.34588e+06	4.8219e+06	4.81463e+06	5.77269e+06	6.23314e+06	5.40192e+06	5.78048e+06
78	241.041	8.699	GCMS	Methylphosphate	83285	HMDB0061711			340824				13130	812-00-0	COP(O)(O)=O	CAAULPUQFIIOTL-UHFFFAOYSA-N	Organic acids and derivatives	Organic phosphoric acids and derivatives	Phosphate esters	Level 1	94.8	91.6		CH5O4P		292505	124382	125830	123426	88409.7	80554.5	68776.3	124602	65560	74051.1	100627	156089	170473	86821.7	119146	126325	130641	151590	193800	195609	149334	183027
649	371.316	24.744	GCMS	Mg(16:0/0:0/0:0)	10439	HMDB0011564	3855	LMGL01010009	75542				3084463	32899-41-5	OC[C@]([H])(O)COC(CCCCCCCCCCCCCCC)=O	QHZLMUACJMDIAE-SFHVURJKSA-N	Lipids and lipid-like molecules	Glycerolipids	Monoradylglycerols	Level 1	94.8	98.9		C19H38O4		901743	426620	442387	397903	287295	300187	299040	313236	273343	338820	361337	420429	380079	376833	366514	326578	454666	422594	344858	378971	445836	448443
466	218.117	20.031	GCMS	L-Tyrosine	46901	HMDB0000158	34		17895	C00082	sce00130,sce00261,sce00350,sce00360,sce00400,sce00460,sce00680,sce00730,sce00970,sce00999	Ubiquinone and other terpenoid-quinone biosynthesis|Monobactam biosynthesis|Tyrosine metabolism|Phenylalanine metabolism|Phenylalanine, tyrosine and tryptophan biosynthesis|Cyanoamino acid metabolism|Methane metabolism|Thiamine metabolism|Aminoacyl-tRNA biosynthesis|Biosynthesis of various plant secondary metabolites	6057	60-18-4	N[C@@H](CC1=CC=C(O)C=C1)C(O)=O	OUYCCCASQSFEME-QMMMGPOBSA-N	Organic acids and derivatives	Carboxylic acids and derivatives	Amino acids, peptides, and analogues	Level 1	94.7	92.8		C9H11NO3		671942	3.85303e+06	3.86646e+06	4.05705e+06	1.27565e+06	1.08772e+06	1.22764e+06	1.11551e+06	829883	1.04098e+06	3.15889e+06	3.22605e+06	2.91924e+06	2.42234e+06	2.44255e+06	2.60958e+06	7.30697e+06	7.22046e+06	9.05124e+06	7.31557e+06	6.82815e+06	8.41518e+06
139	142.085	10.729	GCMS	L-Proline	46904	HMDB0000162	29		17203	C00148	sce00330,sce00332,sce00470,sce00970	Arginine and proline metabolism|Carbapenem biosynthesis|D-Amino acid metabolism|Aminoacyl-tRNA biosynthesis	145742	147-85-3	OC(=O)[C@@H]1CCCN1	ONIBWKKTOPOVIA-BYPYZUCNSA-N	Organic acids and derivatives	Carboxylic acids and derivatives	Amino acids, peptides, and analogues	Level 1	94.7	95.2		C5H9NO2		363270	8.52048e+06	8.61948e+06	8.48787e+06	2.64469e+06	2.44908e+06	2.64161e+06	2.42606e+06	1.75701e+06	2.25487e+06	6.85492e+06	7.05017e+06	6.72288e+06	6.00759e+06	6.19285e+06	6.12301e+06	1.39474e+07	1.37771e+07	1.6312e+07	1.45659e+07	1.46766e+07	1.54451e+07
460	205.112	19.888	GCMS	Mannitol	47209	HMDB0000765	142		16899	C00392	sce00051	Fructose and mannose metabolism	6251	69-65-8	OC[C@@H](O)[C@@H](O)[C@H](O)[C@H](O)CO	FBPFZTCFMRRESA-KVTDHHQDSA-N	Organic oxygen compounds	Organooxygen compounds	Carbohydrates and carbohydrate conjugates	Level 1	94.7	93.8		C6H14O6		666579	478045	475584	478175	216022	241972	251570	248061	161868	231268	752216	811235	1.01043e+06	782419	863787	933319	324881	342832	508640	394870	338194	377828
284	247.113	15.131	GCMS	2-Hydroxyglutaric Acid	1949	HMDB0059655	63268	LMFA01050483	17084	C02630	sce00650,sce00660	Butanoate metabolism|C5-Branched dibasic acid metabolism	43	2889-31-8	OC(C(=O)O)CCC(=O)O	HWXBTNAVRSUOJR-UHFFFAOYSA-N	Organic acids and derivatives	Hydroxy acids and derivatives	Short-chain hydroxy acids and derivatives	Level 1	94.7	94.6		C5H8O5		509126	35971.5	35224.7	36676.5	38229.6	37094.4	40078.6	42927.2	26505.8	40678.7	34781.3	36489.2	30010.4	28429.2	29169	36861.9	31463	32255.3	42510.7	34948.1	33561.5	36228.2
358	231.113	17.624	GCMS	3,6-Anhydrogalactose	275333		66407			C06474			16069996	14122-18-0	C1C(C(C(O1)C(C=O)O)O)O	WZYRMLAWNVOIEX-BGPJRJDNSA-N	Organoheterocyclic compounds	Tetrahydrofurans	Unclassified	Level 1	94.7	92.6		C6H10O5		592007	401122	400252	404133	667098	630832	565227	543831	522474	531096	405826	366986	400465	390498	364162	341496	238536	214999	259608	295767	249193	250392
693	319.18	25.696	GCMS	Beta-Sophorose	546268								441432		C(C1C(C(C(C(O1)O)OC2C(C(C(C(O2)CO)O)O)O)O)O)O	HIWPGCMGAMJNRG-BTLHAWITSA-N	Organic oxygen compounds	Organooxygen compounds	Carbohydrates and carbohydrate conjugates	Level 1	94.7	91.2		C12H22O11		959796	456136	473135	422235	213512	202625	169652	171498	163969	168544	621750	593977	602274	579942	536512	535801	494114	472647	461255	576952	558599	605362
173	204.122	11.756	GCMS	L-Serine	46917	HMDB0000187	30		17115	C00065	sce00260,sce00261,sce00270,sce00460,sce00470,sce00564,sce00600,sce00630,sce00680,sce00920,sce00970	Glycine, serine and threonine metabolism|Monobactam biosynthesis|Cysteine and methionine metabolism|Cyanoamino acid metabolism|D-Amino acid metabolism|Glycerophospholipid metabolism|Sphingolipid metabolism|Glyoxylate and dicarboxylate metabolism|Methane metabolism|Sulfur metabolism|Aminoacyl-tRNA biosynthesis	5951	56-45-1	N[C@@H](CO)C(O)=O	MTCFGRXMJLQNBG-REOHCLBHSA-N	Organic acids and derivatives	Carboxylic acids and derivatives	Amino acids, peptides, and analogues	Level 1	94.6	92.6		C3H7NO3		397747	7.2471e+06	7.23394e+06	7.28976e+06	4.12678e+06	3.7807e+06	4.7995e+06	4.35083e+06	2.94803e+06	3.70147e+06	6.42882e+06	6.2656e+06	6.20364e+06	5.62159e+06	5.37471e+06	5.70008e+06	9.91415e+06	9.85775e+06	1.2598e+07	1.10773e+07	1.01523e+07	1.09503e+07
64	145.07	8.155	GCMS	3-Methylbutane-1,2-Diol	546318								521280		CC(C)C(CO)O	HJJZIMFAIMUSBW-UHFFFAOYSA-N	Organic oxygen compounds	Organooxygen compounds	Alcohols and polyols	Level 1	94.5	91.5		C5H12O2		273049	106209	105635	105660	225147	211630	598075	466383	145017	221518	939.684	6851.02	939.684	9667.7	7106.74	6313.22	5303.98	7217.74	8693.32	8222.62	9767.82	8006.62
142	341.029	10.812	GCMS	Aminocaproic Acid	2478	HMDB0001901	3926	LMFA01100035	16586	C02378			564	60-32-2	C(CCCN)CC(=O)O	SLXKOJJOQWFEFD-UHFFFAOYSA-N	Lipids and lipid-like molecules	Fatty Acyls	Fatty acids and conjugates	Level 1	94.4	92.1		C6H13NO2		366109	465722	459075	490280	504176	891177	462530	1.1775e+06	735489	586532	931136	407670	602166	899740	907600	980624	578267	606904	1.81482e+06	1.11561e+06	546672	1.47581e+06
683	361.24	25.478	GCMS	Maltose	257742	HMDB0000163	413			C00208	sce00500,sce02010	Starch and sucrose metabolism|ABC transporters	6255	69-79-4	C(C1C(C(C(C(O1)OC2C(OC(C(C2O)O)O)CO)O)O)O)O	GUBGYTABKSRVRQ-QUYVBRFLSA-N	Organic oxygen compounds	Organooxygen compounds	Carbohydrates and carbohydrate conjugates	Level 1	94.3	90.8		C12H22O11		946503	3.57403e+07	3.56098e+07	3.52134e+07	3.98344e+07	3.57695e+07	3.91961e+07	3.58136e+07	3.41593e+07	3.54901e+07	1.9675e+07	3.91349e+07	4.17521e+07	4.04004e+07	3.65071e+07	3.78784e+07	2.99328e+07	2.79255e+07	3.5448e+07	3.39238e+07	2.75258e+07	2.96608e+07
459	174.113	19.85	GCMS	L-Lysine	46915	HMDB0000182	25		18019	C00047	sce00300,sce00310,sce00470,sce00780,sce00970,sce02010	Lysine biosynthesis|Lysine degradation|D-Amino acid metabolism|Biotin metabolism|Aminoacyl-tRNA biosynthesis|ABC transporters	5962	56-87-1	NCCCC[C@H](N)C(O)=O	KDXKERNSBIXSRK-YFKPBYRVSA-N	Organic acids and derivatives	Carboxylic acids and derivatives	Amino acids, peptides, and analogues	Level 1	93.8	92.6		C6H14N2O2		665327	7.09944e+06	7.11777e+06	7.32484e+06	5.4943e+06	5.04596e+06	5.6414e+06	5.23066e+06	4.06149e+06	5.11537e+06	7.36631e+06	7.58903e+06	6.6912e+06	5.95237e+06	5.90543e+06	6.38459e+06	7.863e+06	7.98161e+06	1.05146e+07	8.6503e+06	7.85091e+06	8.92693e+06
250	230.136	14.396	GCMS	4-Hydroxyproline	47180	HMDB0000725	257		18095	C01157	sce00330,sce00470,sce02010	Arginine and proline metabolism|D-Amino acid metabolism|ABC transporters	5810	51-35-4	O[C@H]1CN[C@@H](C1)C(O)=O	PMMYEEVYMWASQN-DMTCNVIQSA-N	Organic acids and derivatives	Carboxylic acids and derivatives	Amino acids, peptides, and analogues	Level 1	93.8	94.1		C5H9NO3		484676	1.00718e+06	1.00938e+06	1.01392e+06	519033	457224	464546	427167	364378	409397	1.09573e+06	1.13577e+06	1.12763e+06	964600	957556	989501	1.2862e+06	1.31085e+06	1.69855e+06	1.42939e+06	1.47222e+06	1.50984e+06
690	204.105	25.579	GCMS	Lactulose	47194	HMDB0000740	916		6359	C07064			11333	4618-18-2	OC[C@H]1O[C@](O)(CO)[C@@H](O)[C@@H]1O[C@@H]1O[C@H](CO)[C@H](O)[C@H](O)[C@H]1O	JCQLYHFGKNRPGE-FCVZTGTOSA-N	Organic oxygen compounds	Organooxygen compounds	Carbohydrates and carbohydrate conjugates	Level 1	93.8	90		C12H22O11		952662	2.56493e+06	2.62082e+06	2.44569e+06	2.82777e+06	2.62266e+06	2.36479e+06	2.34443e+06	2.35637e+06	2.0698e+06	2.77005e+06	2.75968e+06	3.30333e+06	2.8602e+06	2.69011e+06	3.14729e+06	1.56147e+06	1.47711e+06	1.6778e+06	1.86624e+06	1.76862e+06	1.94411e+06
357	229.099	17.602	GCMS	Cis-Aconitic Acid	46856	HMDB0000072	3300		32805	C00417	sce00020,sce00630,sce00660	Citrate cycle (TCA cycle)|Glyoxylate and dicarboxylate metabolism|C5-Branched dibasic acid metabolism	643757	585-84-2	OC(=O)C\C(=C\C(O)=O)C(O)=O	GTZCVFVGUGFEME-IWQZZHSRSA-N	Organic acids and derivatives	Carboxylic acids and derivatives	Tricarboxylic acids and derivatives	Level 1	93.6	89.4		C6H6O6		591283	64553	64634.2	61851.7	92840.9	91812.1	103653	80259	71917.6	80327.8	57383.7	53842.9	49906.6	56180.9	53431.1	53441.8	45700.9	40426.9	48931.1	52733.6	49137.7	58977.2
353	174.089	17.432	GCMS	Putrescine	47571	HMDB0001414	3226		17148	C00134	sce00330,sce00470,sce00480,sce02010,sce04148	Arginine and proline metabolism|D-Amino acid metabolism|Glutathione metabolism|ABC transporters|Efferocytosis	1045	110-60-1	NCCCCN	KIDHWZJUCRJVML-UHFFFAOYSA-N	Organic nitrogen compounds	Organonitrogen compounds	Amines	Level 1	93.4	94.6		C4H12N2		585683	378294	378340	388162	360196	348097	362639	463851	526044	458119	523663	570102	593321	504290	461863	437240	164121	162755	255862	224658	178952	197949
43	174.086	7.482	GCMS	1-Butylamine	55896	HMDB0031321	72484		43799	C18706			8007	109-73-9	CCCCN	HQABUPZFAYXKJW-UHFFFAOYSA-N	Organic nitrogen compounds	Organonitrogen compounds	Amines	Level 1	93.4	89.7		C4H11N		248980	261612	262094	266398	261032	259127	261399	256952	262898	256110	263818	263901	257501	263384	260701	258894	255136	260089	258887	262657	257134	267202
458	154.085	19.837	GCMS	L-Histidine	46913	HMDB0000177	21		15971	C00135	sce00340,sce00410,sce00470,sce00970,sce02010	Histidine metabolism|beta-Alanine metabolism|D-Amino acid metabolism|Aminoacyl-tRNA biosynthesis|ABC transporters	6274	71-00-1	N[C@@H](CC1=CN=CN1)C(O)=O	HNDVDQJCIGZPNO-YFKPBYRVSA-N	Organic acids and derivatives	Carboxylic acids and derivatives	Amino acids, peptides, and analogues	Level 1	93.3	90.3		C6H9N3O2		664899	912196	906180	1.18288e+06	294256	271025	304225	288002	217524	278468	888614	1.16535e+06	988852	431371	514889	644527	2.63801e+06	2.71448e+06	5.84064e+06	3.11764e+06	2.33053e+06	3.53673e+06
215	128.063	13.323	GCMS	3-Amino-2-Piperidone	46995	HMDB0000323	5312		76341				5200225	1892-22-4	NC1CCCNC1=O	YCCMTCQQDULIFE-UHFFFAOYSA-N	Organic acids and derivatives	Carboxylic acids and derivatives	Amino acids, peptides, and analogues	Level 1	93.2	93.7		C5H10N2O		449345	6.21755e+06	6.16453e+06	6.61246e+06	6.26503e+06	5.88496e+06	6.78004e+06	6.51076e+06	4.25064e+06	6.20806e+06	5.04076e+06	5.24125e+06	4.14308e+06	3.08242e+06	3.40853e+06	4.03832e+06	6.12109e+06	6.13663e+06	9.14514e+06	6.78035e+06	5.71475e+06	6.97611e+06
390	157.092	18.611	GCMS	Citrulline	47290	HMDB0000904	16		16349	C00327	sce00220	Arginine biosynthesis	9750	372-75-8	N[C@@H](CCCNC(N)=O)C(O)=O	RHGKLRLOHDJJDR-BYPYZUCNSA-N	Organic acids and derivatives	Carboxylic acids and derivatives	Amino acids, peptides, and analogues	Level 1	93.1	91.6		C6H13N3O3		624517	3.59248e+06	3.6192e+06	3.92315e+06	3.03057e+06	3.06702e+06	3.56792e+06	3.42167e+06	2.23142e+06	3.17646e+06	3.07473e+06	3.13822e+06	2.59662e+06	2.10938e+06	2.19179e+06	2.45836e+06	3.49586e+06	3.48429e+06	5.13235e+06	3.91343e+06	3.32702e+06	4.08156e+06
25	177.043	6.97	GCMS	Glycolic Acid	46876	HMDB0000115	3219		17497	C03547	sce00071	Fatty acid degradation	757	79-14-1	OCC(O)=O	AEMRFAOFKBGASW-UHFFFAOYSA-N	Organic acids and derivatives	Hydroxy acids and derivatives	Alpha hydroxy acids and derivatives	Level 1	93.1	90.8		C2H4O3		230668	35039.6	34346.8	36254.2	43361.3	39025	38874.5	34092.7	34416.5	35674.3	46612.8	42892.9	44028.3	41429.1	39348.8	41871.2	21079.6	21754.5	26165.5	27876.2	23615.8	28749.4
724	315.118	27.319	GCMS	Adenosine Monophosphate	46841	HMDB0000045	34478		16027	C00020	sce00230	Purine metabolism	6083	61-19-8	NC1=C2N=CN([C@@H]3O[C@H](COP(O)(O)=O)[C@@H](O)[C@H]3O)C2=NC=N1	UDMBCSSLTHHNCD-KQYNXXCUSA-N	Nucleosides, nucleotides, and analogues	Purine nucleotides	Purine ribonucleotides	Level 1	93	93.8		C10H14N5O7P		1.05877e+06	36862.3	36727	41684.9	23652.6	18829.4	28929.1	26234.7	13307.5	24780.7	25564.2	44680	36582	24774.4	27044.8	30962	35819.8	35462.9	63094.1	41245.3	41852.5	45206.7
698	204.1	25.815	GCMS	Gentiobiose	540975								441422		OCC1OC(OCC2OC(O)C(O)C(O)C2O)C(O)C(O)C1O	DLRVVLDZNNYCBX-LIZSDCNHSA-N	Organic oxygen compounds	Organooxygen compounds	Carbohydrates and carbohydrate conjugates	Level 1	93	90.1		C12H22O11		967053	1.4321e+06	1.4081e+06	1.36574e+06	346907	288859	293635	283804	224712	247229	2.07623e+06	1.78927e+06	1.94524e+06	2.02765e+06	1.84629e+06	1.84089e+06	1.51584e+06	1.49567e+06	1.47323e+06	1.85638e+06	1.82346e+06	1.5993e+06
324	234.114	16.41	GCMS	L-Homocysteine	47195	HMDB0000742	3256		17588	C00155	sce00270,sce00920	Cysteine and methionine metabolism|Sulfur metabolism	91552	6027-13-0	N[C@@H](CCS)C(O)=O	FFFHZYDWPBMWHY-VKHMYHEASA-N	Organic acids and derivatives	Carboxylic acids and derivatives	Amino acids, peptides, and analogues	Level 1	92.7	90.9		C4H9NO2S		551698	60534.9	62040.2	63284.3	35093.9	29395.5	34161.8	29700.2	21741.6	26578.3	61919	61145.4	56319.6	42746.3	45249.2	50026.3	73006.6	64563.4	90096.8	86495.7	76401.3	99118.8
702	425.405	25.994	GCMS	Lignoceric Acid	70	HMDB0002003	420	LMFA01010024	28866	C08320	sce01040	Biosynthesis of unsaturated fatty acids	11197	557-59-5	C(CCCCCCCCCCCCC(=O)O)CCCCCCCCCC	QZZGJDVWLFXDLK-UHFFFAOYSA-N	Lipids and lipid-like molecules	Fatty Acyls	Fatty acids and conjugates	Level 1	92.5	91.5		C24H48O2		977969	22199.4	22096.9	23700.6	12101.5	11052.5	12521	13842.8	12942.8	13958.8	14656.7	14866.4	16923.5	15641.2	16244.1	15267.9	15717	16664.4	16947.6	16199.5	15175.2	16564.1
126	158.112	10.288	GCMS	2-Amino-4-Methylpentanoic Acid	2490	HMDB0062203	45882	LMFA01100048	25017	C16439			857		C(C(N)CC(C)C)(=O)O	ROHFNLRQFUQHCH-UHFFFAOYSA-N	Organic acids and derivatives	Carboxylic acids and derivatives	Amino acids, peptides, and analogues	Level 1	92.5	88.6		C6H13NO2		348188	4.87049e+06	4.91918e+06	4.8738e+06	4.65251e+06	4.20448e+06	4.1667e+06	3.76996e+06	3.62604e+06	3.77303e+06	5.08941e+06	4.90132e+06	4.91388e+06	4.75245e+06	4.46658e+06	4.67046e+06	5.28986e+06	4.94129e+06	5.75067e+06	5.6578e+06	5.32947e+06	5.9997e+06
177	215.141	11.833	GCMS	Pelargonic Acid	56	HMDB0000847	5810	LMFA01010009	29019	C01601			8158	112-05-0	C(CCCCCCC(=O)O)C	FBUKVWPVBMHYJY-UHFFFAOYSA-N	Lipids and lipid-like molecules	Fatty Acyls	Fatty acids and conjugates	Level 1	92.4	90.8		C9H18O2		400283	56365.9	56119	57547.6	57310.7	57656.6	48372.4	40907.6	43835.4	50444.4	50917.6	71418	50666.6	62291.9	114860	75678.9	116368	61412.1	62283.7	84456.9	43830	44709.1
327	116.052	16.502	GCMS	L-Asparagine	46908	HMDB0000168	14		17196	C00152	sce00250,sce00460,sce00970	Alanine, aspartate and glutamate metabolism|Cyanoamino acid metabolism|Aminoacyl-tRNA biosynthesis	6267	70-47-3	N[C@@H](CC(N)=O)C(O)=O	DCXYFEDJOCDNAF-REOHCLBHSA-N	Organic acids and derivatives	Carboxylic acids and derivatives	Amino acids, peptides, and analogues	Level 1	92.3	92.3		C4H8N2O3		554760	210312	217154	239047	108213	67698.7	73546.3	71083.9	29224.2	56140.1	169062	136483	153965	109504	96382.4	109125	356693	355648	566680	462963	380830	462967
590	387.167	23.182	GCMS	D-Mannose 6-Phosphate	257127	HMDB0304312			48066	C00275	sce00051,sce00520	Fructose and mannose metabolism|Amino sugar and nucleotide sugar metabolism	65127		OC1O[C@H](COP(O)(O)=O)[C@@H](O)[C@H](O)[C@@H]1O	NBSCHQHZLSJFNQ-QTVWNMPRSA-N	Organic oxygen compounds	Organooxygen compounds	Carbohydrates and carbohydrate conjugates	Level 1	92.3	93.9		C6H13O9P		812493	50482.6	50917.5	51726.7	100571	61480.5	89866.6	57536.1	45300.9	50459.1	48034.6	37293.8	38311.6	39506.5	29503.7	33873.5	38894.6	32733.3	39757.7	40441.9	34903.5	42548.8
371	217.103	18.003	GCMS	Glucose 1-Phosphate	47659	HMDB0001586	379		29042	C00103	sce00010,sce00040,sce00052,sce00500,sce00520,sce00561	Glycolysis / Gluconeogenesis|Pentose and glucuronate interconversions|Galactose metabolism|Starch and sucrose metabolism|Amino sugar and nucleotide sugar metabolism|Glycerolipid metabolism	65533	59-56-3	OC[C@H]1O[C@H](OP(O)(O)=O)[C@H](O)[C@@H](O)[C@@H]1O	HXXFSFRBOHSIMQ-VFUOTHLCSA-N	Organic oxygen compounds	Organooxygen compounds	Carbohydrates and carbohydrate conjugates	Level 1	92.2	87.1		C6H13O9P		604491	649644	662567	721627	425939	361627	392886	350136	309750	366380	662856	661209	690253	570114	514884	562632	595450	560118	709134	770173	640780	778657
489	103.039	20.567	GCMS	Pantothenic Acid	46931	HMDB0000210	241		46905	C00864	sce00410,sce00770	beta-Alanine metabolism|Pantothenate and CoA biosynthesis	6613	79-83-4	CC(C)(CO)[C@@H](O)C(=O)NCCC(O)=O	GHOKWGTUZJEAQD-ZETCQYMHSA-N	Organic oxygen compounds	Organooxygen compounds	Alcohols and polyols	Level 1	92	88.1		C9H17NO5		694086	192135	190353	199177	81615.4	77349.2	87155.2	81613.4	52917.8	70172.7	166429	165855	148311	127486	127243	147606	297768	305241	405963	298903	291276	334822
66	142.039	8.213	GCMS	2-Pyrrolidinone	47775	HMDB0002039	6452		36592	C11118			12025	616-45-5	O=C1CCCN1	HNJBEVLQSNELDL-UHFFFAOYSA-N	Organoheterocyclic compounds	Pyrrolidines	Pyrrolidones	Level 1	92	87		C4H7NO		275124	93773.4	89662	95070.6	97270.3	102062	91307.4	88405.1	79081.2	98209	91772	91083.3	88440.4	91206.2	85908.3	91142	85273.2	92008.8	103704	103591	92813.1	96757.2
207	233.079	12.929	GCMS	(S)-3,4-Dihydroxybutyric Acid (Lithium Hydrate)	1865	HMDB00337	45841	LMFA01050378	137814				10920498		C(=O)(O)C[C@H](O)CO	DZAIOXUZHHTJKN-VKHMYHEASA-N	Organic acids and derivatives	Hydroxy acids and derivatives	Beta hydroxy acids and derivatives	Level 1	92	90		C4H8O4		436371	23922.7	24426.1	24193.8	23668.8	20265.4	20279.9	17901.1	17896.9	17710.7	28391.8	25531.8	28156.4	26714.4	22396.3	26763.7	20373.2	19995	26969.9	26820.7	23826.6	24807.5
61	152.019	8.088	GCMS	3-Pyridinol	267084		44716						7971	109-00-2	C1=CC(=CN=C1)O	GRFNBEZIAWKNCO-UHFFFAOYSA-N	Organoheterocyclic compounds	Pyridines and derivatives	Hydroxypyridines	Level 1	91.7	86.3		C5H5NO		270653	522242	522709	520666	519899	521620	515079	516659	513878	503709	532251	537703	532415	516521	528833	538138	530838	534011	532433	533603	530966	555447
378	231.105	18.133	GCMS	3'-O-[3'-O-(5'-Adenylyl)-5'-Cytidylyl]Cytidine	546262								446781		C1=CN(C(=O)N=C1N)C2C(C(C(O2)CO)OP(=O)(O)OCC3C(C(C(O3)N4C=CC(=NC4=O)N)O)OP(=O)(O)OCC5C(C(C(O5)N6C=NC7=C(N=CN=C76)N)O)O)O	SYSZGJKBOHEMPB-FIVCZYLNSA-N	Nucleosides, nucleotides, and analogues	Nucleoside and nucleotide analogues	Oligonucleotides	Level 1	91.6	86.1		C28H37N11O18P2		608773	95992.2	96886.9	96220.1	156195	144004	130576	126967	117404	123406	96053.3	89031.4	96399.5	95763.6	86349.5	79279.6	54852.6	52231.4	58534.4	71649.4	59103.2	60440.5
259	156.057	14.573	GCMS	Dl-Pyroglutamic Acid	540799									149-87-1	O=C(O)C1N=C(O)CC1	ODHCTXKNWHHXJC-UHFFFAOYSA-N	Organic acids and derivatives	Carboxylic acids and derivatives	Amino acids, peptides, and analogues	Level 1	91.6	86		C5H7NO3		490552	1.04407e+06	989787	809212	29853.5	16005.9	694967	607096	32311	505973	982227	1.18108e+06	1.09116e+06	621882	923358	1.06637e+06	1.13395e+06	1.30448e+06	671544	1.21331e+06	1.401e+06	1.12819e+06
410	255.127	19.01	GCMS	Quinic Acid	258255		3329			C00296	sce00400	Phenylalanine, tyrosine and tryptophan biosynthesis	6508	77-95-2	C1C(C(C(CC1(C(=O)O)O)O)O)O	AAWZDTNXLSGCEK-LNVDRNJUSA-N	Organic oxygen compounds	Organooxygen compounds	Alcohols and polyols	Level 1	91.4	86		C7H12O6		637659	52575	51184.7	53416.4	58513.6	50633.2	52139.2	43702.4	41665.5	47676.6	60570	56784.2	52869.2	55508.8	50094.3	56616.1	43458	44273.3	57181	57184.9	47346.2	52852.5
628	217.11	24.03	GCMS	Uridine	46982	HMDB0000296	90		16704	C00299	sce00240	Pyrimidine metabolism	6029	58-96-8	OC[C@H]1O[C@H]([C@H](O)[C@@H]1O)N1C=CC(=O)NC1=O	DRTQHJPVMGBUCF-XVFCMESISA-N	Nucleosides, nucleotides, and analogues	Pyrimidine nucleosides	Unclassified	Level 1	91.4	93.1		C9H12N2O6		859912	462584	489101	401517	506560	526808	567660	562896	364135	464077	519348	589829	482984	427634	482993	461802	379275	356871	378156	319697	351854	358544
561	117.02	22.538	GCMS	Oleic Acid	512	HMDB0000207	190	LMFA01030002	16196	C00712	sce00061,sce01040	Fatty acid biosynthesis|Biosynthesis of unsaturated fatty acids	445639	112-80-1	OC(=O)CCCCCCC/C=C\CCCCCCCC	ZQPPMHVWECSIRJ-KTKRTIGZSA-N	Lipids and lipid-like molecules	Fatty Acyls	Fatty acids and conjugates	Level 1	91.4	87.9		C18H34O2		780841	288342	284563	290680	229973	223254	201653	224247	176006	218480	336028	519313	296879	290783	446725	337994	256004	268849	271276	268899	276139	298998
706	361.195	26.112	GCMS	Levan	48127	HMDB0003539	6945			C01355	sce00051	Fructose and mannose metabolism	22833608	9013-95-0	OC[C@H]1O[C@@](CO)(OC[C@H]2O[C@@](CO)(CO[C@H]3O[C@](O)(CO)[C@@H](O)[C@@H]3O)[C@@H](O)[C@@H]2O)[C@@H](O)[C@@H]1O	AIHDCSAXVMAMJH-GFBKWZILSA-N	Organic oxygen compounds	Organooxygen compounds	Carbohydrates and carbohydrate conjugates	Level 1	91.4	90.7		C18H32O16		985164	1.60508e+06	1.57732e+06	1.65111e+06	1.00594e+06	875507	912734	790615	691220	771771	1.68608e+06	1.67607e+06	1.76189e+06	1.54475e+06	1.42889e+06	1.74724e+06	1.97099e+06	1.69118e+06	1.95003e+06	2.33563e+06	2.0282e+06	2.08886e+06
348	243.064	17.246	GCMS	Beta-Glycerophosphoric Acid	47958	HMDB0002520	44760		17270	C02979			2526	17181-54-3	OCC(CO)OP(O)(O)=O	DHCLVCXQIBBOPH-UHFFFAOYSA-N	Lipids and lipid-like molecules	Glycerophospholipids	Glycerophosphates	Level 1	91.4	85.9		C3H9O6P		579524	86449.4	87042.1	86914.5	64373.4	63751.7	68476.5	64862.7	43041.4	61014.6	77092	84965.8	70288.1	65158.8	65201	65378.9	112712	109750	146147	121391	109072	130951
264	147.04	14.62	GCMS	D-Threonic Acid	266286		35473						151152		C(C(C(C(=O)O)O)O)O	JPIJQSOTBSSVTP-GBXIJSLDSA-N	Organic oxygen compounds	Organooxygen compounds	Carbohydrates and carbohydrate conjugates	Level 1	91.2	86.3		C4H8O5		492117	178064	185719	175148	136487	130185	143551	300003	223437	276448	157561	386973	372746	142278	132474	137985	551510	534636	435261	234833	213371	246925
212	218.132	13.208	GCMS	Dl-Homoserine	257719		288			C00263	sce00260,sce00270,sce00300,sce00920	Glycine, serine and threonine metabolism|Cysteine and methionine metabolism|Lysine biosynthesis|Sulfur metabolism	779	1927-25-9	C(CO)C(C(=O)O)N	UKAUYVFTDYCKQA-UHFFFAOYSA-N	Organic acids and derivatives	Carboxylic acids and derivatives	Amino acids, peptides, and analogues	Level 1	91	88.8		C4H9NO3		445558	142219	141918	142901	97108	85895	90232.6	85560.5	61329.4	80282.2	138955	140582	129657	114719	113836	124134	180432	179073	277235	187878	190510	207693
141	180.023	10.806	GCMS	Nicotinic Acid	47609	HMDB0001488	240		15940	C00253	sce00760	Nicotinate and nicotinamide metabolism	938	59-67-6	OC(=O)C1=CN=CC=C1	PVNIIMVLHYAWGP-UHFFFAOYSA-N	Organoheterocyclic compounds	Pyridines and derivatives	Pyridinecarboxylic acids and derivatives	Level 1	90.9	85.5		C6H5NO2		365904	94611.6	85938.4	101696	163632	167303	362970	325628	123572	180964	19002.9	14839.9	13129.5	13644.9	11679.5	15108.6	31287.5	939.684	40796	43574.5	25308.2	27693.6
309	218.104	15.891	GCMS	Phenylalanine	273927		63528			C02265	sce00360,sce00470	Phenylalanine metabolism|D-Amino acid metabolism	71567	673-06-3	C1=CC=C(C=C1)CC(C(=O)O)N	COLNVLDHVKWLRT-MRVPVSSYSA-N	Organic acids and derivatives	Carboxylic acids and derivatives	Amino acids, peptides, and analogues	Level 1	90.9	94.3		C9H11NO2		534423	2.27737e+06	2.28789e+06	2.31961e+06	1.56277e+06	1.42224e+06	1.44867e+06	1.32523e+06	1.15279e+06	1.29663e+06	2.13923e+06	2.11225e+06	2.02282e+06	1.84881e+06	1.80663e+06	1.87626e+06	3.23546e+06	3.11319e+06	3.54428e+06	3.24587e+06	3.1631e+06	3.7144e+06
546	327.282	21.982	GCMS	Margaric Acid	63	HMDB0002259	4206	LMFA01010017	32365				10465	506-12-7	C(CCCCCCC)CCCCCCCCC(=O)O	KEMQGTRYUADPNZ-UHFFFAOYSA-N	Lipids and lipid-like molecules	Fatty Acyls	Fatty acids and conjugates	Level 1	90.9	87.5		C17H34O2		753514	20668.3	20132.5	21720.4	12409.8	11784.6	12262.9	11456.2	9843.59	9844.96	20442.2	29405.3	24186.5	21932.3	31006.6	23749.2	24499.3	23267.3	28408.5	25640.1	23946.3	29629.3
382	174.089	18.278	GCMS	N-Acetylputrescine	47788	HMDB0002064	3252		17768	C02714	sce00330	Arginine and proline metabolism	122356	18233-70-0	CC(=O)NCCCCN	KLZGKIDSEJWEDW-UHFFFAOYSA-N	Organic acids and derivatives	Carboximidic acids and derivatives	Carboximidic acids	Level 1	90.8	85.3		C6H14N2O		613549	934445	926428	945201	1.01748e+06	866057	840027	769597	726127	779741	1.22777e+06	1.0487e+06	1.03507e+06	1.00862e+06	868059	967940	729660	709177	920297	1.02516e+06	827828	912580
69	233.095	8.388	GCMS	(S)-3-Hydroxyisobutyric Acid	46831	HMDB0000023	327906		37373	C06001	sce00280	Valine, leucine and isoleucine degradation	440873	26543-05-5	C[C@@H](CO)C(O)=O	DBXBTMSZEOQQDU-VKHMYHEASA-N	Organic acids and derivatives	Hydroxy acids and derivatives	Beta hydroxy acids and derivatives	Level 1	90.8	95.2		C4H8O3		281383	92048.3	90999.2	93280.3	38969.3	33800.5	35211.9	30361	28460.5	30171.1	127403	119713	126054	119968	107588	118317	104633	102158	131504	131892	114608	123438
370	103.029	17.997	GCMS	Ribonic Acid	47269	HMDB0000867	3290		21077	C01685			5460677	642-98-8	OC[C@@H](O)[C@@H](O)[C@@H](O)C(O)=O	QXKAIJAYHKCRRA-BXXZVTAOSA-N	Organic oxygen compounds	Organooxygen compounds	Carbohydrates and carbohydrate conjugates	Level 1	90.8	85.1		C5H10O6		604293	139057	140385	144402	147571	127655	145626	125409	106425	136586	143045	143148	142167	125742	112013	128290	7570.83	108734	142788	141291	126153	137734
322	451.105	16.345	GCMS	Pyrophosphate(4-)	257154	HMDB0304340			18361						[O-]P([O-])(=O)OP([O-])([O-])=O	XPPKVPWEQAFLFU-UHFFFAOYSA-J	Homogeneous non-metal compounds	Non-metal oxoanionic compounds	Non-metal pyrophosphates	Level 1	90.6	87.8		O7P2		549534	30255.1	25181.7	21784.6	69884.3	62029.3	53169.8	67945.3	66034.3	56491.3	24948.8	26365.3	19582.7	24872.5	23328.8	28366.3	23165.5	24250.3	26123.3	16487.2	25021.9	17251.8
558	202.098	22.456	GCMS	L-Tryptophan	47303	HMDB0000929	33		16828	C00078	sce00260,sce00380,sce00400,sce00970,sce00999	Glycine, serine and threonine metabolism|Tryptophan metabolism|Phenylalanine, tyrosine and tryptophan biosynthesis|Aminoacyl-tRNA biosynthesis|Biosynthesis of various plant secondary metabolites	6305	73-22-3	N[C@@H](CC1=CNC2=C1C=CC=C2)C(O)=O	QIVBCDIJIAJPQS-VIFPVBQESA-N	Organoheterocyclic compounds	Indoles and derivatives	Indolyl carboxylic acids and derivatives	Level 1	90.5	84.3		C11H12N2O2		776811	716873	727197	707349	416175	383175	428978	398550	301075	368565	658167	690156	568514	490623	543770	569252	1.03412e+06	970863	1.28762e+06	1.06629e+06	988853	1.22211e+06
633	357.231	24.183	GCMS	Saccharopine	46970	HMDB0000279	383		16927	C00449	sce00300,sce00310	Lysine biosynthesis|Lysine degradation	160556	997-68-2	N[C@@H](CCCCN[C@@H](CCC(O)=O)C(O)=O)C(O)=O	ZDGJAHTZVHVLOT-YUMQZZPRSA-N	Organic acids and derivatives	Carboxylic acids and derivatives	Amino acids, peptides, and analogues	Level 1	90.5	85.1		C11H20N2O6		868681	4.25995e+06	3.9018e+06	4.11719e+06	845793	409076	1.24524e+06	1.11438e+06	154535	733796	5.35299e+06	5.84819e+06	4.82328e+06	3.74515e+06	3.53933e+06	4.48367e+06	5.81944e+06	6.14687e+06	8.00989e+06	5.80806e+06	5.6987e+06	5.9785e+06
323	201.088	16.358	GCMS	Dl-Xylose	199022	HMDB0242608							854		OCC(O)C(O)C(O)C=O	PYMYPHUHKUWMLA-UHFFFAOYSA-N	Organic oxygen compounds	Organooxygen compounds	Carbohydrates and carbohydrate conjugates	Level 1	90.5	84.7		C5H10O5		549967	41623.3	40387.2	42676.8	19896.1	17166	17057.6	14633.3	14034.9	15999.5	53004.5	51592.8	51282.1	49085.3	43425.4	49722.3	44714.5	43883.7	55295.2	58265	53047.4	57186.4
692	399.356	25.671	GCMS	Mg(18:0/0:0/0:0)	51167	HMDB0011131	61993		75550				15560610	22610-61-3	[H][C@](O)(CO)COC(=O)CCCCCCCCCCCCCCCCC	VBICKXHEKHSIBG-FQEVSTJZSA-N	Lipids and lipid-like molecules	Glycerolipids	Monoradylglycerols	Level 1	90.5	95.4		C21H42O4		958272	240198	252707	213874	220916	240600	231865	243876	219282	242522	202713	210394	215358	247989	222800	201747	232497	244175	216086	214309	232647	243117
256	174.092	14.465	GCMS	4-Aminobutyric Acid	2482	HMDB0000112		LMFA01100039	16865	C00334	sce00250,sce00330,sce00410,sce00650,sce00760	Alanine, aspartate and glutamate metabolism|Arginine and proline metabolism|beta-Alanine metabolism|Butanoate metabolism|Nicotinate and nicotinamide metabolism	119	56-12-2	C(CCN)C(=O)O	BTCSSZJGUNDROE-UHFFFAOYSA-N	Organic acids and derivatives	Carboxylic acids and derivatives	Amino acids, peptides, and analogues	Level 1	90.4	88.9		C4H9NO2		486957	567536	571913	586695	575993	527098	530411	500908	462755	498592	646423	630991	616372	562819	523038	556761	490790	495414	657457	627374	531100	581076
511	291.159	21.014	GCMS	Glucosaminic Acid	258258		3334			C03752	sce00030	Pentose phosphate pathway	73563	3646-68-2	C(C(C(C(C(C(=O)O)N)O)O)O)O	UFYKDFXCZBTLOO-TXICZTDVSA-N	Organic acids and derivatives	Carboxylic acids and derivatives	Amino acids, peptides, and analogues	Level 1	90.2	85		C6H13NO6		712552	121736	122347	125711	22563.6	26729.9	30091.1	30283.1	18666.4	24225.3	108392	109139	88329.6	79075.9	73623.4	83195.3	227344	219964	287180	230026	207375	256934
540	201.097	21.797	GCMS	N-Acetylmannosamine	258263	HMDB0001129	3357			C00645	sce00520	Amino sugar and nucleotide sugar metabolism	439281	3615-17-6	CC(=O)NC1C(C(C(OC1O)CO)O)O	OVRNDRQMDRJTHS-ZTVVOAFPSA-N	Organic oxygen compounds	Organooxygen compounds	Carbohydrates and carbohydrate conjugates	Level 1	89.9	83.8		C8H15NO6		744900	35440.8	34726.7	34978.4	12135	10796.9	13785.7	12030.5	10318.4	12234	50254.3	43792	45826	41891.6	38155.8	40181.5	45245.3	43290.3	53732.4	54938	48072.9	54490
398	174.079	18.758	GCMS	Cadaverine	47908	HMDB0002322	3236		18127	C01672	sce00310,sce00470,sce00480	Lysine degradation|D-Amino acid metabolism|Glutathione metabolism	273	462-94-2	NCCCCCN	VHRGRCVQAFMJIZ-UHFFFAOYSA-N	Organic nitrogen compounds	Organonitrogen compounds	Amines	Level 1	89.9	87.6		C5H14N2		629359	86846	85563.2	90686.3	72446.1	57220.6	65013.5	62504.4	61979.8	66777.7	105001	120460	114694	100183	96352	87208.7	82969.4	79985.9	117667	99657.6	81014.4	98392.3
230	174.089	13.858	GCMS	Octylamine	209832	HMDB0255916	65641		7728	C01740			8143	111-86-4	CCCCCCCCN	IOQPZZOEVPZRBK-UHFFFAOYSA-N	Organic nitrogen compounds	Organonitrogen compounds	Amines	Level 1	89.8	83.2		C8H19N		466961	185456	184331	219821	133465	129639	134660	136052	151973	146448	184237	163759	176967	163635	143603	149180	178384	172356	189073	200463	168720	200232
395	160.05	18.657	GCMS	Udp-N-Acetylglucosamine	37557	HMDB0000290	5281	LMSL01010002	16264	C00043	sce00520	Amino sugar and nucleotide sugar metabolism	445675	528-04-1	O(P(O)(=O)OC[C@@H]1[C@@H](O)[C@@H](O)[C@H](N2C(=O)NC(=O)C=C2)O1)P(O[C@H]1O[C@@H]([C@H]([C@@H]([C@H]1NC(C)=O)O)O)CO)(=O)O	LFTYTUAZOPRMMI-CFRASDGPSA-N	Nucleosides, nucleotides, and analogues	Pyrimidine nucleotides	Pyrimidine nucleotide sugars	Level 1	89.6	86.1		C17H27N3O17P2		626032	181348	182237	182396	256442	231016	218445	204407	198152	199797	205928	203033	200009	191391	172068	188689	139228	139267	145561	202909	162158	171023
149	147.04	10.993	GCMS	Maleic Acid	46912	HMDB0000176	4198		18300	C01384	sce00350,sce00650,sce00760	Tyrosine metabolism|Butanoate metabolism|Nicotinate and nicotinamide metabolism	444266	110-16-7	OC(=O)\C=C/C(O)=O	VZCYOOQTPOCHFL-UPHRSURJSA-N	Organic acids and derivatives	Carboxylic acids and derivatives	Dicarboxylic acids and derivatives	Level 1	89.2	82.1		C4H4O4		372299	7.14663e+06	9.39008e+06	2.573e+06	9.69496e+06	9.47715e+06	7.3237e+06	9.17646e+06	8.93272e+06	9.38919e+06	9.01093e+06	9.49879e+06	8.85525e+06	7.12915e+06	8.77434e+06	8.97888e+06	8.76875e+06	9.25243e+06	1.04679e+07	9.75959e+06	9.26918e+06	9.37387e+06
275	220.103	14.833	GCMS	L-Cysteine	47101	HMDB0000574	63299		17561	C00097	sce00260,sce00270,sce00332,sce00430,sce00460,sce00470,sce00480,sce00730,sce00770,sce00920,sce00970,sce04122	Glycine, serine and threonine metabolism|Cysteine and methionine metabolism|Carbapenem biosynthesis|Taurine and hypotaurine metabolism|Cyanoamino acid metabolism|D-Amino acid metabolism|Glutathione metabolism|Thiamine metabolism|Pantothenate and CoA biosynthesis|Sulfur metabolism|Aminoacyl-tRNA biosynthesis|Sulfur relay system	5862	52-90-4	N[C@@H](CS)C(O)=O	XUJNEKJLAYXESH-REOHCLBHSA-N	Organic acids and derivatives	Carboxylic acids and derivatives	Amino acids, peptides, and analogues	Level 1	88.7	84.2		C3H7NO2S		499206	40482.8	41845.2	39513.3	17649.9	19432.1	18008.8	17968.6	13260.9	26046.1	31561.5	34658.4	29990.5	25015.1	26402.6	27777.6	75676.3	70821.8	96903.8	70027.1	72443.9	83156.1
616	318.161	23.794	GCMS	Myo-Inositol 1-Phosphate	258358	HMDB0000213	5223			C01177	sce00562,sce02010,sce04070	Inositol phosphate metabolism|ABC transporters|Phosphatidylinositol signaling system	107737		C1(C(C(C(C(C1O)O)OP(=O)(O)O)O)O)O	INAPMGSXUVUWAF-GCVPSNMTSA-N	Organic oxygen compounds	Organooxygen compounds	Alcohols and polyols	Level 1	88.7	83.2		C6H13O9P		846386	96621.9	95005.5	104813	60129.2	72730	71165.7	76856.8	70588.2	83078.7	78206.3	83313.7	75449.2	64627.8	81505	74720.3	80450.3	73644.5	84944.9	95356.8	82943.1	95891
492	147.05	20.65	GCMS	Galactonic Acid	47095	HMDB0000565	3336		16534	C00880	sce00052	Galactose metabolism	128869	13382-27-9	OC[C@@H](O)[C@H](O)[C@H](O)[C@@H](O)C(O)=O	RGHNJXZEOKUKBD-MGCNEYSASA-N	Organic acids and derivatives	Hydroxy acids and derivatives	Medium-chain hydroxy acids and derivatives	Level 1	88.5	80.8		C6H12O7		697515	372280	1.11109e+06	939.684	1.0652e+06	1.39879e+06	1.25745e+06	939.684	1.12079e+06	7908.65	20801.6	559941	19272.8	426950	470936	461888	1.67868e+06	1.5032e+06	1.61214e+06	939.684	1.5745e+06	1.85328e+06
277	292.122	14.879	GCMS	Erythronic Acid	47124	HMDB0000613	45855		37655				2781043	13752-84-6	OC[C@@H](O)[C@@H](O)C(O)=O	JPIJQSOTBSSVTP-PWNYCUMCSA-N	Organic oxygen compounds	Organooxygen compounds	Carbohydrates and carbohydrate conjugates	Level 1	88.5	81		C4H8O5		500738	13693.3	13628	14038	14432.6	13748.7	13925.5	11490.1	11188.8	11809.2	16194	15739.4	15810.6	14704.6	13420.5	14178.2	10884.8	11659.5	14525.4	14980.7	13785.3	14313.6
328	263.133	16.556	GCMS	L-Lyxulose	257705	HMDB0000751	139			C00312	sce00040	Pentose and glucuronate interconversions	439205	527-50-4	C1C(C(C(O1)(CO)O)O)O	LQXVFWRQNMEDEE-PYHARJCCSA-N	Organic oxygen compounds	Organooxygen compounds	Carbohydrates and carbohydrate conjugates	Level 1	88.4	81.8		C5H10O5		556557	33758.3	34235.9	34044.1	36789.3	30761.3	40140.6	33353.4	23906.4	27651.1	35082.7	35446.1	30548.2	28655.4	29262	31723.3	30504.7	32619.7	33028.6	31705.4	29973.5	35439.3
287	142.067	15.247	GCMS	Prolin	206145	HMDB0251528			26271	C16435			614		OC(=O)C1CCCN1	ONIBWKKTOPOVIA-UHFFFAOYSA-N	Organic acids and derivatives	Carboxylic acids and derivatives	Amino acids, peptides, and analogues	Level 1	88.3	88.5		C5H9NO2		512987	44639.3	44641.7	49392.8	13633.5	15989.9	13309	12899.2	13857.8	13435.4	40568.9	38069	29151	51809	35970.6	35064.7	59558.8	80939.1	82873.3	95135.6	60155.8	83978.4
366	292.138	17.894	GCMS	2,3,4,5-Tetrahydroxypentanoic Acid	546242								10264		C(C(C(C(C(=O)O)O)O)O)O	QXKAIJAYHKCRRA-UHFFFAOYSA-N	Organic oxygen compounds	Organooxygen compounds	Carbohydrates and carbohydrate conjugates	Level 1	88.3	82.2		C5H10O6		600901	87859	86559.8	89550.6	71413.2	60322.4	61147.7	54795.9	51444.6	54070.7	114456	114509	113602	102640	97136.6	103880	78756.3	76091.3	108108	98286.8	87406.2	93092
506	204.11	20.904	GCMS	Ethyl-Alpha-D-Glucopyranoside	545783								91694274		CCOC1C(C(C(C(O1)CO)O)O)O	WYUFTYLVLQZQNH-BJNUKLAGSA-N	Organic oxygen compounds	Organooxygen compounds	Carbohydrates and carbohydrate conjugates	Level 1	88.1	89.3		C8H16O6		708008	2.07576e+06	2.07155e+06	2.18061e+06	1.97253e+06	1.72828e+06	1.73609e+06	1.54342e+06	1.52248e+06	1.58255e+06	2.1387e+06	2.26932e+06	2.29795e+06	2.17149e+06	1.9577e+06	2.09694e+06	1.8581e+06	1.75993e+06	2.04849e+06	2.2388e+06	1.97974e+06	2.18779e+06
222	218.1	13.515	GCMS	Aminomalonic Acid	47418	HMDB0001147	58024		17475	C00872			100714	1068-84-4	NC(C(O)=O)C(O)=O	JINBYESILADKFW-UHFFFAOYSA-N	Organic acids and derivatives	Carboxylic acids and derivatives	Amino acids, peptides, and analogues	Level 1	88	84		C3H5NO4		455667	233029	234448	257935	138002	153162	141711	145688	111708	128874	162258	168622	211789	218348	179746	187261	255868	227504	226254	267979	230512	297369
180	141.051	11.974	GCMS	(2s)-2-(Cyanoamino)Propanoic Acid	546273								18647689		CC(C(=O)O)NC#N	ADGFNXYXROZUOG-VKHMYHEASA-N	Organic acids and derivatives	Carboxylic acids and derivatives	Amino acids, peptides, and analogues	Level 1	87.9	83.7		C4H6N2O2		404925	132932	135628	133486	108608	92742.9	90223.1	81517.3	72876.9	81127.2	129009	123562	126957	121667	101650	116323	147836	142322	170781	182808	163571	181111
586	315.115	23.096	GCMS	Fructose 6-Phosphate	46882	HMDB0000124	146		15946	C00085	sce00010,sce00030,sce00051,sce00052,sce00500,sce00520,sce00680	Glycolysis / Gluconeogenesis|Pentose phosphate pathway|Fructose and mannose metabolism|Galactose metabolism|Starch and sucrose metabolism|Amino sugar and nucleotide sugar metabolism|Methane metabolism	69507	643-13-0	OCC(=O)[C@@H](O)[C@H](O)[C@H](O)COP(O)(O)=O	GSXOAOHZAIYLCY-HSUXUTPPSA-N	Organic oxygen compounds	Organooxygen compounds	Carbohydrates and carbohydrate conjugates	Level 1	87.7	82		C6H13O9P		808267	20353.5	21480.5	20147.4	50647.5	30265.3	46286.3	28397.4	22392.6	27107.7	18443.6	15951	14022	13327.8	10254.3	12999.5	12386	12516.3	17879.6	12683.1	12336	13618.4
549	174.1	22.118	GCMS	Norepinephrine	46937	HMDB0000216	5226		18357	C00547	sce00350	Tyrosine metabolism	439260	51-41-2	NC[C@H](O)C1=CC(O)=C(O)C=C1	SFLSHLFXELFNJZ-QMMMGPOBSA-N	Benzenoids	Phenols	Benzenediols	Level 1	87.7	79.8		C8H11NO3		760199	136300	138864	144054	107548	88571.4	89848.3	79361.2	71896.7	77775.4	193948	152789	156213	147190	108083	136728	156032	126736	202041	225263	145059	202034
246	176.069	14.293	GCMS	L-Methionine	47164	HMDB0000696	26		16643	C00073	sce00270,sce00470,sce00970,sce00999,sce04148	Cysteine and methionine metabolism|D-Amino acid metabolism|Aminoacyl-tRNA biosynthesis|Biosynthesis of various plant secondary metabolites|Efferocytosis	6137	63-68-3	CSCC[C@H](N)C(O)=O	FFEARJCKVFRZRR-BYPYZUCNSA-N	Organic acids and derivatives	Carboxylic acids and derivatives	Amino acids, peptides, and analogues	Level 1	87.5	83.6		C5H11NO2S		481285	68426.6	70010.5	68686.6	111069	130711	108395	121419	92240.9	110163	31870.1	33076.4	27418.6	24576.8	33558.4	25317.1	81949.4	57975.7	91009.2	61722.2	57373.6	56707.9
206	174.09	12.907	GCMS	Diethyl Aminomalonate	545816								81272		CCOC(=O)C(C(=O)OCC)N	WLTCKEHCTUYJGI-UHFFFAOYSA-N	Organic acids and derivatives	Carboxylic acids and derivatives	Amino acids, peptides, and analogues	Level 1	87.4	81.9		C7H13NO4		435647	1.97513e+06	1.9903e+06	2.00505e+06	1.87893e+06	1.85104e+06	1.83848e+06	1.83906e+06	1.85505e+06	1.85775e+06	2.00569e+06	1.96578e+06	1.97709e+06	1.92969e+06	1.89762e+06	1.93463e+06	1.96973e+06	1.95018e+06	2.00737e+06	2.03193e+06	1.97793e+06	2.02279e+06
675	103.032	25.37	GCMS	2-Linoleoyl-Sn-Glycerol	10449	HMDB0011538	62322	LMGL01010033	75457				5365676		OC[C@]([H])(OC(CCCCCCC/C=C\C/C=C\CCCCC)=O)CO	IEPGNWMPIFDNSD-HZJYTTRNSA-N	Lipids and lipid-like molecules	Fatty Acyls	Lineolic acids and derivatives	Level 1	87.2	87.4		C21H38O4		939917	269316	255294	249028	252161	222037	189475	233233	192662	183672	309770	470539	264693	358580	495567	299416	264839	208191	180281	240920	307656	301917
178	156.086	11.844	GCMS	Pipecolic Acid	46854	HMDB0000070	50		17964	C00408	sce00310	Lysine degradation	849	535-75-1	OC(=O)C1CCCCN1	HXEACLLIILLPRG-UHFFFAOYSA-N	Organic acids and derivatives	Carboxylic acids and derivatives	Amino acids, peptides, and analogues	Level 1	87.1	78.5		C6H11NO2		400645	72989.8	73570.5	75904.4	39121.4	33992.4	33863.2	29978.2	25592.2	30323.2	80366.1	78675.2	74851.6	67704.3	64233.5	71462.1	95861	97146.9	123114	107013	96801	108254
274	271.079	14.807	GCMS	Sumiki's Acid	47942	HMDB0002432	6680		89118	C20448			80642	6338-41-6	OCC1=CC=C(O1)C(O)=O	PCSKKIUURRTAEM-UHFFFAOYSA-N	Organoheterocyclic compounds	Furans	Furoic acid and derivatives	Level 1	87.1	82.1		C6H6O4		498341	40194.9	39784.6	40892.4	39422.8	35751.1	32917.6	30326.4	28285.3	30282.4	51312.8	47878.1	48586.5	47873.9	41370.9	44632.3	35490.7	35692.2	46617	48900.8	42308.1	44215.2
484	174.1	20.472	GCMS	3,4-Dimethoxyphenylethylamine	64858	HMDB0041806	3790		136995				8421	120-20-7	COC1=C(OC)C=C(CCN)C=C1	ANOUKFYBOAKOIR-UHFFFAOYSA-N	Benzenoids	Benzene and substituted derivatives	Methoxybenzenes	Level 1	87.1	85.1		C10H15NO2		690161	1.01533e+06	1.02669e+06	1.03641e+06	789681	835751	774497	735691	564249	778991	1.13089e+06	1.11306e+06	980074	822032	934841	938507	1.13204e+06	1.02166e+06	1.32784e+06	1.32811e+06	1.15402e+06	1.36004e+06
276	120.026	14.844	GCMS	D-Phenylalanine	205498	HMDB0250791	65707		28044	C02057			994	150-30-1	NC(CC1=CC=CC=C1)C(O)=O	COLNVLDHVKWLRT-UHFFFAOYSA-N	Organic acids and derivatives	Carboxylic acids and derivatives	Amino acids, peptides, and analogues	Level 1	87	86.1		C9H11NO2		499573	186191	188436	173578	148831	107135	103193	94614.9	84208.4	87573.4	208957	202786	141180	147089	201894	156957	261997	247954	207430	231977	225670	239737
416	103.03	19.176	GCMS	Fructose	47144	HMDB0000660	135		28645	C02336			439709	53188-23-1	OC[C@H]1O[C@](O)(CO)[C@@H](O)[C@@H]1O	RFSUNEUAIZKAJO-ARQDHWQXSA-N	Organic oxygen compounds	Organooxygen compounds	Carbohydrates and carbohydrate conjugates	Level 1	87	79.5		C6H12O6		643127	5.99295e+06	5.96629e+06	6.0652e+06	6.10993e+06	5.57043e+06	5.64267e+06	5.07477e+06	4.66925e+06	5.0764e+06	7.05255e+06	6.82725e+06	6.77042e+06	6.39797e+06	6.00761e+06	6.34588e+06	4.82261e+06	4.81633e+06	5.77269e+06	6.23314e+06	5.40192e+06	5.78048e+06
734	257.226	29.431	GCMS	Lithocholic Acid	45866	HMDB0000761	209	LMST04010003	16325	C03990			9903	434-13-9	C1[C@]2(C)[C@@]3([H])CC[C@]4(C)[C@@]([H])([C@]([H])(C)CCC(O)=O)CC[C@@]4([H])[C@]3([H])CC[C@]2([H])C[C@H](O)C1	SMEROWZSTRWXGI-HVATVPOCSA-N	Lipids and lipid-like molecules	Steroids and steroid derivatives	Bile acids, alcohols and derivatives	Level 1	87	78.8		C24H40O3		1.18756e+06	704191	711521	679815	676627	681309	638936	678057	625132	585872	635716	693588	723552	618457	647542	678908	606726	606045	697910	599776	633445	687507
192	255.094	12.43	GCMS	Thymine	46963	HMDB0000262	290		17821	C00178	sce00240	Pyrimidine metabolism	1135	65-71-4	CC1=CNC(=O)NC1=O	RWQNBRDOKXIBIV-UHFFFAOYSA-N	Organoheterocyclic compounds	Diazines	Pyrimidines and pyrimidine derivatives	Level 1	86.9	81.7		C5H6N2O2		419940	35612.1	34983.4	35737	44736.6	40873.6	40459.6	35703.3	35761.7	37057.7	35938	35906.3	34429.8	32619.7	30147.2	32906.5	30536	26792	35213.5	31565.4	27628.5	34657
330	327.129	16.597	GCMS	D-Ribose	257723	HMDB0000283	313			C00121	sce00030,sce02010	Pentose phosphate pathway|ABC transporters	10975657	50-69-1	C1C(C(C(C(O1)O)O)O)O	SRBFZHDQGSBBOR-SOOFDHNKSA-N	Organic oxygen compounds	Organooxygen compounds	Carbohydrates and carbohydrate conjugates	Level 1	86.8	81.1		C5H10O5		557922	4471.98	939.684	6440.11	5097.29	5388.36	939.684	4880.56	939.684	939.684	5888.69	939.684	939.684	939.684	6110.5	5104.54	939.684	939.684	6748.49	939.684	5337.14	5392.54
533	147.04	21.552	GCMS	N-Acetyl-D-Glucosamine	46936	HMDB0000215	3356		506227	C00140	sce00520,sce02010	Amino sugar and nucleotide sugar metabolism|ABC transporters	439174	7512-17-6	CC(=O)N[C@H]1C(O)O[C@H](CO)[C@@H](O)[C@@H]1O	OVRNDRQMDRJTHS-RTRLPJTCSA-N	Organic oxygen compounds	Organooxygen compounds	Carbohydrates and carbohydrate conjugates	Level 1	86.7	77.9		C8H15NO6		734778	88305.7	83054.2	94052	26491.2	59798.9	54171.3	60030.8	44983.7	51977.1	99183.5	98928.9	68012.9	56957.7	82836.1	64550.1	133135	116412	144760	109257	111495	152226
584	246.137	23.047	GCMS	3-Beta-D-Galactosyl-Sn-Glycerol	256981	HMDB0304157	3385		15754	C05401	sce00052,sce00561	Galactose metabolism|Glycerolipid metabolism	16048618	16232-91-0	OC[C@@H](O)CO[C@@H]1O[C@H](CO)[C@H](O)[C@H](O)[C@H]1O	NHJUPBDCSOGIKX-NTXXKDEISA-N	Lipids and lipid-like molecules	Glycerolipids	Glycosylglycerols	Level 1	86.7	80.3		C9H18O8		805858	41662	42113.9	44321.9	41197.3	35263.9	34230.2	28081.3	21324.1	27467	62752.5	52160.8	51889.6	48812.9	41216.2	46570.8	58273.3	50611.7	93378.2	71626.3	62238.9	77041.8
202	258.119	12.852	GCMS	2,5-Dioxopiperazine	274955		65826			C02777			7817	106-57-0	C1C(=O)NCC(=O)N1	BXRNXXXXHLBUKK-UHFFFAOYSA-N	Organic acids and derivatives	Carboxylic acids and derivatives	Amino acids, peptides, and analogues	Level 1	86.6	82.6		C4H6N2O2		433836	60337.2	62557.2	63219.3	61505.5	50945.6	41958.8	46466.1	39490.9	38593.9	67878.7	63078.3	64816.1	57521	53234	58140.2	50832.4	52652.6	69968.5	66199.6	67449.7	67708
356	231.108	17.564	GCMS	3,6-Anhydroglucose	275334		66408			C06478			16069993	7625-23-2	C1C(C(C(O1)C(C=O)O)O)O	WZYRMLAWNVOIEX-SLPGGIOYSA-N	Organoheterocyclic compounds	Tetrahydrofurans	Unclassified	Level 1	86.6	79.7		C6H10O5		590031	109578	109611	111578	206623	200188	173144	171682	173588	176829	102055	97117.6	107900	97613.2	95956.6	88104.3	45357.7	43723.9	49871.5	59831.3	55755.7	54404.8
700	217.11	25.926	GCMS	Palatinitol	267117		44799						88735	20942-99-8	C(C1C(C(C(C(O1)OCC(C(C(C(CO)O)O)O)O)O)O)O)O	SERLAGPUMNYUCK-DCUALPFSSA-N	Lipids and lipid-like molecules	Fatty Acyls	Fatty acyl glycosides	Level 1	86.4	77.4		C12H24O11		973822	85569.9	59211	129505	80478	61088.7	65902.5	62552.8	51725.7	57429.8	86157.6	88672.7	205509	196933	168488	184860	75846.9	60568.8	93392.5	63825.5	66702.2	68110.3
691	324.153	25.603	GCMS	Guanosine	46890	HMDB0000133	87		16750	C00387	sce00230	Purine metabolism	6802	118-00-3	NC1=NC2=C(N=CN2[C@@H]2O[C@H](CO)[C@@H](O)[C@H]2O)C(=O)N1	NYHBQMYGNKIUIF-UUOKFMHZSA-N	Nucleosides, nucleotides, and analogues	Purine nucleosides	Unclassified	Level 1	86.3	79.6		C10H13N5O5		954125	109647	111814	108082	66943.7	66223.7	79014.5	75709.4	50639.4	62720.9	100646	112343	85390.5	78332.3	97597	100913	138858	122958	161654	115994	124650	176001
96	147.04	9.332	GCMS	Methylmalonic Acid	2921	HMDB0000202	3712	LMFA01170118	30860	C02170	sce00240,sce00280,sce00640	Pyrimidine metabolism|Valine, leucine and isoleucine degradation|Propanoate metabolism	487	516-05-2	C(=O)(O)C(C)C(=O)O	ZIYVHBGGAOATLY-UHFFFAOYSA-N	Organic acids and derivatives	Carboxylic acids and derivatives	Dicarboxylic acids and derivatives	Level 1	86.2	78.4		C4H6O4		315144	819709	819531	817855	472230	393082	386803	385041	352279	352432	996198	886251	862980	878834	799717	810313	837897	798967	934000	933181	850137	919029
485	373.203	20.475	GCMS	Glycylproline	47179	HMDB0000721	23672		70744				3013625	704-15-4	NCC(=O)N1CCC[C@H]1C(O)=O	KZNQNBZMBZJQJO-YFKPBYRVSA-N	Organic acids and derivatives	Carboxylic acids and derivatives	Amino acids, peptides, and analogues	Level 1	86	82.6		C7H12N2O3		690285	213097	217052	220151	153308	170692	154050	153367	103863	147739	237183	235757	200058	158103	195432	188157	248478	221128	284834	272333	231512	284581
502	243.097	20.847	GCMS	Cytidine Monophosphate	46868	HMDB0000095	3452		17361	C00055	sce00240	Pyrimidine metabolism	6131	63-37-6	NC1=NC(=O)N(C=C1)[C@@H]1O[C@H](COP(O)(O)=O)[C@@H](O)[C@H]1O	IERHLVCPSMICTF-XVFCMESISA-N	Nucleosides, nucleotides, and analogues	Pyrimidine nucleotides	Pyrimidine ribonucleotides	Level 1	85.9	76.8		C9H14N3O8P		705653	49879.9	50850.9	50162.1	44148.5	40894.8	47640.6	44925.7	32971.5	43883.9	56656.1	54453	50615.4	45883.3	43917.8	45300	49716.7	51858.2	75778.9	62692.1	53336.3	54335.6
497	333.153	20.74	GCMS	Galactaric Acid	2914	HMDB0000639	4227	LMFA01170107	30852	C00879	sce00053	Ascorbate and aldarate metabolism	3037582	526-99-8	C(=O)(O)[C@H](O)[C@@H](O)[C@@H](O)[C@H](O)C(=O)O	DSLZVSRJTYRBFB-DUHBMQHGSA-N	Organic oxygen compounds	Organooxygen compounds	Carbohydrates and carbohydrate conjugates	Level 1	85.9	84.9		C6H10O8		701233	41704.1	43480.9	44483.5	53944	40264.6	43497.3	39650.1	41556.5	37229.1	41546.2	43580.1	45739.6	36899.4	35987.2	58775.6	28952.6	28302.1	37342.9	36090.2	34501.2	40098.9
578	232.119	22.901	GCMS	Melatonin	47554	HMDB0001389	73		16796	C01598	sce00380	Tryptophan metabolism	896	73-31-4	COC1=CC2=C(NC=C2CCNC(C)=O)C=C1	DRLFMBDRBRZALE-UHFFFAOYSA-N	Organoheterocyclic compounds	Indoles and derivatives	Indoles	Level 1	85.8	76.5		C13H16N2O2		798682	101550	105033	108150	75949.1	68131	76477	58807.5	32246	51282.5	146650	125749	112929	102512	81489.4	94766.4	153450	133937	271532	194029	168308	217787
662	397.343	25.018	GCMS	Behenic Acid	68	HMDB0000944	260	LMFA01010022	28941	C08281	sce01040	Biosynthesis of unsaturated fatty acids	8215	112-85-6	C(CCCCCCCCCCCCC(=O)O)CCCCCCCC	UKMSUNONTOPOIO-UHFFFAOYSA-N	Lipids and lipid-like molecules	Fatty Acyls	Fatty acids and conjugates	Level 1	85.8	78		C22H44O2		918452	16682.2	17193.8	16617	10017	9240.59	9084.58	9636.57	9450.35	9456.23	14620.3	13169.9	14209	10021.6	11637.4	12668.2	13248.2	13166.6	14118.1	13905.1	13369	14545.5
401	217.107	18.815	GCMS	D-Psicose	543244					C06468			441036	551-68-8	OCC1(O)OCC(O)C(O)C1O	LKDRXBCSQODPBY-JDJSBBGDSA-N	Organic oxygen compounds	Organooxygen compounds	Carbohydrates and carbohydrate conjugates	Level 1	85.7	76.2		C6H12O6		631237	466446	461817	479857	461320	362817	395177	482591	481956	425673	654451	708388	453339	489808	486050	373242	804105	970149	2.69874e+06	980516	1.18158e+06	1.13513e+06
355	204.07	17.547	GCMS	Rhamnose	47257	HMDB0000849	5812		62346	C00507	sce00051	Fructose and mannose metabolism	25310	3615-41-6	C[C@@H]1OC(O)[C@H](O)[C@H](O)[C@H]1O	SHZGCJCMOBCMKK-JFNONXLTSA-N	Organic oxygen compounds	Organooxygen compounds	Carbohydrates and carbohydrate conjugates	Level 1	85.4	78.8		C6H12O5		589471	95049	98405.2	99653.2	103608	79955.8	94638.4	84528.4	70308.2	87111.5	111638	106242	105768	99800.8	93368.6	98003.3	78943.5	81796.5	87642	102427	87468.9	96289.5
505	217.12	20.904	GCMS	L-Gluconic Acid	208150	HMDB0253886				C15930	sce00040,sce00053	Pentose and glucuronate interconversions|Ascorbate and aldarate metabolism	604		OCC(O)C(O)C(O)C(O)C(O)=O	RGHNJXZEOKUKBD-UHFFFAOYSA-N	Organic acids and derivatives	Hydroxy acids and derivatives	Medium-chain hydroxy acids and derivatives	Level 1	85.4	76		C6H12O7		708008	439327	441216	481870	438718	386052	355710	315435	332279	351509	473289	499557	487678	466765	383764	451703	375276	354182	478763	529258	465476	510246
190	239.101	12.389	GCMS	1,3-Benzenediol	56495	HMDB0032037	43324		27810	C01751			5054	108-46-3	OC1=CC(O)=CC=C1	GHMLBKRAJCXXBS-UHFFFAOYSA-N	Benzenoids	Phenols	Benzenediols	Level 1	85.4	76.9		C6H6O2		418590	137406	129531	140528	127103	126575	138164	134017	127360	134336	128203	127658	118689	112909	113962	128283	128831	130723	153693	143031	131518	147814
363	319.169	17.78	GCMS	Diglycerol	546164								42953		C(C(COCC(CO)O)O)O	GPLRAVKSCUXZTP-UHFFFAOYSA-N	Lipids and lipid-like molecules	Glycerolipids	Monoradylglycerols	Level 1	85.4	75.7		C6H14O5		597146	34058.5	33573.6	35812.1	13446.8	14650.2	14646.8	13875.6	12448.8	13628.7	41432.7	41149.2	40790.4	36169.3	36213.7	39220.5	42060	43093.5	60949.8	50739	44772.8	49773.7
320	173.062	16.292	GCMS	Xylitol	198644	HMDB0242149	316		1305691	C00379	sce00040,sce02010	Pentose and glucuronate interconversions|ABC transporters	6912	488-81-3	OC[C@H](O)C(O)[C@H](O)CO	HEBKCHPVOIAQTA-NGQZWQHPSA-N	Organic oxygen compounds	Organooxygen compounds	Carbohydrates and carbohydrate conjugates	Level 1	85.1	77.6		C5H12O5		547770	7636.43	8391.81	7133.03	68040.4	41290	47677.2	36344.4	41364.2	939.684	44221.1	46186.6	5936.31	8393.92	22824.2	56310.9	5811.53	16177.3	18011.7	82215.2	17046.1	90930.1
468	174.102	20.067	GCMS	Tyramine	46989	HMDB0000306	60		15760	C00483	sce00350,sce00680	Tyrosine metabolism|Methane metabolism	5610	51-67-2	NCCC1=CC=C(O)C=C1	DZGWFCGJZKJUFP-UHFFFAOYSA-N	Benzenoids	Benzene and substituted derivatives	Phenethylamines	Level 1	85.1	78.1		C8H11NO		673430	452123	450425	450402	380035	319178	321384	287623	295522	308756	531845	519583	505015	484631	453317	492338	439982	444787	522658	563404	522228	519824
403	290.13	18.859	GCMS	2,8-Quinolinediol	197055	HMDB0240311	66378		17715	C06342			97250	15450-76-7	OC1=C2NC(=O)C=CC2=CC=C1	ZXZKYYHTWHJHFT-UHFFFAOYSA-N	Organoheterocyclic compounds	Quinolines and derivatives	Quinolones and derivatives	Level 1	85.1	75.2		C9H7NO2		632686	519791	516680	531753	424300	435975	446303	441695	335869	409021	409002	536393	368238	353111	319308	292460	532954	488661	594693	433707	541618	518440
10.73_295.2280m/z	295.228	10.7272	LCMS-neg	8-hydroxy-11Z,14Z-Octadecadienoic acid	3262			LMFA02000308					92033088		C(CCCCCCC(O)CC/C=C\C/C=C\CCC)(=O)O	JZGOJMVGPJEQST-UTOQUPLUSA-N	Lipids and lipid-like molecules	Fatty Acyls	Lineolic acids and derivatives	Level 1	75.7	88	M-H	C18H32O3	0.351235		525191	542658	517186	282685	381541	391620	424403	230404	411088	478864	910303	554901	444308	845204	606874	491030	552908	652706	488813	501799	556166
10.87_249.1846m/z	249.185	10.8692	LCMS-pos	4-oxo-2E,15-hexadecendioic acid	2214			LMFA01060229					11425609		C(/C=C/C(=O)CCCCCCCCCCC=C)(=O)O	FVNVZUDUUWRXLM-BUHFOSPRSA-N	Lipids and lipid-like molecules	Fatty Acyls	Fatty acids and conjugates	Level 1	75.1	89.1	M+H-H2O	C16H26O3	-1.10206		11152.1	11686.7	12455	10925.6	11837.9	12821.2	12175.2	16037	14705.9	10724.9	10107.9	10891.3	14486.8	10472.8	13030.5	10094.4	10250	9972.78	10413.4	10419.4	10060.7
10.04_312.2297n	295.226	10.0397	LCMS-pos	Dihydroxychaulmoogric acid	2550			LMFA01140029					131839789		C(CCCCCCCCCCCCC1CCC(O)=C1O)(=O)O	AVUCHZPQKYTWLG-UHFFFAOYSA-N	Lipids and lipid-like molecules	Fatty Acyls	Fatty acids and conjugates	Level 1	74.8	84.9	M+H-H2O, M+Na	C18H32O4	-1.18167		10820	13003.1	10543.5	6472.77	9776.41	7964.8	9253.11	7893.38	9496.83	9199.53	10299.8	9246.95	9355.7	14262.9	7876.7	11927.5	12545.3	12659.8	8823.83	12965.2	14366.1
3.72_146.0600m/z	146.06	3.71765	LCMS-pos	3-Methyldioxyindole	48255	HMDB0004186	7024		28254	C05834	sce00380	Tryptophan metabolism	151066	3040-34-4	CC1(O)C(=O)NC2=CC=CC=C12	XCHBYBKNFIOSBB-UHFFFAOYSA-N	Organoheterocyclic compounds	Indoles and derivatives	Indolines	Level 1	72.9	79.7	M+H-H2O	C9H9NO2	-0.282906		5311.26	4831.76	5106.28	3731.71	4107.48	3983.1	3981.24	3376.51	3524.46	4914.47	4865.8	4486.26	4083.22	4362.3	4175.2	6911.06	6367.7	7165.59	5626.03	5962.45	6605.3
14.04_379.3358m/z	379.336	14.0353	LCMS-pos	Tachysterol	212145	HMDB0258675							101586		CC(C)C(C)C=CC(C)C1CCC2C(C=CC3=C(C)CCC(O)C3)=CCCC12C	XQFJZHAVTPYDIQ-UHFFFAOYSA-N	Lipids and lipid-like molecules	Steroids and steroid derivatives	Vitamin D and derivatives	Level 1	71.9	67	M+H-H2O	C28H44O	-0.313275		49698.4	47889.6	45429.1	2359	7898.39	4225.24	6707.97	5925.48	9747.96	32050	52494.8	41908.7	31833.5	64555.5	50861	40507.9	55980.9	67864.9	57000.8	53758.5	45811
4.17_346.1969m/z	346.197	4.16528	LCMS-pos	Val Asp Leu	265823		23333						145458869		CC(C)CC(C(=O)O)NC(=O)C(CC(=O)O)NC(=O)C(C(C)C)N	TZVUSFMQWPWHON-NHCYSSNCSA-N	Organic acids and derivatives	Carboxylic acids and derivatives	Amino acids, peptides, and analogues	Level 1	71	67.7	M+H	C15H27N3O6	-1.16907		3715.05	3414.55	3419.3	2428.28	2295.38	2075.66	2097.39	2943.18	2259.87	3999.2	3271.46	3615.18	4040.79	4087.96	3986.28	3802.42	3424.33	3596.07	3760.09	3753.82	4241.33
4.06_295.1651m/z	295.165	4.05633	LCMS-pos	Tyrosyl-Leucine	54120	HMDB0029109	24037						4466134		CC(C)CC(N=C(O)C(N)CC1=CC=C(O)C=C1)C(O)=O	AUEJLPRZGVVDNU-UHFFFAOYSA-N	Organic acids and derivatives	Carboxylic acids and derivatives	Amino acids, peptides, and analogues	Level 1	69.3	65.4	M+H	C15H22N2O4	-0.520654		7362.79	8546.79	7798.26	3660.6	5003.23	3909.79	3595.77	2902.43	3376.23	8276.78	7994.47	5840.05	6026.07	8970.45	7070.69	13973.3	9721.21	10027.4	8178.14	8635.96	14059.8
2.59_246.1447m/z	246.145	2.59002	LCMS-pos	Pyroglutamylvaline	115428	HMDB0094651	452554		132991				152416	21282-10-0	CC(C)[C@H](NC(=O)[C@@H]1CCC(=O)N1)C(O)=O	DTSWLLBBGHRXQH-XPUUQOCRSA-N	Organic acids and derivatives	Carboxylic acids and derivatives	Amino acids, peptides, and analogues	Level 1	68.9	90.6	M+NH4	C10H16N2O4	-0.399953		1289.22	1723.99	1681.5	1695.44	1227.25	1621.39	1299.32	1625.94	1436.3	3424.6	2846.39	2252.7	2305.59	3288.2	2006.64	2700.59	2649.6	2697.43	2063.86	1976.83	3329.65
10.85_235.1695m/z	235.17	10.8528	LCMS-pos	Macrophyllic acid A	35629		53431	LMPR0103320001					15886996		C1C[C@]2(C)CC[C@@H](/C=C/C(=O)O)CC2=C(C)C1	CFUISBDJXHZKJK-OBLPCYNLSA-N	Organic acids and derivatives	Carboxylic acids and derivatives	Carboxylic acids	Level 1	68.7	67.5	M+H	C15H22O2	1.11063		21031.6	22913.9	24391.1	19951.7	22169.8	22940.5	22986.6	29749.4	29972.2	20364	19984.4	22347.9	27839.4	20637.1	25719	19517	20244.4	20508.2	21269.2	22783.4	20785
9.68_293.2107m/z	293.211	9.68352	LCMS-pos	15,16-EpODE	2986		74952	LMFA02000030					16061056		C(CCCCCCC/C=C\C=C\C(O)CC1OC1CC)(=O)O	OAFZOWOHMXJGNM-DEOFSOSHSA-N	Lipids and lipid-like molecules	Fatty Acyls	Fatty acids and conjugates	Level 1	68.7	71	M+H-H2O	C18H30O4	-1.42064		35193.2	35937.7	37122.9	8235.37	11605.7	12870.5	13957.7	8820.59	12694.3	32485.4	43022.1	27256.7	31452.4	42956.4	37151.5	50614.2	53628.9	68981.2	48734.5	54868.1	59521.5
4.77_211.1439m/z	211.144	4.76945	LCMS-pos	L,L-Cyclo(leucylprolyl)	280649	HMDB0034276	89817						102892	2873-36-1	CC(C)CC1C(=O)N2CCCC2C(=O)N1	SZJNCZMRZAUNQT-UHFFFAOYSA-N	Organic acids and derivatives	Carboxylic acids and derivatives	Amino acids, peptides, and analogues	Level 1	68.6	81.9	M+H	C11H18N2O2	-0.792118		68876.4	71277.4	71205	71641.7	56120.9	56597.2	58544.9	61260.9	59818.9	87891.2	79454.7	86153.2	84219.7	81122.3	89627.7	61360.7	54467.5	64211.7	64063.3	73331.9	69281.3
10.54_452.2786m/z	452.279	10.5396	LCMS-neg	[3-[2-Aminoethoxy(hydroxy)phosphoryl]oxy-2-hydroxypropyl] hexadecanoate	209928	HMDB0256030									CCCCCCCCCCCCCCCC(=O)OCC(O)COP(O)(=O)OCCN	YVYMBNSKXOXSKW-UHFFFAOYSA-N	Lipids and lipid-like molecules	Glycerophospholipids	Glycerophosphoethanolamines	Level 1	67.6	88.6	M-H	C21H44NO7P	0.757		173561	152865	162332	201431	330544	278253	402595	180473	309834	96871.2	145528	101160	81690.7	148851	120217	157420	165291	173190	141650	168994	159335
10.13_310.2138n	311.221	10.1347	LCMS-pos	9S-hydroxy-10S,11S-epoxy-12Z,15Z-octadecadienoic acid	2979		74947	LMFA02000019					16061053		C(CCCCCCC[C@H](O)[C@@H]1O[C@H]1/C=C\C/C=C\CC)(=O)O	OAIJQUCVLFETGX-OYWKBIDZSA-N	Organic acids and derivatives	Hydroxy acids and derivatives	Medium-chain hydroxy acids and derivatives	Level 1	67.5	85.1	M+H, M+Na	C18H30O4	-1.98452		26198.2	27056.2	27129.8	16100	15844.4	17671.8	15878.4	13150.5	21117.1	25981.1	30593.6	20352	23207.1	35282.1	26937.1	46681.9	39018.2	39886.6	27944	32644.7	43180
9.88_295.2264m/z	295.226	9.88123	LCMS-pos	alpha-kamlolenic acid	3110		35492	LMFA02000156					5282949		C(CCCCCCC(=O)O)/C=C\C=C\C=C\CCCCO	YPHQMIRXEFDOQM-ALXQIFAGSA-N	Lipids and lipid-like molecules	Fatty Acyls	Lineolic acids and derivatives	Level 1	67.3	56.4	M+H	C18H30O3	-1.20587		14585	15484.6	14110	6146.26	12585.8	7166.36	9992.76	6267.09	7606.62	9846.64	13627.8	10904.1	11874.2	16618.9	14128.3	14299.7	17821.9	22585.4	14996.8	17080.4	24313.1
4.38_359.2285m/z	359.229	4.37563	LCMS-pos	Asn Ile Leu	264633		22097						145454155		CCC(C)C(C(=O)NC(CC(C)C)C(=O)O)NC(=O)C(CC(=O)N)N	GQRDIVQPSMPQME-ZPFDUUQYSA-N	Organic acids and derivatives	Carboxylic acids and derivatives	Amino acids, peptides, and analogues	Level 1	67.1	65.6	M+H	C16H30N4O5	-1.00917		3268.1	3253.86	3027.02	664.271	1112.28	757.159	811.564	814.792	837.59	3917.69	2828.77	3636.39	3418.59	3899.08	4396.95	4687.01	4591.25	3543.4	5442.81	4124.97	5290.1
4.43_157.0500m/z	157.05	4.43433	LCMS-neg	Isopropylmaleic acid	51935	HMDB0012241	3279		17275	C02631	sce00290	Valine, leucine and isoleucine biosynthesis	5280533	44976-69-4	CC(C)C(=C\C(O)=O)\C(O)=O	NJMGRJLQRLFQQX-HYXAFXHYSA-N	Lipids and lipid-like molecules	Fatty Acyls	Fatty acids and conjugates	Level 1	66.8	82.3	M-H	C7H10O4	-4.17529		11850.5	11038.2	11111.4	9619.03	8608.58	9748.02	9663.84	10139.3	8827.77	12821.8	13741.6	13349.4	12977.1	12501.4	12458.4	11479.2	11485.8	11098.8	11926.5	11061.8	12699.9
4.29_304.1653m/z	304.165	4.29148	LCMS-pos	Trp Val	266191		23894						7009658		CC(C)C(C(=O)O)NC(=O)C(CC1=CNC2=CC=CC=C21)N	LWFWZRANSFAJDR-JSGCOSHPSA-N	Organic acids and derivatives	Carboxylic acids and derivatives	Amino acids, peptides, and analogues	Level 1	66.8	83.1	M+H	C16H21N3O3	-0.808109		6603.51	6585.59	6152.9	1845.95	2691.08	3558.44	3727.92	2348.82	2290.8	5555.24	7474.12	6091.16	4745.39	7836.47	6706.38	9516.1	8993.35	7233.37	7998.25	7486.03	9965.59
4.61_318.1809m/z	318.181	4.60953	LCMS-pos	Leucyl-Tryptophan	53961	HMDB0028940	23823		174310				329275		CC(C)CC(N)C(O)=NC(CC1=CNC2=CC=CC=C12)C(O)=O	BQVUABVGYYSDCJ-UHFFFAOYSA-N	Organic acids and derivatives	Carboxylic acids and derivatives	Amino acids, peptides, and analogues	Level 1	66.8	80.8	M+H	C17H23N3O3	-1.08896		6519.64	5914.35	6451.01	1691.9	1933.25	2331.84	1727.66	2432.32	1487.03	6376.14	8105.4	7092.13	5486.93	5162.89	6916.82	10788.4	7861.12	7855.33	4932.06	9806.5	14630.2
10.45_297.2421m/z	297.242	10.4514	LCMS-pos	15-hydroxy-9Z,12Z-Octadecadienoic acid	3270	HMDB0029978		LMFA02000316					75536015	177931-23-6	C(CCCCCCC/C=C\C/C=C\CC(O)CCC)(=O)O	MZQXAWAWDWCIKG-OHPMOLHNSA-N	Lipids and lipid-like molecules	Fatty Acyls	Lineolic acids and derivatives	Level 1	66.7	81.1	M+H	C18H32O3	-1.06681		3781.3	4943.11	4288.46	3545.01	5208.59	5759.19	6145.98	3308.21	8155.52	3597.38	4915.81	2425.27	3591.65	5812.23	3474.68	4510.73	4492.15	3301.47	2408.01	3177.99	4634.79
10.79_310.2143n	333.204	10.7927	LCMS-pos	9S-HpOTrE	2978		36025	LMFA02000018	60961	C16321	sce00592	alpha-Linolenic acid metabolism	6450029	111004-08-1	C(CCCCCCC[C@H](OO)/C=C/C=C\C/C=C\CC)(=O)O	RWKJTIHNYSIIHW-MEBVTJQTSA-N	Lipids and lipid-like molecules	Fatty Acyls	Lineolic acids and derivatives	Level 1	66.6	67.7	M+H-H2O, M+Na	C18H30O4	-0.338577		7768.81	7553.47	7852.94	2479.58	2927.93	2628.75	2544.44	2751.74	5042.5	6079.02	8422.17	7022.44	7813.08	7841.76	6636.26	11395.8	9803.47	12163.1	8522.68	9197.96	10809.8
12.68_427.3202m/z	427.32	12.6847	LCMS-pos	(3beta,5alpha,6beta,9alpha,22E,24R)-5,9-Epidioxyergosta-7,22-diene-3,6-diol	62294	HMDB0038977	93585						131752503	348611-57-4	CC(C)C(C)\C=C\C(C)C1CCC2C3=CC(O)C45CC(O)CCC4(C)C3(CCC12C)OO5	XCRHWCBOUDKLGM-BQYQJAHWSA-N	Lipids and lipid-like molecules	Steroids and steroid derivatives	Ergostane steroids	Level 1	66.6	92.9	M+H-H2O	C28H44O4	-1.04907		56451.4	54999.3	53237.6	32900.4	41706.3	40244.7	48445.7	34696.6	50501	41872.1	70889.2	44846.7	37710.4	57759.4	58999.9	59247.9	71836.9	76482.9	59944.4	79679	72494.4
10.73_278.2242n	296.258	10.7333	LCMS-pos	10,12,14-octadecatrienoic acid	659		96766	LMFA01030154					53477452		C(=CC=CC=CCCC)CCCCCCCCC(=O)O	PGJFZEZVGMGXJZ-UHFFFAOYSA-N	Lipids and lipid-like molecules	Fatty Acyls	Lineolic acids and derivatives	Level 1	66.5	70.6	M+H, M+NH4	C18H30O2	-1.50829		114690	111798	117611	105466	113837	135477	109847	130434	139224	102071	146733	115249	130675	128909	131959	99360.1	107812	125687	100614	106183	102002
12.15_427.3203m/z	427.32	12.1523	LCMS-pos	Stoloniferone B	44051		84022	LMST01031072					21674176		[C@]12(C[C@H]3O[C@@]43CC=CC(=O)[C@]4(C)[C@@]1([H])[C@H](O)C[C@]1(C)[C@@]([H])([C@@](C)([H])/C=C/[C@H](C)C(C)C)CC[C@@]21[H])[H]	YSRHZXLRKUQZHV-BLGPIUHFSA-N	Lipids and lipid-like molecules	Steroids and steroid derivatives	Ergostane steroids	Level 1	66.4	74.1	M+H	C28H42O3	-0.844347		90846.6	90608.7	88124.9	43897.1	42909.7	43005	48689.6	54163.3	49982.7	71333	104502	85820.4	73608.9	104603	86956.1	126439	118292	128873	100433	127988	150256
0.77_134.0207n	133.013	0.771667	LCMS-neg	D-Malic acid	56040	HMDB0031518	63096		30796	C00497	sce00650	Butanoate metabolism	92824	636-61-3	O[C@H](CC(O)=O)C(O)=O	BJEPYKJPYRNKOW-UWTATZPHSA-N	Organic acids and derivatives	Hydroxy acids and derivatives	Beta hydroxy acids and derivatives	Level 1	66.3	85.6	M-H2O-H, M-H	C4H6O5	-6.0986		878294	875797	902794	860755	635950	797378	652405	618353	803563	764700	721079	691141	625744	595848	595811	1.34082e+06	1.39689e+06	1.37533e+06	1.16304e+06	1.36941e+06	1.42893e+06
10.62_479.3015n	478.294	10.6229	LCMS-neg	PE(18:1(9Z)/0:0)	21166	HMDB0011506	40778	LMGP02050004	74971				9547071	89576-29-4	[C@](COP(=O)(O)OCCN)([H])(O)COC(CCCCCCC/C=C\CCCCCCCC)=O	PYVRVRFVLRNJLY-MZMPXXGTSA-N	Lipids and lipid-like molecules	Glycerophospholipids	Glycerophosphoethanolamines	Level 1	66.3	96.5	M-H, 2M-H	C23H46NO7P	0.704633		3.9042e+06	3.97891e+06	3.81313e+06	669113	956819	676988	1.03144e+06	814920	975715	6.56749e+06	8.46117e+06	4.96458e+06	5.93417e+06	8.46119e+06	6.21274e+06	3.11461e+06	3.48736e+06	2.99569e+06	3.57832e+06	3.75134e+06	3.38548e+06
10.60_496.3395m/z	496.339	10.5974	LCMS-pos	PC(O-14:0/2:0)	19521		40048	LMGP01020019	78101				10553288		[C@](COP(=O)([O-])OCC[N+](C)(C)C)([H])(OC(C)=O)COCCCCCCCCCCCCCC	HEALIQQDEGDSLS-XMMPIXPASA-N	Lipids and lipid-like molecules	Glycerophospholipids	Glycerophosphocholines	Level 1	66.2	87.5	M+H	C24H50NO7P	-0.540133		43829.5	45827.4	46342.9	27443.2	48447.4	48520.1	67849.9	39518.1	73315.3	51124.8	90839.2	62946	41954.8	75462.6	68448.3	28347.5	32027.3	44841.9	29667.8	35836.5	36983.5
8.48_311.2230m/z	311.223	8.48427	LCMS-neg	8R,9R,10S-trihydroxy-6Z-octadecenoic acid	3314			LMFA02000363					44139365		C(CCCC/C=C\[C@@H](O)[C@H](O)[C@@H](O)CCCCCCCC)(=O)O	XADHJHFFBMPQOS-OVXXOIRXSA-N	Lipids and lipid-like molecules	Fatty Acyls	Fatty acids and conjugates	Level 1	66.1	55	M-H2O-H	C18H34O5	0.59558		785561	820356	786855	1.10796e+06	1.23719e+06	1.73049e+06	1.72271e+06	567320	1.71957e+06	519721	1.4711e+06	383079	359803	1.41889e+06	827146	145423	136619	168641	112449	118194	161240
10.15_504.3100m/z	504.31	10.1495	LCMS-neg	PC(17:2(9Z,12Z)/0:0)	210037	HMDB0256157									CCCCC=CCC=CCCCCCCCC(=O)OCC(O)COP([O-])(=O)OCC[N+](C)(C)C	GYPQKMKDLBCBMB-UHFFFAOYSA-N	Lipids and lipid-like molecules	Glycerophospholipids	Glycerophosphocholines	Level 1	65.3	96.1	M-H	C25H48NO7P	0.949273		54379	49320.8	53252.4	15335.1	18108.7	14555.5	19768.6	15767.3	20533.1	77185.5	150527	79651.4	63953.9	125462	98035.4	36158.1	42412.1	58126.1	48781.4	45258.4	45296.4
11.61_411.3254m/z	411.325	11.607	LCMS-pos	1alpha,25-dihydroxyvitamin D2	45145	HMDB0006225	41917	LMST03010040	86320				9547243	60133-18-8	[C@@H]1(O)C(=C)/C(=C\C=C2\[C@]3([H])CC[C@@]([C@@](C)([H])/C=C/[C@H](C)C(O)(C)C)([H])[C@@]3(C)CCC\2)/C[C@@H](O)C1	ZGLHBRQAEXKACO-XJRQOBMKSA-N	Lipids and lipid-like molecules	Steroids and steroid derivatives	Vitamin D and derivatives	Level 1	64.9	95.2	M+H-H2O	C28H44O3	-0.78736		11437.2	13956.2	13823.6	4867.78	5875.97	5333.1	7623.8	9390.02	8773.77	10537.9	12138.6	15754.8	12519.4	20993.1	15344.7	15552.2	17548.4	18724.2	18368.6	18058.1	17178.8
9.78_460.2688m/z	460.269	9.78143	LCMS-pos	Pectachol	62376	HMDB0039064	93670		175561				78178168	81729-14-8	COC1=C(OCC2C(=C)CCC3C(C)(C)C(O)CCC23C)C(OC)=C2OC(=O)C=CC2=C1	QISGCNZPAGFKFT-UHFFFAOYSA-N	Phenylpropanoids and polyketides	Coumarins and derivatives	Unclassified	Level 1	64.8	90.5	M+NH4	C26H34O6	-1.33727		11440.1	12519.4	12185.1	10621.6	13484.6	12951.6	14567.3	13498.5	11591.8	6563.66	7230.31	7956.35	12411.4	8721.21	27032.3	7661.61	10462.4	11018.5	13194.2	9806.26	7650.98
10.81_311.2231m/z	311.223	10.8079	LCMS-neg	13S-HpODE	2989	HMDB0003871	36036	LMFA02000034	15655	C04717			5280720	33964-75-9	C(CCCCCCC/C=C\C=C\[C@@H](OO)CCCCC)(=O)O	JDSRHVWSAMTSSN-IRQZEAMPSA-N	Lipids and lipid-like molecules	Fatty Acyls	Lineolic acids and derivatives	Level 1	64.5	85.2	M-H	C18H32O4	0.97409		78663.9	81010.1	80464.6	18928.3	21717	17848.2	19084.7	23721.3	21169.9	72013.6	115769	89331.1	99119.4	136034	69787.6	132702	102495	114466	109380	108739	171700
11.17_291.1951m/z	291.195	11.1705	LCMS-pos	8-oxo-9,11-octadecadiynoic acid	3225		74795	LMFA02000271					5312942		C(CCCCCCC(=O)C#CC#CCCCCCC)(=O)O	MNEYSZJSCYXZQM-UHFFFAOYSA-N	Lipids and lipid-like molecules	Fatty Acyls	Fatty acids and conjugates	Level 1	64.3	54	M+H	C18H26O3	-1.28979		3085.38	2805.16	3177	695.472	1003	913.001	2486.41	1283.01	1093.88	2193.83	6541.47	8391.84	2882.73	3093.62	2271.63	3157.8	4306.09	3936.63	5979.76	1892.6	4700.19
11.36_296.2348n	297.242	11.3613	LCMS-pos	15-Hydroxy-9Z,15Z-octadecadienoic acid	3269			LMFA02000315					131839811		C(CCCCCCC/C=C\CCCC/C(/O)=C\CC)(=O)O	MYPYRFSQQKRVDW-DXDNVFLHSA-N	Lipids and lipid-like molecules	Fatty Acyls	Lineolic acids and derivatives	Level 1	64.3	76.1	M+H-H2O, M+H	C18H32O3	-1.15004		87440.9	97658.3	89279.3	116335	140083	141954	157324	114889	162386	64260	76682.1	50450.2	55010.5	84764	58763.4	112992	86911.8	80996.2	58294	73776.5	127025
11.53_325.2369m/z	325.237	11.5287	LCMS-pos	methyl 15-hydroperoxy-9Z,12Z,16E-octadecatrienoate	1627		74464	LMFA01040039					5282874		C(CCCCCCC(=O)OC)/C=C\C/C=C\CC(OO)/C=C/C	GSDDTQBCPWWRBN-GWENILSLSA-N	Lipids and lipid-like molecules	Fatty Acyls	Lineolic acids and derivatives	Level 1	64.3	94.2	M+H	C19H32O4	-1.33804		2446.19	3251.27	2959.95	1200.3	793.66	555.566	3092.44	1074.35	1309.36	3002.56	5507.5	5512.72	4591.81	3660.3	2956.47	2330.86	3385.26	3102.59	3880.36	2565.88	3416.92
0.63_399.1446m/z	399.145	0.634967	LCMS-pos	S-Adenosylmethionine	258249	HMDB0001185	3289			C00019	sce00261,sce00270,sce00330,sce00999,sce04122,sce04148	Monobactam biosynthesis|Cysteine and methionine metabolism|Arginine and proline metabolism|Biosynthesis of various plant secondary metabolites|Sulfur relay system|Efferocytosis	34755	29908-03-0	C[S+](CCC(C(=O)[O-])N)CC1C(C(C(O1)N2C=NC3=C(N=CN=C32)N)O)O	MEFKEPWMEQBLKI-AIRLBKTGSA-N	Nucleosides, nucleotides, and analogues	5'-deoxyribonucleosides	5'-deoxy-5'-thionucleosides	Level 1	64.2	92.8	M+H	C15H22N6O5S	0.257094		36994.7	38080.4	31333.5	51219.5	39445.7	49128.5	44259	35092.4	28778.5	26120.8	23863.4	26417	22352.1	23161	19547.7	18701.5	21486.4	29920.3	24418.8	27693.1	22612.7
4.42_242.1265n	243.134	4.42183	LCMS-pos	3'-Hydroxyamobarbital	201465	HMDB0246097	497						121454	1421-07-4	CCC1(CCC(C)(C)O)C(=O)NC(=O)NC1=O	PUVZPWLDMBLALZ-UHFFFAOYSA-N	Organoheterocyclic compounds	Diazines	Pyrimidines and pyrimidine derivatives	Level 1	64.1	94.8	M+H-H2O, M+Na, M+H	C11H18N2O4	-0.629343		138076	129428	132781	138067	170647	139286	119598	137616	125816	152100	171243	130549	147321	144040	150209	134788	139057	131645	143213	125536	125023
9.74_476.2768m/z	476.277	9.74485	LCMS-pos	PE(0:0/18:3(9Z,12Z,15Z))	21204	HMDB0011479	62267	LMGP02050043					53480928		C(OP(OCCN)(O)=O)[C@]([H])(OC(=O)CCCCCCC/C=C\C/C=C\C/C=C\CC)CO	JGWWMNVPHKMUCV-WOBXFXBNSA-N	Lipids and lipid-like molecules	Glycerophospholipids	Glycerophosphoethanolamines	Level 1	64.1	92.8	M+H	C23H42NO7P	-0.678078		2000.74	1782.86	2266.39	167.667	492.751	263.038	392.693	467.397	300.798	2380.11	5057.42	2161.09	5562.76	5354.85	4589.09	1663.4	915.162	1925.41	2010.57	1838.2	1453.36
11.77_233.2262m/z	233.226	11.7656	LCMS-pos	(Z)-9-Cycloheptadecen-1-one	55910	HMDB0031336	87593		172492				11334208	542-46-1	O=C1CCCCCCC\C=C\CCCCCCC1	ZKVZSBSZTMPBQR-OWOJBTEDSA-N	Organic oxygen compounds	Organooxygen compounds	Carbonyl compounds	Level 1	64	89.3	M+H-H2O	C17H30O	-0.81062		9185.52	10352	9352.61	4580.44	8193.34	6571.88	9668.18	4426.44	8833.42	6913.93	7007.21	5046.9	4989.35	8569.34	5835.28	14816	12726.4	11305.6	9558.14	11762	15968.9
12.37_277.2158m/z	277.216	12.3729	LCMS-pos	8,12-octadecadiynoic acid	1023		74195	LMFA01030538					5312668		C(CCCCCCC#CCCC#CCCCCC)(=O)O	MEJYPUUEPZCBCO-UHFFFAOYSA-N	Lipids and lipid-like molecules	Fatty Acyls	Fatty acids and conjugates	Level 1	63.9	56.9	M+H	C18H28O2	-1.36045		7533.2	7223.01	7250.75	2431.76	1858.96	1159.08	4894.62	2469.57	2388.72	6991.44	17400.3	21374	11965.4	10383.2	6496.23	5325.44	7519.52	6915	9315.67	4714.55	8561.48
12.84_264.2450n	282.279	12.8365	LCMS-pos	(±)-(Z)-2-(5-Tetradecenyl)cyclobutanone	61081	HMDB0037543	92402		172506				10825540	173074-85-6	CCCCCCCC\C=C/CCCCC1CCC1=O	ITFDRFJPWYWSMZ-KTKRTIGZSA-N	Organic oxygen compounds	Organooxygen compounds	Carbonyl compounds	Level 1	63.9	87.9	M+H, M+NH4, M+H-H2O	C18H32O	-1.35054		3.18959e+06	3.25642e+06	2.99684e+06	3.24357e+06	3.35449e+06	3.79105e+06	2.87864e+06	3.04489e+06	3.11016e+06	2.54612e+06	3.27207e+06	2.68297e+06	3.35047e+06	2.84462e+06	3.22517e+06	2.77213e+06	2.72196e+06	2.81626e+06	2.31505e+06	3.0223e+06	2.54868e+06
10.68_566.3468m/z	566.347	10.6813	LCMS-neg	PC(18:1(11Z)/0:0)	19887	HMDB0010385	61695	LMGP01050138	86255	C04230	sce00564,sce04148	Glycerophospholipid metabolism|Efferocytosis	53480465		C(OP(OCC[N+](C)(C)C)(=O)[O-])[C@@](O)([H])COC(=O)CCCCCCCCC/C=C\CCCCCC	PZRFVAHZNWPPAC-VBKSFVIKSA-N	Lipids and lipid-like molecules	Glycerophospholipids	Glycerophosphocholines	Level 1	63.8	99.2	M+FA-H	C26H52NO7P	0.869081		4.15317e+06	4.59283e+06	4.41655e+06	1.58645e+06	2.1648e+06	1.64521e+06	2.27091e+06	1.70037e+06	2.05675e+06	7.20094e+06	1.02698e+07	5.52572e+06	5.8082e+06	8.65806e+06	7.37193e+06	3.13303e+06	3.97191e+06	3.74529e+06	4.00256e+06	4.35841e+06	3.2391e+06
10.75_323.2230m/z	323.223	10.752	LCMS-neg	alpha-calendic acid	651	HMDB0030962		LMFA01030144	86148				5282818	28872-28-8	C(=C/C=C\CCCCC)\C=C\CCCCCCC(=O)O	DQGMPXYVZZCNDQ-KBPWROHVSA-N	Lipids and lipid-like molecules	Fatty Acyls	Lineolic acids and derivatives	Level 1	63.5	86.2	M+FA-H	C18H30O2	0.819816		53673.8	56663.4	54806.3	17185.9	21274.4	19886.6	20130.4	20245.3	20288.2	45911.7	55749	52894.4	43369.6	55353.5	49737.6	82727.8	78542.5	92421.8	79958.6	80249.8	91789.1
10.97_291.1951m/z	291.195	10.9687	LCMS-pos	Bolekolic acid	1381			LMFA01031027					131839741		C(CCCCCCC(O)C#CC#C/C=C/CCCC)(=O)O	BFYLXOBBDBQUMB-AATRIKPKSA-N	Lipids and lipid-like molecules	Fatty Acyls	Fatty acids and conjugates	Level 1	63	56.4	M+H	C18H26O3	-1.24038		2100.7	2549.3	2530.11	424.472	527.996	329.563	1351.6	593.974	425.494	1157.6	5040.63	7031.02	2471.18	1643.29	969.255	1839.33	2832.49	2566.62	3796.63	972.546	3243.69
3.59_231.1703m/z	231.17	3.5908	LCMS-pos	Ile Val	266156		23788						449407		CCC(C)C(C(=O)NC(C(C)C)C(=O)O)N	BCXBIONYYJCSDF-CIUDSAMLSA-N	Organic acids and derivatives	Carboxylic acids and derivatives	Amino acids, peptides, and analogues	Level 1	62.9	77.1	M+H	C11H22N2O3	-0.074612		32352	29518.2	31234.8	10588.4	13603.7	15074.6	15448.9	11717.5	11767.5	37414.2	35906.9	26984	26412.9	34332	31350.5	58034.7	40739.6	42000.2	31778.4	35257.1	56236.8
12.01_263.2366m/z	263.237	12.012	LCMS-pos	Mangiferic acid	54689	HMDB0029800	86507		170098				6439027	18402-92-1	CC\C=C\CCCC\C=C\CCCCCCCC(O)=O	AWGFYZFANDHELM-SCPMJEMWSA-N	Lipids and lipid-like molecules	Fatty Acyls	Lineolic acids and derivatives	Level 1	62.7	97.3	M+H-H2O	C18H32O2	-1.17211		24974.6	24261.8	23414	27440.2	23074.4	26582.7	22392.8	25089.9	22602.8	22791.6	30631.7	23961.7	29737.1	25799.7	26345.1	20380.3	22507.2	19511.2	16863.8	22468.1	19118.3
2.59_293.1147m/z	293.115	2.58858	LCMS-neg	Tyrosylhydroxyproline	54117	HMDB0029106							69040603	936346-34-8	N[C@@H](CC1=CC=C(O)C=C1)C(=O)N1C[C@H](O)C[C@H]1C(O)=O	FTWOPDCJCRFTHX-WOPDTQHZSA-N	Organic acids and derivatives	Carboxylic acids and derivatives	Amino acids, peptides, and analogues	Level 1	62.7	84.5	M-H	C14H18N2O5	1.30202		4030.06	4666.8	4380.18	1706.57	1362.42	1929.41	1137.09	1248.91	965.815	4322	4251.7	3766.95	3642.48	3455.69	3616.14	8390.41	6560.25	7081.94	6484.02	6544.14	10340.1
11.99_608.3916m/z	608.392	11.9915	LCMS-pos	PON-PE	27901			LMGP20020028					134812359		[C@](COP(=O)(O)OCCN)([H])(OC(CCCCCCCC([H])=O)=O)COC(CCCCCCCCCCCCCCC)=O	MVAIWYVEWHAGGD-MUUNZHRXSA-N	Lipids and lipid-like molecules	Glycerophospholipids	Glycerophosphoethanolamines	Level 1	62.6	90.8	M+H	C30H58NO9P	-0.977772		8101.79	7564.42	7431.25	9454.76	9661.45	8371.74	9311.94	13615.7	11198.6	5579.51	7698.69	6620.33	6422.22	6729.76	6007.27	6066.03	7297.64	7990.19	5637.44	7269.69	7951.49
11.01_294.2192n	295.226	11.0137	LCMS-pos	17-hydroxy-linolenic acid	3193	HMDB11108	45842	LMFA02000239					44256502		C(=C/C/C=C\C/C=C\CCCC(O)C)/CCCCC(=O)O	NUDXOGPEQRPSKT-MVOZTAHOSA-N	Lipids and lipid-like molecules	Fatty Acyls	Lineolic acids and derivatives	Level 1	62.5	75.6	M+H-H2O, M+H	C18H30O3	-1.04989		253039	281488	284693	92197	102462	85028.9	103641	108600	132962	282061	368771	296325	397486	359908	312480	365460	326824	378071	278562	336233	425514
11.55_205.1949m/z	205.195	11.5461	LCMS-pos	Aristolene	59048	HMDB0035146	90482		167397				530421	6831-16-9	CC1CCCC2=CCC3C(C3(C)C)C12C	FOBXOZMHEKILEY-UHFFFAOYSA-N	Lipids and lipid-like molecules	Prenol lipids	Sesquiterpenoids	Level 1	62.5	78.1	M+H	C15H24	-0.695285		4156.81	4852.05	4866.28	9530.29	11198.9	12999.9	18043.6	12260.6	20832.4	1190.97	1390.38	1320.53	1421.02	1978.49	1520.01	851.978	1084.55	1120.14	1252.1	1082.83	1076.18
4.64_277.1180m/z	277.118	4.6377	LCMS-pos	5-Benzylacyclouridine	202078	HMDB0246756			41037				54929		OCCOCN1C=C(CC2=CC=CC=C2)C(=O)NC1=O	SPJAGILXQBHHSZ-UHFFFAOYSA-N	Organoheterocyclic compounds	Diazines	Pyrimidines and pyrimidine derivatives	Level 1	62.5	94.6	M+H	C14H16N2O4	-1.16532		28441.6	24861	25863.5	23861	22880	19596	16075.3	16471	15554.8	35143	28953.7	37812.6	30869.5	23963.6	28775.6	24544.9	24191.8	24971.5	25761.8	28947.1	31436
4.99_171.0657m/z	171.066	4.99453	LCMS-neg	2-Octenedioic acid	47001	HMDB0000341	5330		89192				6079438	5698-50-0	OC(=O)CCCC\C=C\C(O)=O	BNTPVRGYUHJFHN-HWKANZROSA-N	Lipids and lipid-like molecules	Fatty Acyls	Fatty acids and conjugates	Level 1	62.4	63.8	M-H	C8H12O4	-3.33717		30547.3	31632	31498.2	33284	30290.3	28877.8	31936.7	35118.3	30481.5	32669.4	28387.2	30667.7	30280	31334.4	28427.2	33546.6	33225.7	33164.1	31645.5	32557.9	31889.5
3.72_227.1036m/z	227.104	3.72035	LCMS-neg	Alaptide	203259	HMDB0248111	351987						541931		CC1NC(=O)C2(CCCC2)NC1=O	LTRSPDHUDXWHRY-UHFFFAOYSA-N	Organic acids and derivatives	Carboxylic acids and derivatives	Amino acids, peptides, and analogues	Level 1	62.3	86.3	M+FA-H	C9H14N2O2	-0.532337		44868.1	46976.4	45625.4	38630.3	43791.2	46550.8	45074.5	37455.3	34313.3	49801.7	46963.8	44322.9	50100.4	45743.7	52423.7	48355.5	47438.2	54744.5	57079.6	52718.1	51470.7
3.84_784.1513m/z	784.151	3.83737	LCMS-neg	Flavinat	206787	HMDB0252293							703		CC1=CC2=C(C=C1C)N(CC(O)C(O)C(O)COP(O)(=O)OP(O)(=O)OCC1OC(C(O)C1O)N1C=NC3=C(N)N=CN=C13)C1=NC(=O)NC(=O)C1=N2	VWWQXMAJTJZDQX-UHFFFAOYSA-N	Nucleosides, nucleotides, and analogues	Flavin nucleotides	Unclassified	Level 1	62.2	77	M-H	C27H33N9O15P2	1.82025		17111.6	17059.4	17128	8202.99	14978.8	13244.2	16097.3	10520.5	19273.3	12926.9	19500.8	16407.9	11663.7	20870.6	17148.6	20600.4	18673	21505.7	18391.1	21083.7	19100.2
4.43_241.1194m/z	241.119	4.43433	LCMS-neg	Cyclo(L-prolyl-L-valyl)	197150	HMDB0240493							6992261		[H][C@@]12CCCN1C(=O)[C@@]([H])(N=C2O)C(C)C	XLUAWXQORJEMBD-YUMQZZPRSA-N	Organic acids and derivatives	Carboxylic acids and derivatives	Amino acids, peptides, and analogues	Level 1	62.2	95.4	M+FA-H	C10H16N2O2	-0.0136829		279770	254143	260917	322021	268389	286080	273335	298547	262003	282544	311885	288003	285056	260633	274365	234308	245144	243041	279555	240711	266950
11.77_296.2348n	297.242	11.7656	LCMS-pos	12-hydroxy-9-octadecynoic acid	3171		74670	LMFA02000217					5312857		C(CCCCCCCC#CCC(O)CCCCCC)(=O)O	WLIGEPWCQYIUNZ-UHFFFAOYSA-N	Lipids and lipid-like molecules	Fatty Acyls	Fatty acids and conjugates	Level 1	62	96.5	M+H-H2O, M+H	C18H32O3	-1.15451		107581	119487	107682	55652.4	93667.8	78623.2	112285	53279.1	97379.5	81203.5	86408.3	58719.9	57965.6	100258	71235.8	173746	144150	129482	110543	134712	182446
4.01_293.1147m/z	293.115	4.00553	LCMS-neg	Lidofenin	208284	HMDB0254082	314845						42963		CC1=CC=CC(C)=C1N=C(O)CN(CC(O)=O)CC(O)=O	DJQJFMSHHYAZJD-UHFFFAOYSA-N	Organic acids and derivatives	Carboxylic acids and derivatives	Amino acids, peptides, and analogues	Level 1	61.9	93.9	M-H	C14H18N2O5	1.35803		4945.71	4258.4	4652.41	2864.75	2341.09	2589.93	3037.26	2467.31	2298.33	4316.3	3730.09	4235.03	3721.42	4034.36	3319.7	7231.74	7612.47	7455.98	6286.65	6113.32	8318.67
3.79_293.1148m/z	293.115	3.7881	LCMS-neg	Glutamylphenylalanine	54159	HMDB0029156							18653118	20556-22-3	N[C@@H](CCC(O)=O)C(=O)N[C@@H](CC1=CC=CC=C1)C(O)=O	XMBSYZWANAQXEV-QWRGUYRKSA-N	Organic acids and derivatives	Carboxylic acids and derivatives	Amino acids, peptides, and analogues	Level 1	61.8	87.7	M-H	C14H18N2O5	1.87601		1375.11	1297.35	1388.33	541.481	533.152	708.62	549.903	567.28	519.88	2234.94	1547.72	1680.93	1661.27	1644.53	1596.44	2262.67	1642.4	1750.14	1879.15	1693.07	2025.59
14.20_411.3253m/z	411.325	14.2015	LCMS-pos	(3beta,22E,24R)-3-Hydroxyergosta-5,8,22-trien-7-one	56555	HMDB0032106	88189						131751258	200942-18-3	CC(C)C(C)\C=C\C(C)C1CCC2C3=C(CCC12C)C1(C)CCC(O)CC1=CC3=O	UOHNARRKDSHFLD-BQYQJAHWSA-N	Lipids and lipid-like molecules	Steroids and steroid derivatives	Ergostane steroids	Level 1	61.7	86	M+H	C28H42O2	-1.10525		329864	357285	297787	117617	177699	168158	276188	232497	342700	210283	397829	279929	256078	331424	311356	164916	406339	364720	276488	243941	302785
5.75_199.0972m/z	199.097	5.75247	LCMS-neg	2E-Decenedioic acid	2846	HMDB00603	74917	LMFA01170032	137808				6442613		C(/C=C/CCCCCCC(=O)O)(=O)O	XUNMWLWTZWWEIE-FNORWQNLSA-N	Lipids and lipid-like molecules	Fatty Acyls	Fatty acids and conjugates	Level 1	61.6	96.1	M-H	C10H16O4	-1.66574		290789	297393	295099	165340	227484	264749	275173	135927	240867	277694	269988	266651	189979	302217	264138	449467	378238	468032	283903	390999	418976
10.42_309.2074m/z	309.207	10.4214	LCMS-neg	15,16-dihydrosacrolide A	7897			LMFA07040156					132571558		C1CCCCCC(=O)O[C@H](CCCCC)C(=O)C=C[C@H](O)C1	JJQOCZNUTZIGAX-RCKIBTJTSA-N	Phenylpropanoids and polyketides	Macrolides and analogues	Unclassified	Level 1	61.5	91.1	M-H	C18H30O4	0.855662		96549.3	88178.7	94166.1	33687.1	39269.1	28132.8	33927.7	26077.4	34723.7	103383	136765	90053.7	105935	141652	84985.7	150101	118387	157265	106365	138981	167495
9.33_293.2107m/z	293.211	9.33083	LCMS-pos	(9Z,11R,12S,13S,15Z)-12,13-Epoxy-11-hydroxy-9,15-octadecadienoic acid	57728	HMDB0033505	89322		138784				131751443	106034-49-5	CC\C=C/CC1OC1C(O)\C=C\CCCCCCCC(O)=O	XHMGEKKHSKIGMI-JCMSFEFZSA-N	Lipids and lipid-like molecules	Fatty Acyls	Fatty acids and conjugates	Level 1	61.5	87.7	M+H-H2O	C18H30O4	-1.24688		37211.3	32403.3	34689.5	8027.59	11456.2	11481.4	13140	6594.25	11947.8	31800.9	40456.9	23648.3	22899.1	37770	29052.2	60230.1	52105.4	77556.3	50064.7	52152.5	62418.1
10.92_179.1429m/z	179.143	10.9189	LCMS-pos	7-dodecynoic acid	955		74127	LMFA01030470					5312610		C(CCCCCC#CCCCC)(=O)O	PWFWYJYJCDMRTO-UHFFFAOYSA-N	Lipids and lipid-like molecules	Fatty Acyls	Fatty acids and conjugates	Level 1	61.4	64	M+H-H2O	C12H20O2	-0.63877		6527.56	7506.53	7659.47	2810.86	2679.03	2127.95	2744.2	3495.47	3500.49	7863.75	9468.32	9116.95	13268.1	9606.25	7953.46	8727.1	7554.94	8717.94	6872.49	8850.65	10753.4
7.20_329.2336m/z	329.234	7.20305	LCMS-neg	9,10,18-TriHOME(12)	3176		35685	LMFA02000222					5312878		C(CCCCCCCC(O)C(O)C/C=C/CCCCCO)(=O)O	NFBTXRAFZLIQAU-XBXARRHUSA-N	Lipids and lipid-like molecules	Fatty Acyls	Fatty acids and conjugates	Level 1	61.4	66.9	M-H	C18H34O5	0.904723		72960.8	70982.3	73626.1	40704.6	40749.7	31211.8	37256.8	30744.8	39302.4	75427.3	108686	83710.1	79533.1	104266	80326.4	89790.4	81571.5	105166	83753.3	84654.9	108789
12.11_354.2764n	337.273	12.1108	LCMS-pos	MG(18:2(9Z,12Z)/0:0/0:0)	51383	HMDB0011568	62350		75561				6436630	67968-46-1	[H][C@](O)(CO)COC(=O)CCCCCCC\C=C/C\C=C/CCCCC	WECGLUPZRHILCT-GSNKCQISSA-N	Lipids and lipid-like molecules	Fatty Acyls	Lineolic acids and derivatives	Level 1	61.3	57.4	M+H-H2O, M+H	C21H38O4	-1.58085		22579.7	25933.9	21556.5	21139.4	16839.6	12424.1	18450.6	17720.9	15005.7	24764.9	44835.7	25311.7	32221.8	47559.9	26182.1	14163.6	14173.3	14051.2	12499.6	13322.5	13365.4
9.75_474.2636m/z	474.264	9.7545	LCMS-neg	PE(0:0/18:3(6Z,9Z,12Z))	21203	HMDB0011478	62266	LMGP02050042					53480927		C(OP(OCCN)(O)=O)[C@]([H])(OC(=O)CCCC/C=C\C/C=C\C/C=C\CCCCC)CO	QYXNIRQICOBIAE-CSLWLMPESA-N	Lipids and lipid-like molecules	Glycerophospholipids	Glycerophosphoethanolamines	Level 1	61.2	72.4	M-H	C23H42NO7P	2.10649		4456.2	3924.99	4430.77	9.06897e-06	279.795	132.04	339.361	137.523	378.644	7300.46	13587.3	7451.64	6333.49	13151.9	9496.95	2048.31	2149.74	3276	2531.88	3452.45	2798.09
1.07_274.0920m/z	274.092	1.06967	LCMS-pos	2-Deoxy-2,3-dehydro-n-acetyl-neuraminic acid	201084	HMDB0245680							1553		CC(=O)NC1C(O)C=C(OC1C(O)C(O)CO)C(O)=O	JINJZWSZQKHCIP-UHFFFAOYSA-N	Organic acids and derivatives	Carboxylic acids and derivatives	Carboxylic acid derivatives	Level 1	61.1	95.2	M+H-H2O	C11H17NO8	-0.367101		12364.6	11867.5	12438.7	16286.9	13546.2	12948.2	12507	11697.2	11148.6	16695.2	12426.1	14984	14529.5	12323.9	13999.4	9087.56	9567.22	10694.2	11089.2	10299.2	11175.9
10.59_540.3312m/z	540.331	10.5851	LCMS-neg	1-(2-methoxy-6Z-octadecenyl)-sn-glycero-3-phosphoethanolamine	21253			LMGP02060020					137323923		[C@](COP(=O)(O)OCCN)([H])(O)COCC(OC)CCC/C=C\CCCCCCCCCCC	UJJFIJULGLHVGP-SYODHRFQSA-N	Lipids and lipid-like molecules	Glycerophospholipids	Glycerophosphoethanolamines	Level 1	61.1	97.1	M+FA-H	C24H50NO7P	1.05243		31943.3	31768.1	30170.2	24501.9	47524.5	39175.9	67021.8	32732.6	49463.3	28196.5	41085.9	28269.3	22840.9	39248.5	32230	18822.1	20987.3	29407	25712.5	24002.2	20736.7
0.73_261.0729m/z	261.073	0.7313	LCMS-neg	Glutamylaspartic acid	53850	HMDB0028815			73503				99716	3918-84-1	N[C@@H](CCC(O)=O)C(=O)N[C@@H](CC(O)=O)C(O)=O	FYYSIASRLDJUNP-WHFBIAKZSA-N	Organic acids and derivatives	Peptidomimetics	Hybrid peptides	Level 1	61	76.4	M-H	C9H14N2O7	0.400342		22389.4	21704.8	22375.3	11166.8	7977.22	8319.47	7710.21	9125.74	8199.9	22700.6	19121.6	19778.9	20728.8	18401.1	17208.5	33934.1	33634.5	38042	35725.7	39669.3	43856.2
10.44_313.2387m/z	313.239	10.4413	LCMS-neg	8R,11S-DiHOME	3018		96882	LMFA02000063					56935843		C(CCCCCC[C@@H](O)/C=C\[C@@H](O)CCCCCCC)(=O)O	GSDSZZZUMHELIE-RMJCYXJZSA-N	Lipids and lipid-like molecules	Fatty Acyls	Fatty acids and conjugates	Level 1	61	70.6	M-H	C18H34O4	0.893638		230025	220835	229939	198764	314927	316016	343919	150832	277131	237929	334884	156628	149676	293966	186295	320687	240427	255393	152769	232630	330665
1.84_141.0186m/z	141.019	1.83825	LCMS-neg	Kojic acid	57186	HMDB0032923	44532		43572	C14516			3840	501-30-4	OCC1=CC(=O)C(O)=CO1	BEJNERDRQOWKJM-UHFFFAOYSA-N	Organoheterocyclic compounds	Pyrans	Pyranones and derivatives	Level 1	60.7	48.7	M-H	C6H6O4	-5.22282		8616.53	7835.39	8351.47	8586.97	8125.64	7778.61	7711.02	8654.48	8106.16	7997.39	7613.14	8606.45	8736.59	8424.08	8506.4	7033.48	7373.58	7140.33	7706.5	7942.55	7707.85
10.68_506.3249m/z	506.325	10.6813	LCMS-neg	PC(17:1(10Z)/0:0)	19821		40268	LMGP01050002	73854				42607442		[C@](COP(=O)([O-])OCC[N+](C)(C)C)([H])(O)COC(CCCCCCCC/C=C\CCCCCC)=O	XBGIMYLOTRDXPK-AGXIJRPPSA-N	Lipids and lipid-like molecules	Glycerophospholipids	Glycerophosphocholines	Level 1	60.7	96.4	M-H	C25H50NO7P	-0.602524		54567.1	58925.7	56873.7	21265.2	29540.1	21229	30900.3	22045.5	27689	85912.1	125875	71247.8	71972.2	106875	89505.5	46166.4	52897.1	51025.3	52556.7	59104	51390.6
6.02_201.1129m/z	201.113	6.01678	LCMS-neg	2-Hydroxy-2,6,6-trimethylcyclohexanone	60674	HMDB0037023	92006		171777				101115	7500-42-7	CC1(C)CCCC(C)(O)C1=O	FWCGLHYHGUHPRY-UHFFFAOYSA-N	Organic oxygen compounds	Organooxygen compounds	Carbonyl compounds	Level 1	60.7	92.9	M+FA-H	C9H16O2	-2.44913		208938	214798	208520	157569	197813	450536	331246	134964	248741	205759	184217	173743	135352	236250	257970	183224	152512	197902	132439	201432	195669
4.16_243.1714m/z	243.171	4.1589	LCMS-neg	Isoleucyl-Leucine	53935	HMDB0028911							13817313		CCC(C)C(N)C(=O)NC(CC(C)C)C(O)=O	JWBXCSQZLLIOCI-UHFFFAOYSA-N	Organic acids and derivatives	Carboxylic acids and derivatives	Amino acids, peptides, and analogues	Level 1	60.6	70.4	M-H	C12H24N2O3	0.0842198		23610.8	26227.2	24563.9	9316.43	9485.14	12791.3	11149.9	10645.2	9864.22	26600.9	30732.8	22635.3	25122.1	29153.2	26555.1	39928.1	28885.4	29566.9	30790.2	27735	46568.2
0.65_131.0453m/z	131.045	0.6465	LCMS-neg	DL-Asparagine	206130	HMDB0251512			22653	C16438					NC(CC(O)=N)C(O)=O	DCXYFEDJOCDNAF-UHFFFAOYSA-N	Organic acids and derivatives	Carboxylic acids and derivatives	Amino acids, peptides, and analogues	Level 1	60.5	96.3	M-H	C4H8N2O3	-7.02424		32022.8	27921.6	34300.8	34202.8	34271.1	27651.8	28577.1	27913.7	30125.7	26644.9	25434.9	29997.2	27612.3	26669.5	26504.4	36199.7	35093	32580	33628.2	36572.1	36399.3
1.05_662.1026m/z	662.103	1.04878	LCMS-neg	beta-nicotinamide adenine dinucleotide	204143	HMDB0249146							925		NC(=O)C1=CC=C[N+](=C1)C1OC(COP([O-])(=O)OP(O)(=O)OCC2OC(C(O)C2O)N2C=NC3=C(N)N=CN=C23)C(O)C1O	BAWFJGJZGIEFAR-UHFFFAOYSA-N	Nucleosides, nucleotides, and analogues	(5'->5')-dinucleotides	Unclassified	Level 1	60.4	98.4	M-H	C21H27N7O14P2	1.14648		16144.9	18563.6	19683.9	15336.4	13760.7	14482.8	11941.8	10304.1	15009.9	22822.3	28107.3	19412.9	19966	24727.6	25407.3	22209.3	22560	35881.3	23035.6	29119.1	23901
0.71_116.0708m/z	116.071	0.709667	LCMS-pos	L-2-Amino-5-hydroxypentanoic acid	56146	HMDB0031658	87840						95562		NC(CCCO)C(O)=O	CZWARROQQFCFJB-UHFFFAOYSA-N	Organic acids and derivatives	Carboxylic acids and derivatives	Amino acids, peptides, and analogues	Level 1	60.3	97.7	M+H-H2O	C5H11NO3	1.59823		937084	908834	932982	401151	395215	400104	383550	319177	369367	785496	855517	753102	730379	729963	731510	1.66107e+06	1.51243e+06	1.55263e+06	1.53925e+06	1.48959e+06	1.5277e+06
0.68_549.1674m/z	549.167	0.682283	LCMS-neg	Maltotriose	47479	HMDB0001262	3585		140999	C01835			439586	1109-28-0	OC[C@H]1O[C@H](O[C@H]2[C@H](O)[C@@H](O)[C@@H](O[C@H]3[C@H](O)[C@@H](O)C(O)O[C@@H]3CO)O[C@@H]2CO)[C@H](O)[C@@H](O)[C@@H]1O	FYGDTMLNYKFZSV-DZOUCCHMSA-N	Organic oxygen compounds	Organooxygen compounds	Carbohydrates and carbohydrate conjugates	Level 1	60.2	91.6	M+FA-H	C18H32O16	0.237127		105420	110205	105363	290698	284677	274292	268333	303833	260199	45939.4	48261.5	65674.4	53439.5	63807.9	57195.9	37201.3	40492.6	35914.2	37602	43049.9	37006.1
0.67_214.0482m/z	214.048	0.665733	LCMS-neg	Glycerylphosphorylethanolamine	46875	HMDB0000114	5151		52330	C01233	sce00564,sce00565	Glycerophospholipid metabolism|Ether lipid metabolism	123874	1190-00-7	NCCOP(O)(=O)OCC(O)CO	JZNWSCPGTDBMEW-UHFFFAOYSA-N	Lipids and lipid-like molecules	Glycerophospholipids	Glycerophosphoethanolamines	Level 1	60.1	95	M-H	C5H14NO6P	-1.80213		128047	111446	134194	67170.5	76679.9	66733.8	73224.7	57415.8	74725.3	99673.8	102727	98796.4	95625.1	96992.4	84940.3	210980	202659	198743	170570	201211	201797
11.19_425.2895m/z	425.29	11.1915	LCMS-pos	Sorbitan palmitate	7658	HMDB0029887	86566	LMFA07011019					4122814	26266-57-9	O(C(CCCCCCCCCCCCCCC)=O)CC(C1OCC(O)C1O)O	IYFATESGLOUGBX-UHFFFAOYSA-N	Lipids and lipid-like molecules	Fatty Acyls	Fatty acid esters	Level 1	60.1	78.2	M+Na	C22H42O6	5.32998		3204.85	2858.76	3005.09	8882.88	10087.8	6511.26	8714.18	7762.39	10008.1	1287.34	1999.78	1466.83	1327.97	2396.81	1631.84	1755.62	1499.62	1685.78	1244.74	1313.8	1521.36
0.81_257.0774m/z	257.077	0.810317	LCMS-neg	Pyrroline hydroxycarboxylic acid	47543	HMDB0001369	284		27391	C04281	sce00330	Arginine and proline metabolism	1059	22573-88-2	OC1CC(N=C1)C(O)=O	WFOFKRKDDKGRIK-UHFFFAOYSA-N	Organic acids and derivatives	Carboxylic acids and derivatives	Amino acids, peptides, and analogues	Level 1	60	62.8	2M-H	C5H7NO3	-1.82973		7327.48	7042.63	7376.64	5313.06	4564.05	4929.42	4257.66	5123.66	5119.68	8631.78	7943	7944.75	7951.85	7272.27	6791.84	9374.02	8376.68	9639.5	9636.09	10018.3	8482.12
0.70_165.0397m/z	165.04	0.698217	LCMS-neg	Xylan	254858	HMDB0301774							50909243	9014-63-5	[H][C@]1(O)O[C@@]([H])(O)[C@]([H])(O)C([H])(O)[C@]1([H])O	HEHIOFQJTRFOKM-ASQQECOQSA-N	Organic oxygen compounds	Organooxygen compounds	Carbohydrates and carbohydrate conjugates	Level 1	60	87.1	M-H	C5H10O6	-4.60569		98502.2	106085	105198	102166	93480.8	91532.6	83570.7	95341.3	85801.7	115133	114891	126321	115795	115687	116340	97712.1	99755.3	110542	118024	112819	113254
11.19_298.2737m/z	298.274	11.1915	LCMS-pos	Palmitoleoyl-EA	9052	HMDB0013648	46564	LMFA08040043	71465				9835868	94421-67-7	C(CCCCCCC(=O)NCCO)/C=C\CCCCCC	WFRLANWAASSSFV-FPLPWBNLSA-N	Organic nitrogen compounds	Organonitrogen compounds	Amines	Level 1	60	86.7	M+H	C18H35NO2	-1.22231		24763	23720.4	25652.7	28873.5	24497.5	36148.3	24674.4	33207.7	27886	22898.6	22545.6	21853.7	23270	23067.2	27969.9	22667.3	20566.2	20395.2	19884	21616.6	20400.9
3.93_264.1473n	265.155	3.9262	LCMS-pos	Phenylalanylvaline	54025	HMDB0029008	24030		73638				7359121	3918-90-9	CC(C)[C@H](NC(=O)[C@@H](N)CC1=CC=CC=C1)C(O)=O	IEHDJWSAXBGJIP-RYUDHWBXSA-N	Organic acids and derivatives	Carboxylic acids and derivatives	Amino acids, peptides, and analogues	Level 1	60	97.3	M+H, M+Na	C14H20N2O3	-0.424131		22230.6	21363	21502.9	11485.7	13790.3	16903.2	14405.2	9786.89	11858.7	22208	22112.6	15850.4	15757.5	21716.5	18729.7	38087.8	27957.2	30108.8	22752	25318.5	37433.6
0.79_191.0191m/z	191.019	0.790717	LCMS-neg	3-Oxoglutaric acid	52438	HMDB0013701	85255						68328	542-05-2	[H]OC(=O)C([H])([H])C(=O)C([H])([H])C(=O)O[H]	OXTNCQMOKLOUAM-UHFFFAOYSA-N	Organic acids and derivatives	Keto acids and derivatives	Short-chain keto acids and derivatives	Level 1	59.8	95.6	M+FA-H	C5H6O5	-3.98025		1.23859e+06	1.22957e+06	1.20534e+06	2.62657e+06	2.41245e+06	2.94513e+06	2.43424e+06	2.0084e+06	2.65472e+06	794623	762924	750378	697693	648103	625675	536676	505026	617444	613246	581621	637835
2.54_217.1191m/z	217.119	2.54052	LCMS-neg	Pantothenamide	64409	HMDB0041313	95725						24443	7757-97-3	CC(C)(CO)C(O)C(=O)NCCC(N)=O	AMMYIDAXRNSZSJ-UHFFFAOYSA-N	Organic acids and derivatives	Carboxylic acids and derivatives	Amino acids, peptides, and analogues	Level 1	59.8	80.8	M-H	C9H18N2O4	-1.39101		12325.4	13327.5	13150.7	9171.25	10440.6	10744.7	10083.9	7606.18	9502.34	13931.1	16248.9	13504.5	11571.7	16150.2	13671.2	15788.6	14195.7	17304.6	14189.3	13763.7	17997.5
0.61_198.1236m/z	198.124	0.6119	LCMS-pos	L-Histidine trimethylbetaine	54380	HMDB0029422			15781	C05575	sce00340	Histidine metabolism	3083620	534-30-5	C[N+](C)(C)C(CC1=CN=CN1)C([O-])=O	GPPYTCRVKHULJH-UHFFFAOYSA-N	Organic acids and derivatives	Carboxylic acids and derivatives	Amino acids, peptides, and analogues	Level 1	59.7	93.9	M+H	C9H15N3O2	-0.538542		1.37105e+06	1.28915e+06	1.24031e+06	425455	339997	442226	416870	321841	393950	1.50736e+06	1.57287e+06	1.34818e+06	1.33168e+06	1.35846e+06	1.32519e+06	1.49928e+06	1.45143e+06	1.74257e+06	1.47259e+06	1.45077e+06	1.4835e+06
1.58_254.1610m/z	254.161	1.5759	LCMS-pos	Arginylproline	53756	HMDB0028717	23679		141419				151003	2418-69-1	N[C@@H](CCCNC(N)=N)C(=O)N1CCC[C@H]1C(O)=O	LQJAALCCPOTJGB-YUMQZZPRSA-N	Organic acids and derivatives	Carboxylic acids and derivatives	Amino acids, peptides, and analogues	Level 1	59.7	92.6	M+H-H2O	C11H21N5O3	-0.542506		101629	92705.3	105264	95497.9	106415	94818.6	97672.3	83891.3	93245.4	104837	121263	120538	115899	124710	107358	110037	101796	112242	119603	104097	100284
9.89_308.1983n	309.206	9.89468	LCMS-pos	Methylgingerol	54735	HMDB0029852	86546						71391212		CCCCCC(O)CC(=O)CCC1=CC=C(OC)C(OC)=C1	CTGAPJBPSCUFRO-UHFFFAOYSA-N	Benzenoids	Benzene and substituted derivatives	Methoxybenzenes	Level 1	59.6	59.3	M+H, M+Na, M+H-H2O	C18H28O4	-1.39511		1.10797e+06	1.24513e+06	1.11535e+06	231659	523448	403928	429279	315923	420936	1.22517e+06	1.14147e+06	982774	942386	1.32168e+06	963395	1.72348e+06	1.77063e+06	1.87776e+06	1.22494e+06	1.36138e+06	1.94563e+06
0.68_190.0953n	191.103	0.675967	LCMS-pos	(2R,6S)-2,6-Diaminoheptanedioic acid	198965	HMDB0242532	352		23673	C00666	sce00300,sce00470	Lysine biosynthesis|D-Amino acid metabolism	865	583-93-7	NC(CCCC(N)C(O)=O)C(O)=O	GMKMEZVLHJARHF-UHFFFAOYSA-N	Organic acids and derivatives	Carboxylic acids and derivatives	Amino acids, peptides, and analogues	Level 1	59.5	91.9	M+H, M+Na, M+K	C7H14N2O4	-0.519477		6.40732e+06	6.00358e+06	6.43608e+06	5.63822e+06	4.29006e+06	4.37514e+06	4.28207e+06	4.14866e+06	5.13426e+06	6.34387e+06	6.67779e+06	5.74445e+06	5.60862e+06	5.30739e+06	5.56181e+06	8.62338e+06	8.84576e+06	8.84798e+06	8.03349e+06	7.97007e+06	8.59024e+06
0.59_146.1054n	147.113	0.588967	LCMS-pos	D-Lysine	48090	HMDB0003405	6919		16855	C00739	sce00310,sce00470	Lysine degradation|D-Amino acid metabolism	57449	923-27-3	NCCCC[C@@H](N)C(O)=O	KDXKERNSBIXSRK-RXMQYKEDSA-N	Organic acids and derivatives	Carboxylic acids and derivatives	Amino acids, peptides, and analogues	Level 1	59.5	98.5	M+H-H2O, M+H	C6H14N2O2	-0.657599		2.09858e+06	1.99728e+06	1.92837e+06	1.8298e+06	1.6335e+06	1.86542e+06	1.81145e+06	1.41709e+06	1.47617e+06	1.9166e+06	2.01268e+06	1.99944e+06	1.70919e+06	1.69754e+06	1.75657e+06	2.18733e+06	1.99084e+06	2.29188e+06	1.68969e+06	2.3248e+06	2.11152e+06
1.11_333.0942m/z	333.094	1.10972	LCMS-neg	(S)-a-Amino-2,5-dihydro-5-oxo-4-isoxazolepropanoic acid N2-glucoside	54362	HMDB0029404	86247		168589				131750866	29790-46-3	NC(CC1=CN(OC1=O)C1OC(CO)C(O)C(O)C1O)C(O)=O	OURYTICKCZBKFC-UHFFFAOYSA-N	Organic oxygen compounds	Organooxygen compounds	Carbohydrates and carbohydrate conjugates	Level 1	59.5	86.1	M-H	C12H18N2O9	0.716452		17737	14089.1	15811.5	6055.49	6521.89	12130.9	10860.6	4688.67	7460.16	16564.4	17105.9	16932.7	13484	17778.8	15598.7	18542	15398.2	23996.2	19368.5	13240	15739
1.44_103.0392m/z	103.039	1.43663	LCMS-neg	(1,2-Dihydroxyethyl)oxirane	199180	HMDB0243558							108199		OCC(O)C1CO1	KRBIHOANUQUSRV-UHFFFAOYSA-N	Organic oxygen compounds	Organooxygen compounds	Alcohols and polyols	Level 1	59.5	95.6	M-H	C4H8O3	-8.23803		13540.6	13171.9	13889.4	8196.58	9151.99	8163.98	8531.39	9130.02	8566.2	15878.5	15692.8	16974.7	16311.6	16152.4	16883.6	15493.9	14928.2	16084	16477	16878.1	16085.8
1.03_189.1234m/z	189.123	1.03035	LCMS-pos	N-Alpha-acetyllysine	273773	HMDB0000446	63102			C12989			192590	1946-82-3	CC(=O)NC(CCCCN)C(=O)O	VEYYWZRYIYDQJM-UHFFFAOYSA-N	Organic acids and derivatives	Carboxylic acids and derivatives	Amino acids, peptides, and analogues	Level 1	59.4	60.6	M+H	C8H16N2O3	0.00234251		59998.8	56957.3	58036.3	102145	82764.9	81585.5	74817.1	61609.6	71970.4	91538.7	79471.3	79882.9	73361.4	79038.9	74748.9	43280.6	39003.8	41720.2	33323.3	32675.4	43625.8
0.71_209.0298m/z	209.03	0.71325	LCMS-neg	D-Glucarate	258261	HMDB0029881	3343			C00818	sce00053	Ascorbate and aldarate metabolism	607	87-73-0	C(C(C(C(=O)O)O)O)(C(C(=O)O)O)O	DSLZVSRJTYRBFB-UHFFFAOYSA-N	Organic oxygen compounds	Organooxygen compounds	Carbohydrates and carbohydrate conjugates	Level 1	59.3	91.1	M-H	C6H10O8	-2.44593		19309.2	20829.8	20335.7	25061.6	23306.8	21248	19276.5	18478.6	19915.8	27291.1	22169.8	24876.1	24960.5	21450.3	23074.9	15826.9	15423.3	17471.7	19832.3	20124.7	19166.2
3.66_266.1136m/z	266.114	3.65505	LCMS-pos	Hydroxynalidixic acid	82684	HMDB0060826							160716	3759-18-0	CCN1C=C(C(O)=O)C(=O)C2=CC=C(CO)N=C12	FRJDYPGZHOEEKU-UHFFFAOYSA-N	Organoheterocyclic compounds	Diazanaphthalenes	Naphthyridines	Level 1	59.3	92.2	M+NH4	C12H12N2O4	0.072176		480.502	683.711	643.024	487.716	561.566	773.101	760.225	681.459	553.319	810.945	871.691	997.751	957.926	1055.95	894.369	236.078	337.297	346.821	443.927	367.141	84.4163
9.85_438.2628m/z	438.263	9.8507	LCMS-neg	PE(14:0(13Me)/0:0)	21235			LMGP02050074							[C@](COP(=O)(O)OCCN)([H])(O)COC(CCCCCCCCCCCC(C)C)=O	OTLGIBROBHTAHD-LJQANCHMSA-N	Lipids and lipid-like molecules	Glycerophospholipids	Glycerophosphoethanolamines	Level 1	59.3	68.8	M-H	C20H42NO7P	0.537238		19041.3	18809.5	18548.3	12407.7	18928.5	13835.9	19939.5	13127.1	18397.3	27348.2	39809.7	23422.8	23172.6	40199.2	29187	7599.79	7630.37	10091.6	8127.96	8331.45	9141.57
0.68_565.0480m/z	565.048	0.682283	LCMS-neg	UDP-D-galactose	258292		3599			C00052	sce00052,sce00520	Galactose metabolism|Amino sugar and nucleotide sugar metabolism	6857410	2956-16-3	C1=CN(C(=O)NC1=O)C2C(C(C(O2)COP(=O)(O)OP(=O)(O)OC3C(C(C(C(O3)CO)O)O)O)O)O	HSCJRCZFDFQWRP-LNYDKVEPSA-N	Nucleosides, nucleotides, and analogues	Pyrimidine nucleotides	Pyrimidine nucleotide sugars	Level 1	59	94.7	M-H	C15H24N2O17P2	0.403149		112675	109232	114553	52141.9	50071.6	53469.1	48107.8	52990.9	52453.4	135059	124558	128209	126458	103497	110888	165249	165001	166564	140420	161455	158644
1.20_226.1549m/z	226.155	1.2007	LCMS-pos	Lysylproline	53980	HMDB0028959	85861		74567				171204	52766-27-5	NCCCC[C@H](N)C(=O)N1CCC[C@H]1C(O)=O	AIXUQKMMBQJZCU-IUCAKERBSA-N	Organic acids and derivatives	Carboxylic acids and derivatives	Amino acids, peptides, and analogues	Level 1	59	95	M+H-H2O	C11H21N3O3	-0.536942		82802.4	79533.9	78293.3	44833.7	50576.8	38867	46252.7	44438.7	41010	73873	81283.2	71963.7	78134.2	69574.1	76345.1	134966	124969	138132	113795	111429	131560
0.67_146.0683n	145.061	0.665733	LCMS-neg	D-Glutamine	48099	HMDB0003423	63630		17061	C00819	sce00470	D-Amino acid metabolism	145815	5959-95-5	N[C@H](CCC(N)=O)C(O)=O	ZDXPYRJPNDTMRX-GSVOUGTGSA-N	Organic acids and derivatives	Carboxylic acids and derivatives	Amino acids, peptides, and analogues	Level 1	58.9	93	M-H, M+FA-H	C5H10N2O3	-5.48896		184974	158330	191748	163072	169081	145068	153739	149327	159371	140796	137048	148110	140088	136831	134011	222702	225256	214469	207167	231860	219693
0.70_195.0505m/z	195.05	0.698217	LCMS-neg	alpha-L-arabinofuranose	257346	HMDB0304537	330822		28772				445935		OC[C@@H]1O[C@@H](O)[C@H](O)[C@H]1O	HMFHBZSHGGEWLO-QMKXCQHVSA-N	Organic oxygen compounds	Organooxygen compounds	Carbohydrates and carbohydrate conjugates	Level 1	58.9	91	M+FA-H	C5H10O5	-3.58775		1.42044e+06	1.49118e+06	1.44647e+06	1.26733e+06	1.74753e+06	1.50311e+06	1.4956e+06	1.58802e+06	1.70334e+06	704366	647757	537211	495463	505214	513290	2.34085e+06	2.19485e+06	2.10848e+06	1.9645e+06	2.28457e+06	2.44609e+06
10.36_293.2106m/z	293.211	10.359	LCMS-pos	9-KOT	3322		45173	LMFA02000371	142251				11380794	125559-74-2	C(CCCCCCCC(=O)/C=C/C=C\C/C=C\CC)(=O)O	ACHDMUPTZYZIGR-CUHSZNQNSA-N	Lipids and lipid-like molecules	Fatty Acyls	Lineolic acids and derivatives	Level 1	58.7	78.5	M+H	C18H28O3	-1.68957		25264.2	27727.7	27514.5	14322.6	14004.2	14954.4	13659.8	11768	18593.6	28061.1	36137.2	23332.1	29250.1	39408.4	30140.8	38739.8	34477.1	37814.5	27789.5	32468.1	42197.5
13.39_383.3300m/z	383.33	13.394	LCMS-pos	(22,23-dinor)-24-vinyl-cholest-5-en-3beta,24-diol	43612		83886	LMST01010284					52931316		C1[C@]2(C)[C@@]3([H])CC[C@]4(C)[C@@]([H])([C@]([H])(C)C(O)(C=C)C(C)C)CC[C@@]4([H])[C@]3([H])CC=C2C[C@@H](O)C1	VJZMDHUFPFDPDV-IEQUMJIWSA-N	Lipids and lipid-like molecules	Steroids and steroid derivatives	Bile acids, alcohols and derivatives	Level 1	58.7	47.3	M+H-H2O	C27H44O2	-2.02609		4171.26	4903.68	3808.55	2483.13	2583.13	2666.03	2376.69	3341.89	2739.83	4127.87	4549.83	4674.47	4681.64	4704.47	4290.54	3924.15	5253.04	7382.73	4690.89	4149.72	6232.02
9.89_273.1845m/z	273.185	9.89468	LCMS-pos	Isanolic acid	3154		74652	LMFA02000200					5312840		C(CCCCCCC(O)C#CC#CCCCCC=C)(=O)O	KWLVIGJGNBJKPA-UHFFFAOYSA-N	Lipids and lipid-like molecules	Fatty Acyls	Fatty acids and conjugates	Level 1	58.7	80.1	M+H-H2O	C18H26O3	-1.30222		3671.69	3908.88	3653.2	812.577	1610.64	1075.32	1444.04	787.615	1139.08	3912.35	2990.23	2733.97	2229.83	3274.78	2545.54	5266.28	6352.56	6275.83	4727.7	4348.04	6341.36
0.68_265.1157n	266.123	0.675967	LCMS-pos	D-1-[(3-Carboxypropyl)amino]-1-deoxyfructose	62028	HMDB0038663			138790				131752417	10003-63-1	OC[C@H]1O[C@](O)(CNCCCC(O)=O)[C@@H](O)[C@@H]1O	HUEOABWGBTXQNF-SFKDOBOXSA-N	Organic acids and derivatives	Carboxylic acids and derivatives	Amino acids, peptides, and analogues	Level 1	58.6	95	M+H-H2O, M+H	C10H19NO7	-1.52948		148857	148187	151689	236946	181827	154613	156231	192866	173691	182350	163490	186782	177967	167991	192610	120841	140001	111202	151632	141146	134060
1.11_191.0191m/z	191.019	1.10972	LCMS-neg	dehydroascorbate (bicyclic form)	257140	HMDB0304326							14159508		OC1COC2(O)C1OC(=O)C2(O)O	QPPOKIPSRPKDEM-UHFFFAOYSA-N	Organoheterocyclic compounds	Furofurans	Isosorbides	Level 1	58.6	82.4	M-H	C6H8O7	-3.20783		1.13471e+06	1.03648e+06	1.04891e+06	2.20763e+06	2.13647e+06	3.24143e+06	2.47127e+06	1.67502e+06	2.31338e+06	610741	618422	601232	562175	502858	537324	410812	398225	477299	478944	463998	478379
12.37_308.2347n	309.242	12.3729	LCMS-pos	11-(3-methyl-5-propylfuran-2-yl)-undecanoic acid	2631	HMDB0061646		LMFA01150018					71339239	116627-49-7	CCCC1=CC(C)=C(CCCCCCCCCCC(=O)O)O1	XZOBJEOEOJXQBF-UHFFFAOYSA-N	Lipids and lipid-like molecules	Fatty Acyls	Fatty acids and conjugates	Level 1	58.6	82	M+H, M+Na	C19H32O3	-1.44335		89665.4	85799	85941.7	25758.1	19161.1	11009.4	57825.7	25819.3	25924.6	81716.1	216253	269245	151564	129389	82966	58056.9	85234.6	78929.1	109933	53050.6	101594
1.28_288.2027m/z	288.203	1.28365	LCMS-pos	Arginylleucine	53752	HMDB0028713	24022		73815				6992563	1188-24-5	CC(C)C[C@H](NC(=O)[C@@H](N)CCCNC(N)=N)C(O)=O	WYBVBIHNJWOLCJ-IUCAKERBSA-N	Organic acids and derivatives	Carboxylic acids and derivatives	Amino acids, peptides, and analogues	Level 1	58.5	78.7	M+H	C12H25N5O3	-0.946986		9142.87	10335.1	9685.8	4410.99	5557.46	5227.79	5272.31	3735.81	4518.51	10531.6	11489.9	9361.22	8770.44	10876.4	10138.7	18293.4	14771.9	16173.5	12447.7	15064.1	21264.9
0.77_173.0922m/z	173.092	0.765767	LCMS-pos	Glycyl-D-proline	207303	HMDB0252876	4185						44369312	704-15-4	NCC(=O)N1CCCC1C(O)=O	KZNQNBZMBZJQJO-UHFFFAOYSA-N	Organic acids and derivatives	Carboxylic acids and derivatives	Amino acids, peptides, and analogues	Level 1	58.4	78.4	M+H	C7H12N2O3	0.67111		824215	791331	811066	709540	683479	641469	648421	571735	686586	869634	885489	796286	724271	776247	759889	1.1385e+06	990940	992684	895249	921806	997091
8.47_335.2187m/z	335.219	8.47323	LCMS-pos	Sterebin B	59220	HMDB0035338							131751710		CC(=O)OC1C(O)C(C)(O)C(\C=C\C(C)=O)C2(C)CCCC(C)(C)C12	BNOWPELKBYSHKU-CMDGGOBGSA-N	Lipids and lipid-like molecules	Prenol lipids	Sesquiterpenoids	Level 1	58.4	47.8	M+H-H2O	C20H32O5	-8.41837		62033.6	51876.2	57194.9	123865	133933	179292	183910	65213.6	176374	42887.5	112465	31434.8	25313.4	106717	61573.6	10438.4	10131	10719.7	7333.35	7041.31	8798.17
0.60_307.1512m/z	307.151	0.600217	LCMS-neg	1-Deoxy-1-(N6-lysino)-D-fructose	83455	HMDB0062186								78525-25-4	N[C@@H](CCCCNC[C@@]1(O)O[C@H](CO)[C@@H](O)[C@@H]1O)C(O)=O	ZAWLGBRDVQURAK-TYCYOEEFSA-N	Organic oxygen compounds	Organooxygen compounds	Carbohydrates and carbohydrate conjugates	Level 1	58.3	93.1	M-H	C12H24N2O7	0.323165		48443.2	45941	49002.1	35395.7	34304.7	45492.9	33915.6	39313.8	38194.9	61904.5	49411.5	48478.6	39186.7	51909.4	51365.1	40711.1	58316.6	55964.3	58913.6	54211.4	53738.4
10.79_282.2787m/z	282.279	10.7927	LCMS-pos	2-amino-octadecanoic acid	2460		74862	LMFA01100009					409323		C(C(N)CCCCCCCCCCCCCCCC)(=O)O	XRKBQVGBWJWJJJ-UHFFFAOYSA-N	Lipids and lipid-like molecules	Fatty Acyls	Fatty acids and conjugates	Level 1	58.2	74.1	M+H-H2O	C18H37NO2	-1.59309		4036.1	3354.18	4323.84	5229.46	4951.79	5506.47	3966.87	4249.23	7260.88	4992.74	3349.06	3342.38	3239.34	3014.81	3413.21	4897.61	3505.08	3305.35	3281.71	3171.48	3321.38
0.60_110.0715m/z	110.072	0.599367	LCMS-pos	2,3-Diaminopyridine	299857		324989						9956		C1=CC(=C(N=C1)N)N	ZZYXNRREDYWPLN-UHFFFAOYSA-N	Organoheterocyclic compounds	Pyridines and derivatives	Aminopyridines and derivatives	Level 1	58.1	88.5	M+H	C5H7N3	2.20188		178078	174040	162446	51403.9	46386.4	60092.3	61167.8	42585.1	48453.1	184900	212729	202109	180058	193142	187734	211489	194350	236833	189485	208240	194060
9.66_239.1288m/z	239.129	9.65502	LCMS-neg	Cucujolide IX	7778		97394	LMFA07040037	137708				10976366		C1(OCCCCCC=CCC=CC1)=O	IDCDKEUBOYQTFY-NGNAIVRQSA-N	Phenylpropanoids and polyketides	Macrolides and analogues	Unclassified	Level 1	58.1	64	M+FA-H	C12H18O2	-0.541806		14616.1	11873.4	13277.6	13709.1	12797.1	11926.6	13110.1	11773.2	14288.9	15529.7	13356.9	11154.1	12148.4	12780.8	9675.03	15821.5	16051.7	15740	13535.6	14686.9	12543.3
1.05_279.1317n	280.139	1.0501	LCMS-pos	Fructosyl valine	206978	HMDB0252496							101683884		CC(C)C(NC1(CO)OC(CO)C(O)C1O)C(O)=O	KVUAQCKXYIJBCP-UHFFFAOYSA-N	Organic acids and derivatives	Carboxylic acids and derivatives	Amino acids, peptides, and analogues	Level 1	58	85.7	M+H-H2O, M+H	C11H21NO7	-0.336318		9018.75	9369.78	9606.59	16142.5	11816.8	10849.4	10503.8	10526.1	10316.9	13982.3	9673.54	11599.7	11877.3	10420.6	11173.2	7093.23	7754.65	8338.09	8524.44	7938.27	8530.64
10.54_297.2421m/z	297.242	10.5442	LCMS-pos	9R-HODE	2991	HMDB04670	45660	LMFA02000036	78730	C14767			16061059	10075-11-3	C(CCCCCCC[C@@H](O)/C=C/C=C\CCCCC)(=O)O	NPDSHTNEKLQQIJ-WXUVIADPSA-N	Lipids and lipid-like molecules	Fatty Acyls	Lineolic acids and derivatives	Level 1	57.9	52.2	M+H	C18H32O3	-1.1788		1592.38	1653.6	1789.09	1550.31	1991.77	2394.97	1344.65	1900.06	2201.33	1770.52	2815.39	1653.31	2188.63	3306.07	2013.27	1889	2350.45	1524.99	1455.19	1768.93	1941.1
0.66_162.1124m/z	162.112	0.66055	LCMS-pos	L-Carnitine	266280		34532			C15025			10917	6645-46-1	C[N+](C)(C)CC(CC(=O)[O-])O	PHIQHXFUZVPYII-ZCFIWIBFSA-N	Organic nitrogen compounds	Organonitrogen compounds	Quaternary ammonium salts	Level 1	57.8	89.6	M+H	C7H15NO3	-0.452445		917822	893100	920429	936657	779412	830548	802807	695077	810640	1.02324e+06	1.03196e+06	914139	875313	854877	993773	1.01457e+06	1.20428e+06	1.17775e+06	1.19191e+06	973420	989505
0.81_145.0135m/z	145.014	0.810317	LCMS-neg	Methoxymalic acid	255318	HMDB0302351							5366084		[H]\C(C(O)=O)=C(/OC)C(O)=O	AHJCDQGRYVBQQZ-NSCUHMNNSA-N	Organic acids and derivatives	Carboxylic acids and derivatives	Dicarboxylic acids and derivatives	Level 1	57.8	81.8	M-H	C5H6O5	-4.89751		69499.5	61804.9	66396.8	23736.8	17532	23156.5	17259.3	16511.8	23759.9	97545.3	88885.7	84006.6	75907.6	67524.4	69072.8	91575.8	87237.5	110477	101260	103178	101252
1.18_229.0828m/z	229.083	1.17538	LCMS-neg	TETRAHYDROURIDINE	212344	HMDB0258911									OCC1OC(C(O)C1O)N1CCC(O)NC1=O	UCKYOOZPSJFJIZ-UHFFFAOYSA-N	Nucleosides, nucleotides, and analogues	Pyrimidine nucleosides	Unclassified	Level 1	57.7	85.3	M-H2O-H	C9H16N2O6	-0.933199		6284.97	6417.3	6163.97	6850.35	5164.78	5573.47	5317.33	4958.16	4449.18	7573.08	7161.91	7400.76	7130.72	7021.42	7575.9	6003.55	6458.33	6629.84	6750.66	6470.01	6006.79
0.59_132.0898n	133.097	0.588967	LCMS-pos	D-Ornithine	48082	HMDB0003374	6910		16176	C00515	sce00470	D-Amino acid metabolism	71082	348-66-3	NCCC[C@@H](N)C(O)=O	AHLPHDHHMVZTML-SCSAIBSYSA-N	Organic acids and derivatives	Carboxylic acids and derivatives	Amino acids, peptides, and analogues	Level 1	57.6	86.8	M+H-H2O, M+H	C5H12N2O2	-0.247832		209652	196342	192710	68462.6	65331.3	93611.7	86911.2	57390.2	63725.1	122715	117485	130660	113096	101101	113013	389394	348271	330389	274345	395331	378653
10.23_464.2783m/z	464.278	10.2332	LCMS-neg	PE(17:1(9Z)/0:0)	21169		46714	LMGP02050008					42607464		[C@](COP(=O)(O)OCCN)([H])(O)COC(CCCCCCC/C=C\CCCCCCC)=O	LNJNONCNASQZOB-HEDKFQSOSA-N	Lipids and lipid-like molecules	Glycerophospholipids	Glycerophosphoethanolamines	Level 1	57.6	78.5	M-H	C22H44NO7P	0.186731		20058.5	19175.3	19968.8	16192.2	14570.4	14296.3	13663.4	17330.2	15084.2	29795	38764.9	25873.8	25588	38148.9	27213.1	17053.2	17518.9	18319.9	15997.4	18470	16981.2
12.28_271.2280m/z	271.228	12.2812	LCMS-neg	9-methoxy-pentadecanoic acid	2276		96774	LMFA01080013					15389269		C(CCCCCCCC(OC)CCCCCC)(=O)O	QWMAMXJYEIAKRF-UHFFFAOYSA-N	Lipids and lipid-like molecules	Fatty Acyls	Fatty acids and conjugates	Level 1	57.5	71.6	M-H	C16H32O3	0.618057		18761.3	18753.2	19360.5	13217.9	16413.7	21699.9	18481.1	15085.3	19741.5	17001.1	18033.6	16596	15617.3	17220.2	17952.4	22447.5	21475.6	24367.9	24097.2	20120.8	22887.9
4.14_245.1858m/z	245.186	4.14422	LCMS-pos	Ile Ile	266128		23681						7010568		CCC(C)C(C(=O)NC(C(C)CC)C(=O)O)N	BCVIOZZGJNOEQS-XKNYDFJKSA-N	Organic acids and derivatives	Carboxylic acids and derivatives	Amino acids, peptides, and analogues	Level 1	57.5	68.6	M+H	C12H24N2O3	-0.512742		65880.3	64137.1	63687.7	30884.2	33683	41018.4	36037.3	38230	36464.4	81040	72595.6	59156.4	62319	74483.4	73288.9	94604.3	62769	69046.8	64167.5	60593.9	94480.1
10.98_411.3254m/z	411.325	10.9804	LCMS-pos	(24R)-24,26-dihydroxyvitamin D2 / (24R)-24,26-dihydroxyergocalciferol	45155		41927	LMST03010050					9547252		C1C(=C)/C(=C\C=C2\[C@]3([H])CC[C@@]([C@@](C)([H])/C=C/[C@@](C)(O)C(C)CO)([H])[C@@]3(C)CCC\2)/C[C@@H](O)C1	HOAHUGFGTSIPSG-LCRAEUCDSA-N	Lipids and lipid-like molecules	Steroids and steroid derivatives	Vitamin D and derivatives	Level 1	57.4	56	M+H-H2O	C28H44O3	-0.793465		2619.43	3615.31	3362.96	298.347	560.763	295.247	392.595	688.788	546.789	2372.59	3237.52	2404.53	2711.98	3082.69	3520.79	4780.86	4042.85	4580.34	3622.5	3294.04	6350.8
11.68_426.3130n	409.31	11.6798	LCMS-pos	Stoloniferone P	44080		84051	LMST01031101					16731462		[C@]12(C[C@@H](O)C3=CC=CC(=O)[C@]3(C)[C@@]1([H])[C@H](O)C[C@]1(C)[C@@]([H])([C@@](C)([H])CCC(=C)C(C)C)CC[C@@]21[H])[H]	ORIPLJIEQPXYQX-OWKHESKOSA-N	Lipids and lipid-like molecules	Steroids and steroid derivatives	Ergostane steroids	Level 1	57.4	66.7	M+H-H2O, M+H	C28H42O3	-0.979941		59655.2	63403.6	60966.1	20531.8	22084.8	19980.5	27936.8	32787.6	31629.8	49653.4	60445.3	63804	56388.2	78447.5	64350.1	88069.7	81849.3	87779.3	79528	88479	88940.6
5.44_195.0651m/z	195.065	5.43565	LCMS-pos	2,5-Dihydroxycinnamic acid methyl ester	83274	HMDB0061686	45228		84089				5353609	63177-57-1	COC(=O)\C=C\C1=CC(O)=CC=C1O	BQCNSTFWSKOWMA-GORDUTHDSA-N	Phenylpropanoids and polyketides	Cinnamic acids and derivatives	Hydroxycinnamic acids and derivatives	Level 1	57.4	72.4	M+H	C10H10O4	-0.440877		842.629	1102.59	1048.53	1230.64	783.148	935.488	1100.38	1290.68	1127.23	1076.6	830.964	874.802	1337.68	1479.63	849.774	1191.34	1616.21	1484.07	1348.13	1213.46	1574.78
0.68_180.0628n	179.055	0.682283	LCMS-neg	beta-D-Galactose	48107	HMDB0003449	6933		27667	C00962			439353	7296-64-2	OC[C@H]1O[C@@H](O)[C@H](O)[C@@H](O)[C@H]1O	WQZGKKKJIJFFOK-FPRJBGLDSA-N	Organic oxygen compounds	Organooxygen compounds	Carbohydrates and carbohydrate conjugates	Level 1	57.3	81.8	M-H2O-H, 2M-H, M-H	C6H12O6	-3.43716		987146	999677	1.01791e+06	1.15406e+06	1.09786e+06	1.00847e+06	990902	1.15943e+06	1.07103e+06	1.04552e+06	1.07093e+06	1.11963e+06	1.08754e+06	1.06062e+06	1.05882e+06	913707	912503	910874	954689	997577	991808
11.32_425.3045m/z	425.304	11.3173	LCMS-pos	(22E,24R)-9alpha,15alpha-dihydroxyergosta-4,6,8(14),22-tetraen-3-one	44167			LMST01031193					146683964		C1CC(=O)C=C2C=CC3=C4[C@@H](O)C[C@]([H])([C@]([H])(C)/C=C/[C@H](C)C(C)C)[C@@]4(C)CC[C@]3(O)[C@@]12C	ZYMLXUQIZWMDND-SMDPGSKESA-N	Lipids and lipid-like molecules	Steroids and steroid derivatives	Ergostane steroids	Level 1	57.3	77.8	M+H	C28H40O3	-1.26616		7812.71	8227.3	8214.61	2151.61	1998.81	2132.62	2499.01	2549.6	3051.31	4876.14	8372.68	5184.66	3796.48	9117.43	5391.95	15649.3	14320.4	13593.9	11794.5	14358.6	20683.6
0.68_606.0749m/z	606.075	0.682283	LCMS-neg	Uridine diphosphate-N-acetylglucosamine	266404	HMDB0000290	41549			C00043	sce00520	Amino sugar and nucleotide sugar metabolism	10705	528-04-1	CC(=O)NC1C(C(C(OC1OP(=O)(O)OP(=O)(O)OCC2C(C(C(O2)N3C=CC(=O)NC3=O)O)O)CO)O)O	LFTYTUAZOPRMMI-UBDZBXRQSA-N	Nucleosides, nucleotides, and analogues	Pyrimidine nucleotides	Pyrimidine nucleotide sugars	Level 1	57.2	94	M-H	C17H27N3O17P2	0.919445		118428	130171	128115	115739	83142.4	90764.3	65785.8	80118.1	85547	204351	225824	184147	184606	179303	183510	92323.6	90652.4	125303	87249.5	102171	81074.9
2.31_260.1602m/z	260.16	2.31208	LCMS-pos	Isoleucyl-Gamma-glutamate	53944	HMDB0028921	85826						131750772		CCC(C)C(N)C(=O)NC(=O)CCC(N)C(O)=O	PFUZINYUQIJPNG-UHFFFAOYSA-N	Organic acids and derivatives	Carboxylic acids and derivatives	Amino acids, peptides, and analogues	Level 1	57.2	86.2	M+H	C11H21N3O4	-0.961935		1195.71	1163.9	1189.61	614.751	481.754	557.319	516.106	463.582	584.009	1134.3	1059.49	1078.51	1064.22	1568.77	792.548	2548.35	1410.02	1651.76	1295.22	1302.78	2553.91
1.07_306.0764m/z	306.076	1.06902	LCMS-neg	Glutathionate(1-)	83736	HMDB0062697							745		NC(CCC(O)=NC(CS)C(O)=NCC(O)=O)C(O)=O	RWSXRVCMGQZWBV-UHFFFAOYSA-N	Organic acids and derivatives	Carboxylic acids and derivatives	Amino acids, peptides, and analogues	Level 1	57	63.8	M-H	C10H17N3O6S	-0.455696		3911.63	3908.75	4047.45	7533.33	6206.93	9914.68	8850.51	6146.26	9724.25	1968.77	3689.97	2794.7	2329.35	2784.08	3212.88	1700.21	2517.32	4286.13	2640.81	2827.85	2403.92
1.22_259.0923m/z	259.092	1.22088	LCMS-pos	arabinofuranosylthymine	203626	HMDB0248554							249989		CC1=CN(C2OC(CO)C(O)C2O)C(=O)NC1=O	DWRXFEITVBNRMK-UHFFFAOYSA-N	Nucleosides, nucleotides, and analogues	Pyrimidine nucleosides	Unclassified	Level 1	57	78.4	M+H	C10H14N2O6	-0.454615		11603.2	10311.3	10298.2	8127.36	8612.29	7658.13	7990.39	7299.97	6782.66	11486.6	12237.1	11966.3	14469.1	11070.8	12019.1	10347.7	9922.56	9935.45	11005.2	9453.69	9889.03
13.39_411.3253m/z	411.325	13.394	LCMS-pos	(6alpha,22E)-6-Hydroxy-4,7,22-ergostatrien-3-one	60949	HMDB0037380	92299						14015442	114020-59-6	CC(C)C(C)\C=C\C(C)C1CCC2C3=CC(O)C4=CC(=O)CCC4(C)C3CCC12C	IVVQZKHUQOPDBT-BQYQJAHWSA-N	Lipids and lipid-like molecules	Steroids and steroid derivatives	Ergostane steroids	Level 1	57	74.8	M+H	C28H42O2	-1.01513		50121.1	56150.5	47627.7	17929.1	20549.1	26886.3	27983.7	29240.1	29195.4	32662.4	62332.2	44761.2	49812.3	65915.5	62341.1	52052.9	73934.3	83466	70343.1	71904.7	93453.3
3.85_279.0989m/z	279.099	3.84617	LCMS-neg	L-beta-aspartyl-L-phenylalanine	51185	HMDB0011167	62016						19365658		NC(CC(=O)NC(CC1=CC=CC=C1)C(O)=O)C(O)=O	KDGAYJIGGCDHPH-UHFFFAOYSA-N	Organic acids and derivatives	Peptidomimetics	Hybrid peptides	Level 1	57	80	M-H	C13H16N2O5	0.790751		6288.13	7104.32	6650.14	5442.53	5128.42	5151.28	4608.99	4485.28	5145.65	7099.73	7559.38	7744.13	7894.27	7699.02	7333.17	8171.75	7144.41	7619.72	7387.76	8224.17	7922.68
10.15_339.2180m/z	339.218	10.1495	LCMS-neg	13S-HOTrE	3006	HMDB10203	36051	LMFA02000051	84441	C16316	sce00592	alpha-Linolenic acid metabolism	16061072	87984-82-5	C(CCCCCCC/C=C\C=C\[C@@H](O)C/C=C\CC)(=O)O	KLLGGGQNRTVBSU-FQSPHKRJSA-N	Lipids and lipid-like molecules	Fatty Acyls	Lineolic acids and derivatives	Level 1	56.6	69.2	M+FA-H	C18H30O3	1.11332		5627.44	5617.28	5582.13	176.855	786.494	517.929	791.293	268.863	922.512	4388.6	8953.34	6181.33	4290.97	8548.02	4692.49	9899.98	10560.8	12690.5	8097.47	8628.26	12837.5
1.48_212.1029m/z	212.103	1.4799	LCMS-pos	Zalcitabine	53199	HMDB0015078	3061		10101	C07207			24066	7481-89-2	NC1=NC(=O)N(C=C1)[C@H]1CC[C@@H](CO)O1	WREGKURFCTUGRC-POYBYMJQSA-N	Nucleosides, nucleotides, and analogues	Pyrimidine nucleosides	Pyrimidine 2',3'-dideoxyribonucleosides	Level 1	56.5	74.8	M+H	C9H13N3O3	-0.32316		31690.8	31753.4	33673.8	36484.3	39266.1	32611	32263.3	28187.8	31731.4	38655.1	37678.9	40624.6	37469.6	39793	35413.6	28980.2	29260	31314.3	33752.8	29803.4	33137.2
2.72_260.1603m/z	260.16	2.72343	LCMS-pos	Leu Gln	266209		23947						1574950		CC(C)CC(C(=O)NC(CCC(=O)N)C(=O)O)N	JYOAXOMPIXKMKK-YUMQZZPRSA-N	Organic acids and derivatives	Carboxylic acids and derivatives	Amino acids, peptides, and analogues	Level 1	56.5	91.6	M+H	C11H21N3O4	-0.579697		5208.26	5359.31	5593.37	3269.24	2879.48	3374.23	3202.68	3296.09	2511.54	7415.58	6919.92	6582.65	6563.05	5667.02	6224.4	8984.89	5555.08	7627.22	6680.12	6298.72	8885.51
4.67_217.1079m/z	217.108	4.66943	LCMS-neg	(3R,6S)-3-Hydroxy-1,7-dioxaspiro[5.5]undecane	28307		102844	LMPK09000005					13160035		O1[C@@]2(CCCCO2)CC[C@@H](O)C1	PSXHJXYOZUWYQY-BDAKNGLRSA-N	Organic oxygen compounds	Organooxygen compounds	Ethers	Level 1	56.5	63.5	M+FA-H	C9H16O3	-1.57693		2756.94	3244.01	3082.36	3076.56	3545.04	2789.02	3078.75	3004.65	3893.23	2588.25	3270.45	3485.53	2791.65	3221.34	2907.08	2786.49	3171.27	2864.29	2124.41	2046.4	2847.96
14.74_411.3253m/z	411.325	14.7415	LCMS-pos	epsilon-Tocopherol	55348	HMDB0030554			351876	C14154	sce00130	Ubiquinone and other terpenoid-quinone biosynthesis	9844470	490-23-3	CC(C)=CCC\C(C)=C\CC\C(C)=C\CCC1(C)CCC2=C(C)C(O)=CC(C)=C2O1	FGYKUFVNYVMTAM-NTZRDTQNSA-N	Lipids and lipid-like molecules	Prenol lipids	Quinone and hydroquinone lipids	Level 1	56.4	67.3	M+H	C28H42O2	-1.12739		114423	112273	106550	42382.6	55193.6	40323.1	69167	54378.3	75065.5	78952.2	119809	98846.8	103783	123931	102264	87658.9	127503	152459	107555	142667	145381
2.53_188.1161n	189.123	2.52927	LCMS-pos	Gly Ile	266169		23851						6992386		CCC(C)C(C(=O)[O-])NC(=O)C[NH3+]	KGVHCTWYMPWEGN-FSPLSTOPSA-N	Organic acids and derivatives	Carboxylic acids and derivatives	Amino acids, peptides, and analogues	Level 1	56.4	79.4	M+H-H2O, M+H	C8H16N2O3	-0.0992819		157117	148868	152149	171446	157279	154935	132683	142471	143196	183467	155187	163933	165070	161896	162149	147617	135765	149403	143734	139530	163676
2.21_217.1191m/z	217.119	2.2068	LCMS-neg	Serylisoleucine	54053	HMDB0029042	23834		90326				71429009	91086-51-0	CC[C@H](C)[C@H](NC(=O)[C@@H](N)CO)C(O)=O	BXLYSRPHVMCOPS-ACZMJKKPSA-N	Organic acids and derivatives	Carboxylic acids and derivatives	Amino acids, peptides, and analogues	Level 1	56.3	79.8	M-H	C9H18N2O4	-1.21797		5054.66	5012.58	5117.88	3299.27	3625.55	4118.01	4208.19	3119.38	3714.08	5080.77	6186.55	4875.97	4503.15	5575.02	5240.77	7284.91	5732.62	7374.87	5935.85	5805.91	7925.75
9.33_309.2074m/z	309.207	9.33485	LCMS-neg	9H-12(13)-EpODE	2980		36027	LMFA02000020					16061054		C(CCCCCCC[C@H](O)/C=C/[C@H]1O[C@H]1C/C=C\CC)(=O)O	MGYJEJUWQRJNBN-OADLNGDBSA-N	Lipids and lipid-like molecules	Fatty Acyls	Fatty acids and conjugates	Level 1	56.1	63.9	M-H	C18H30O4	0.947615		77402.2	69599.1	72468.5	17324.3	25358.9	25764.4	28672.8	14811.9	28473.2	74189.5	102017	55090.5	52191.5	86310.3	63714.5	135535	111355	155468	111148	108679	121363
0.68_342.1164n	387.115	0.682283	LCMS-neg	Trehalulose	62984	HMDB0039727							13771704	51411-23-5	OCC1OC(O)(COC2OC(CO)C(O)C(O)C2O)C(O)C1O	NMXLJRHBJVMYPD-UHFFFAOYSA-N	Organic oxygen compounds	Organooxygen compounds	Carbohydrates and carbohydrate conjugates	Level 1	55.9	59.6	M+FA-H, 2M-H, M-H	C12H22O11	0.430922		7.21267e+06	7.31759e+06	7.21839e+06	9.71612e+06	9.33743e+06	9.32247e+06	9.48295e+06	9.43205e+06	9.98223e+06	8.59434e+06	8.9573e+06	9.42998e+06	8.56353e+06	8.19736e+06	8.54185e+06	4.08143e+06	4.61913e+06	5.21533e+06	4.38013e+06	4.71457e+06	4.12503e+06
3.74_200.0472m/z	200.047	3.73788	LCMS-pos	(2S)-2-(4-Chloroanilino)propanoic acid	199214	HMDB0243595							2757760		CC(NC1=CC=C(Cl)C=C1)C(O)=O	LKAFPNQADHUXMM-UHFFFAOYSA-N	Organic acids and derivatives	Carboxylic acids and derivatives	Amino acids, peptides, and analogues	Level 1	55.9	88.7	M+H	C9H10ClNO2	-0.206233		3.35924e+06	3.1883e+06	3.29673e+06	3.27744e+06	3.46465e+06	3.40356e+06	3.47987e+06	3.50559e+06	3.36257e+06	3.36962e+06	3.07192e+06	3.19234e+06	3.25726e+06	3.28436e+06	3.2359e+06	3.2118e+06	3.21708e+06	2.95074e+06	2.65351e+06	2.9894e+06	3.02837e+06
4.14_302.2071m/z	302.207	4.13608	LCMS-pos	Ala Val Ile	263732		21160						71351548		CCC(C)C(C(=O)O)NC(=O)C(C(C)C)NC(=O)C(C)N	LYILPUNCKACNGF-NAKRPEOUSA-N	Organic acids and derivatives	Carboxylic acids and derivatives	Amino acids, peptides, and analogues	Level 1	55.7	53.8	M+H	C14H27N3O4	-1.18138		1995.17	1935.86	1992.34	1039.61	1604.33	1407.13	1192.85	1349.25	1293.01	2756.8	1961.66	2008.33	2308	1976.77	1797.4	2353.66	1921.87	2499.97	2266.18	1914.16	2452.8
2.76_225.0879m/z	225.088	2.76252	LCMS-neg	2-(Prop-2-ynylamino)acetic acid	202278	HMDB0246989							185909		OC(=O)CNCC#C	XSJLQGMTIHCDSS-UHFFFAOYSA-N	Organic acids and derivatives	Carboxylic acids and derivatives	Amino acids, peptides, and analogues	Level 1	55.5	77.1	2M-H	C5H7NO2	-0.927203		57435.2	57936.9	60201.3	55929.1	52038.8	48086.7	46556.1	46699.1	46748.7	69913.9	70222	69886.6	69033.8	65504.7	67687.4	58628.3	56814.3	68102	76396.7	68774.2	67757.7
0.58_204.1340m/z	204.134	0.5782	LCMS-pos	Lysylglycine	53972	HMDB0028951	23747		73604				7022320	7563-03-3	NCCCC[C@H](N)C(=O)NCC(O)=O	HGNRJCINZYHNOU-LURJTMIESA-N	Organic acids and derivatives	Carboxylic acids and derivatives	Amino acids, peptides, and analogues	Level 1	55.4	83.9	M+H	C8H17N3O3	-1.54247		15160.7	10699.6	12714.5	13572	15137.2	12302.5	11539	10032.2	9123.97	14464	12333	14487.4	12266	12006.2	15734.5	12214.1	11387	10006	11448.6	15694.1	14718.4
11.95_804.5501m/z	804.55	11.9501	LCMS-pos	PE-NMe2(22:4(7Z,10Z,13Z,16Z)/15:0)	134600	HMDB0114497							131821604		[H]C(COC(=O)CCCCC\C=C/C\C=C/C\C=C/C\C=C/CCCCC)(COP(O)(=O)OCCN(C)C)OC(=O)CCCCCCCCCCCCCC	XBSNZXIKWJJYEL-SLSRMECRSA-N	Lipids and lipid-like molecules	Glycerophospholipids	Glycerophosphoethanolamines	Level 1	55.3	70.1	M+Na	C44H80NO8P	-1.6367		100327	132946	159257	55401.7	108806	116483	120299	210986	170911	48902.9	103524	113592	154025	119717	116914	96938.2	101900	74313.6	75503.1	105917	91639.7
4.11_408.1780m/z	408.178	4.10747	LCMS-neg	Libenzapril	208281	HMDB0254077							57327		NCCCCC(NC1CCC2=CC=CC=C2N(CC(O)=O)C1=O)C(O)=O	AXTCRUUITQKBAV-UHFFFAOYSA-N	Organic acids and derivatives	Carboxylic acids and derivatives	Amino acids, peptides, and analogues	Level 1	55.3	60.3	M+FA-H	C18H25N3O5	1.05843		5082.2	5047.23	4844.39	3517.7	3354.82	3364.36	3510.47	2944.89	3207.73	4042.05	4677.51	4516.2	4949.05	4714.19	4423.51	6614.94	5454.02	6094.43	5755.17	5595.57	7248.85
8.90_331.2492m/z	331.249	8.90387	LCMS-neg	9,10,13-trihydroxy-Octadecanoic acid	1976	HMDB0030935	87299	LMFA01050537					45359277	50439-74-2	C(CCCCCCCC(O)C(O)CCC(O)CCCCC)(=O)O	CDWBHGXGXFTKRD-UHFFFAOYSA-N	Lipids and lipid-like molecules	Fatty Acyls	Fatty acids and conjugates	Level 1	55.3	45.2	M-H	C18H36O5	0.700397		70560	62748.5	65357.6	66977.1	71171.9	76885	70228.8	69415.4	82619.6	61962.4	69280.8	59062.8	62288.7	61724.7	62935.2	54516.5	59267.1	56208.7	56433.6	53977.1	54338.8
0.75_105.0183m/z	105.018	0.751517	LCMS-neg	2-(Hydroxymethoxy)acetic acid	211554	HMDB0257950							53673980		OCOCC(O)=O	ZUCOIFUQBLMWEN-UHFFFAOYSA-N	Organic oxygen compounds	Organooxygen compounds	Ethers	Level 1	55.2	80.4	M-H	C3H6O4	-9.78639		3426.88	2480.06	3148.71	3396.38	3285.14	3310.33	3161.57	3106.91	4097.34	3039.03	3431.07	2930.25	3153.52	2727.97	2673.18	3328.01	3017.5	3068.97	2780.03	3482.34	2341.69
10.81_379.2108m/z	379.211	10.8079	LCMS-neg	15S-HpEPE	4070			LMFA03070013					5283196		C(/C/C=C\C=C\C(OO)C/C=C\CC)=C/C/C=C\CCCC(=O)O	FPMFSFWYWZLDKP-XWJJKCKWSA-N	Lipids and lipid-like molecules	Fatty Acyls	Eicosanoids	Level 1	55.2	56.7	M+FA-H	C20H30O4	-5.44929		7022.19	6683.38	7210.83	1219.56	1048.73	833.611	1086.58	1640.78	1419.99	6846.11	10919.9	9265.27	10945.3	13314.9	7147.62	10986.2	7679.88	9592.62	9451.37	9992.61	16083.2
0.69_504.1681n	505.175	0.693533	LCMS-pos	Dextran	202834	HMDB0247628							4125253		OCC1OC(OCC2OC(OCC(O)C(O)C(O)C(O)C=O)C(O)C(O)C2O)C(O)C(O)C1O	FZWBNHMXJMCXLU-UHFFFAOYSA-N	Lipids and lipid-like molecules	Fatty Acyls	Fatty acyl glycosides	Level 1	55.1	54	M+H-H2O, M+H	C18H32O16	-1.8872		117531	107766	117992	215864	162696	174739	168223	180648	190872	173804	169879	164380	162670	140402	148385	45210	63772.4	55620.5	72842.9	56636.2	34814.4
0.77_243.0621m/z	243.062	0.771667	LCMS-neg	L-beta-aspartyl-L-glutamic acid	51182	HMDB0011164	62013						25207301		NC(CC(=O)NC(CCC(O)=O)C(O)=O)C(O)=O	DBMVITQDGVMXEY-UHFFFAOYSA-N	Organic acids and derivatives	Peptidomimetics	Hybrid peptides	Level 1	55.1	78.2	M-H2O-H	C9H14N2O7	-0.587109		38877.3	38222.5	39204.3	44160.1	45451	50776.6	49049.8	40124.9	51930.4	47590	51302.9	45910.2	40542.3	47053.2	43231.9	28973.5	27607.7	30330.3	26757.5	27822.2	30480.6
1.22_257.0779m/z	257.078	1.22427	LCMS-neg	Glutamylglutamic acid	53853	HMDB0028818	23946		5390	C01425			439500	3929-61-1	N[C@@H](CCC(O)=O)C(=O)N[C@@H](CCC(O)=O)C(O)=O	KOSRFJWDECSPRO-WDSKDSINSA-N	Organic acids and derivatives	Carboxylic acids and derivatives	Amino acids, peptides, and analogues	Level 1	55.1	72.5	M-H2O-H	C10H16N2O7	0.13468		23376.7	24932	23670	21790.1	16904.5	18635.3	17331.9	16152.5	14847.3	27644.6	25615.9	28748.1	27604.6	26806.5	31112.9	24767	26494.5	27208.9	28874.9	28246.9	26073.1
2.20_250.0931m/z	250.093	2.20025	LCMS-pos	Zidovudine	52842	HMDB0014638	3066		10110	C07210			35370	30516-87-1	CC1=CN([C@H]2C[C@H](N=[N+]=[N-])[C@@H](CO)O2)C(=O)NC1=O	HBOMLICNUCNMMY-XLPZGREQSA-N	Nucleosides, nucleotides, and analogues	Pyrimidine nucleosides	Pyrimidine 2',3'-dideoxyribonucleosides	Level 1	55.1	51.9	M+H-H2O	C10H13N5O4	-1.19011		10052.2	11345.8	11369.3	12785	16015.9	18253.6	17598.3	10672.8	15261.7	10930.7	12924.6	12829.1	10016.7	11585.9	12353.9	5655.54	6411.56	11575.8	7824.36	6514.37	5073.87
1.01_256.0814m/z	256.081	1.0085	LCMS-pos	beta-D-ribosylnicotinate	257349	HMDB0304540							25203005		OCC1OC(C(O)C1O)[N+]1=CC(=CC=C1)C([O-])=O	PUEDDPCUCPRQNY-UHFFFAOYSA-N	Organic oxygen compounds	Organooxygen compounds	Carbohydrates and carbohydrate conjugates	Level 1	54.9	71.3	M+H	C11H13NO6	-0.476257		7954.56	8117.67	7584.14	20604.6	17436.6	17002.6	13834.1	10382.6	14396.9	5954.05	4255.36	4171.44	3744.24	3530.58	4401.91	4991.42	7330.5	6312.28	6468.73	4658.59	5322.59
0.66_129.0425n	147.076	0.66055	LCMS-pos	(R)-(+)-2-Pyrrolidone-5-carboxylic acid	273976	HMDB0000805	63632			C02237	sce00470	D-Amino acid metabolism	439685	4042-36-8	C1CC(=O)NC1C(=O)O	ODHCTXKNWHHXJC-GSVOUGTGSA-N	Organic acids and derivatives	Carboxylic acids and derivatives	Amino acids, peptides, and analogues	Level 1	54.8	79.2	M+H, M+NH4	C5H7NO3	-0.454371		1.97237e+06	1.934e+06	1.97026e+06	1.91466e+06	1.69069e+06	1.66797e+06	1.67598e+06	1.59758e+06	1.70936e+06	1.76607e+06	1.76384e+06	1.77105e+06	1.65023e+06	1.70753e+06	1.86649e+06	2.41197e+06	2.70919e+06	2.62573e+06	2.72393e+06	2.4752e+06	2.37842e+06
11.13_335.2234m/z	335.223	11.131	LCMS-neg	(13R,14R)-Ep-15S-HETrE	4120			LMFA03080024					134812180		C(CCC/C=C\C/C=C\C/C=C\[C@H]1O[C@@H]1[C@@H](CCCCC)O)(=O)O	KNJWDUHQLSDUOA-SJLPXBNNSA-N	Lipids and lipid-like molecules	Fatty Acyls	Fatty acids and conjugates	Level 1	54.8	51.9	M-H	C20H32O4	1.95824		6648.43	6858.47	6557.89	1624.19	1819.75	1361.65	2023.35	1923.8	2086.2	5666.06	6021.23	5309.17	4870.96	6534.44	5026.72	9728.5	8311.96	9581.2	8900.65	9749.24	10152
4.23_263.1388m/z	263.139	4.22973	LCMS-pos	L-phenylalanyl-L-proline	266227	HMDB0011177	23997						44369313	7669-65-0	C1CC(N(C1)C(=O)C(CC2=CC=CC=C2)[NH3+])C(=O)[O-]	WEQJQNWXCSUVMA-UHFFFAOYSA-N	Organic acids and derivatives	Carboxylic acids and derivatives	Amino acids, peptides, and analogues	Level 1	54.8	67.9	M+H	C14H18N2O3	-0.649699		38258.5	37409.6	36690	34632.4	38222.2	34825	34703.4	32414.1	32574.8	39698.2	35824.1	31149.3	30546.5	38290.7	33807.5	44574.3	33558.1	37974.8	34094.3	33698.4	43949.7
0.63_304.1614m/z	304.161	0.634967	LCMS-pos	gamma-Glutamylarginine	54153	HMDB0029143							20719180	31106-03-3	N[C@@H](CCC(=O)N[C@@H](CCCNC(N)=N)C(O)=O)C(O)=O	AKAHWGGIUSJNNM-BQBZGAKWSA-N	Organic acids and derivatives	Carboxylic acids and derivatives	Amino acids, peptides, and analogues	Level 1	54.7	84.1	M+H	C11H21N5O5	-0.592666		54925.6	60670.6	57800.7	60215.4	50974.4	65100.3	53487.9	46415.5	41790.3	41877	45084	37960.6	35437.4	37196	46110	68846.4	82284.8	87350.1	83560.8	72298.7	68580.6
0.65_178.0714m/z	178.071	0.6465	LCMS-neg	beta-D-Glucosamine	54931	HMDB0030091	266		28393	C08349			441477	14257-69-3	N[C@H]1[C@H](O)O[C@H](CO)[C@@H](O)[C@@H]1O	MSWZFWKMSRAUBD-QZABAPFNSA-N	Organic oxygen compounds	Organooxygen compounds	Carbohydrates and carbohydrate conjugates	Level 1	54.6	73.6	M-H	C6H13NO5	-3.69767		4653.62	4666.69	4950.12	3291.37	2876.51	3845.53	2759.4	4398.62	3187.75	5037.11	4370.42	4485.58	4029.37	5059.32	4497.77	5526.91	6330.85	6022.01	5726.12	5501.9	6616.28
5.56_145.0862m/z	145.086	5.55618	LCMS-neg	omega-hydroxy enanthoic acid	1665		35401	LMFA01050019	79112				138016		C(CCCCO)CC(=O)O	PNAJBOZYCFSQDJ-UHFFFAOYSA-N	Organic acids and derivatives	Hydroxy acids and derivatives	Medium-chain hydroxy acids and derivatives	Level 1	54.6	70.2	M-H	C7H14O3	-5.45599		3555.77	3341.14	3291.87	1612.1	1681.82	1515.95	1530.73	1438.35	1867.88	3040.01	4188.19	3682.6	3233.45	3724.98	3564.42	4888.91	4437.49	4497.76	4569.59	4464.32	4326.29
1.05_349.1353m/z	349.135	1.0501	LCMS-pos	N2-(2-Carboxymethyl-2-hydroxysuccinoyl)arginine	57038	HMDB0032766	88693		175416				131751299	87605-91-2	COC(=O)C(O)(CC(O)=O)C(=O)NC(CCCNC(N)=N)C(O)=O	VFYGIOOMURRJLU-UHFFFAOYSA-N	Organic acids and derivatives	Carboxylic acids and derivatives	Amino acids, peptides, and analogues	Level 1	54.5	69.5	M+H	C12H20N4O8	-0.387037		75541.2	75402.6	77806	307959	247101	308885	269573	207740	250641	27588.2	21808.9	20695.6	20043.1	18826.9	20295.7	6571.19	7247.62	7911.94	6891.2	6302.39	7711.47
9.80_175.1117m/z	175.112	9.79677	LCMS-pos	2,4,6,8,10-dodecapentaenal	6538		75350	LMFA06000073	137718				5283362		C(=C/C)\C=C\C=C\C=C\C=C\C([H])=O	NLPJEWTYXLOFLM-GNUNTXLASA-N	Organic oxygen compounds	Organooxygen compounds	Carbonyl compounds	Level 1	54.5	58.2	M+H	C12H14O	-0.0310274		1697.08	2420.49	2535.86	1374.26	1702.47	1852.18	1970.41	2343.24	2402.33	1539.32	2122.1	1953.59	2774.23	2237.5	2953.51	1347.29	2303.32	2774.11	3818.41	3589.47	3136.71
0.60_188.1523n	189.16	0.599367	LCMS-pos	HMBOA tetrahexose	257365	HMDB0304556							159659		C[N+](C)(C)CCCCC(N)C([O-])=O	MXNRLFUSFKVQSK-UHFFFAOYSA-N	Organic acids and derivatives	Carboxylic acids and derivatives	Amino acids, peptides, and analogues	Level 1	54.3	62.8	M+H, M+K	C9H20N2O2	-0.713312		438420	385625	385075	72303	53582	78580.7	79677.5	48157.8	65078.2	371208	385710	332923	288645	305764	271018	646554	544493	709568	453576	604566	611036
4.19_320.1602m/z	320.16	4.18618	LCMS-pos	Furylacryloylalanyllysine	202612	HMDB0247373							4001756		CC(NC(=O)C=CC1=CC=CO1)C(=O)NC(CCCCN)C(O)=O	BZUABSYGNBFITP-UHFFFAOYSA-N	Organic acids and derivatives	Carboxylic acids and derivatives	Amino acids, peptides, and analogues	Level 1	54.2	67.3	M+H-H2O	C16H23N3O5	-0.981932		9095.04	7145.98	7767.68	11078.8	10153	9832.91	10645.8	10800.9	11593	8051.22	6770.81	7582.52	7610.1	8200.67	7895.97	6244.53	5535.87	6136.05	6515.84	6430.85	6718.86
8.48_379.2104m/z	379.21	8.48427	LCMS-neg	8alpha-8-Hydroxy-12-oxo-13-abieten-18-oic acid	59700	HMDB0035878	91084						245310	130252-62-9	CC(C)C1=CC2(O)CCC3C(C)(CCCC3(C)C(O)=O)C2CC1=O	BDGVLOCEQIJJDJ-UHFFFAOYSA-N	Lipids and lipid-like molecules	Prenol lipids	Diterpenoids	Level 1	54.2	67.7	M+FA-H	C20H30O4	-6.7213		54569.3	56791.9	54537.3	76797.5	85487.8	121256	121604	39260.8	121826	35634	101788	25631	23800.2	98620.5	57569.7	7676.93	7134.28	9517.65	6417.95	5999.45	8748.71
4.45_203.0922m/z	203.092	4.4467	LCMS-neg	cis-4-Hydroxycyclohexylacetic acid	47039	HMDB0000451	5440		89344				12702257	68592-22-3	OC1CCC(CC(O)=O)CC1	ALTAAUJNHYWOGS-UHFFFAOYSA-N	Organic oxygen compounds	Organooxygen compounds	Alcohols and polyols	Level 1	54.1	48.9	M+FA-H	C8H14O3	-2.06032		2249.92	1918.68	2011.82	2444.83	2254.22	2402.9	2335.08	2452.09	2162.02	2031.88	2594.3	2190.22	2247.12	2327.86	2093.69	2027.64	2035.88	1898.94	2109.13	1793.18	2231.46
0.75_128.0707m/z	128.071	0.748267	LCMS-pos	Allysine	47480	HMDB0001263	63455		17917	C04076	sce00300,sce00310	Lysine biosynthesis|Lysine degradation	160603	6665-12-9	N[C@@H](CCCC=O)C(O)=O	GFXYTQPNNXGICT-YFKPBYRVSA-N	Organic acids and derivatives	Carboxylic acids and derivatives	Amino acids, peptides, and analogues	Level 1	54	62.3	M+H-H2O	C6H11NO3	0.750635		199128	204503	210564	123081	120027	122367	119264	122675	123039	231974	237686	235276	231274	214752	224204	248955	247837	250934	263873	256228	268969
10.73_363.2157m/z	363.216	10.7272	LCMS-neg	15d-PGA1	3772		36218	LMFA03010171					16061103		C(CCCCCC[C@@H]1/C(=C\C=C\CCCCC)/C=CC1=O)(=O)O	LDOCIRJMPUHXRM-YUJGFSRTSA-N	Lipids and lipid-like molecules	Fatty Acyls	Eicosanoids	Level 1	54	47.6	M+FA-H	C20H30O3	-6.41243		20884.8	21257.2	20553.4	14864.5	18964.5	18482.2	18195.8	12066.1	19125.6	17021.9	20270.2	19819.4	17462.7	21310.7	18388.4	23068.2	25940.2	31085.5	23880.4	23208.2	26123.6
11.72_311.2231m/z	311.223	11.7172	LCMS-neg	18-Hydroperoxyoctadeca-2,4-dienoic acid	211292	HMDB0257631							53636117		OOCCCCCCCCCCCCCC=CC=CC(O)=O	ACUNLGKYUQGPDZ-UHFFFAOYSA-N	Lipids and lipid-like molecules	Fatty Acyls	Lineolic acids and derivatives	Level 1	54	48.3	M-H	C18H32O4	1.08707		11079.6	10688.5	11304.6	2584.52	5090.55	4005.78	4110.23	3828.74	4245.61	8806.82	7721.06	7870.28	6235.91	7551.65	6554.57	28790.9	19550.3	21610	19664.4	17948.3	26810.7
0.63_291.1295m/z	291.13	0.634967	LCMS-pos	Argininosuccinic acid	46845	HMDB0000052	389		15682	C03406	sce00220,sce00250	Arginine biosynthesis|Alanine, aspartate and glutamate metabolism	16950	2387-71-5	N[C@@H](CCCNC(=N)N[C@@H](CC(O)=O)C(O)=O)C(O)=O	KDZOASGQNOPSCU-WDSKDSINSA-N	Organic acids and derivatives	Carboxylic acids and derivatives	Amino acids, peptides, and analogues	Level 1	53.9	71	M+H	C10H18N4O6	-1.36939		2.19943e+06	2.30818e+06	2.18527e+06	4.42175e+06	4.13159e+06	4.607e+06	3.97938e+06	3.41765e+06	3.57982e+06	1.54192e+06	1.68872e+06	1.51174e+06	1.43866e+06	1.4379e+06	1.63361e+06	1.66674e+06	1.81607e+06	1.72884e+06	1.68513e+06	1.63193e+06	1.50366e+06
1.42_258.1447m/z	258.145	1.41882	LCMS-pos	gamma-Glutamyllysine	54158	HMDB0029154							65254	5978-23-4	NCCCC[C@H](NC(=O)CC[C@H](N)C(O)=O)C(O)=O	LNLLNTMHVMIMOG-YUMQZZPRSA-N	Organic acids and derivatives	Carboxylic acids and derivatives	Amino acids, peptides, and analogues	Level 1	53.9	68.7	M+H-H2O	C11H21N3O5	-0.539598		6156.74	6550.5	6241.87	4890.48	5347.78	5029.26	4620.9	2771.47	5940.3	7088.75	7972.57	7451.27	5359.8	8266.33	6295.81	8599.79	9406.8	13594.4	9596.25	9275.05	8978.53
9.06_291.1951m/z	291.195	9.06397	LCMS-pos	9-J1-PhytoP	3459			LMFA02030069					102362224		C(CCCCCCC[C@H](O)/C=C/[C@@H]1C=CC(=O)[C@@H]1CC)(=O)O	MYTDGCAXWORFIK-BKAHTCAJSA-N	Lipids and lipid-like molecules	Fatty Acyls	Fatty acids and conjugates	Level 1	53.9	46.6	M+H-H2O	C18H28O4	-1.1126		2822.66	3386.57	2807.06	498.126	611.708	673.663	853.388	619.599	894.473	2209.6	4641.63	2256.46	2212.2	3953.35	3038.67	4478.41	5142.39	5628.09	1923.75	3168.07	4648.05
4.67_172.0973m/z	172.097	4.66503	LCMS-neg	Acetyl-DL-Leucine	280448		73549						1995	99-15-0	CC(C)CC(C(=O)O)NC(=O)C	WXNXCEHXYPACJF-UHFFFAOYSA-N	Organic acids and derivatives	Carboxylic acids and derivatives	Amino acids, peptides, and analogues	Level 1	53.8	72.1	M-H	C8H15NO3	-3.33966		3222.23	3824.87	3663.88	3342.84	2883.84	2427.35	2259.35	2663.73	2700.02	4619.93	4091.06	4512.99	4511.45	3424.49	4097.93	3048.03	3357.67	3895.62	3865.49	3203.16	3536.78
4.32_279.1699m/z	279.17	4.32127	LCMS-pos	Ile Phe	266245		24033						7009596		CCC(C)C(C(=O)NC(CC1=CC=CC=C1)C(=O)O)N	WMDZARSFSMZOQO-DRZSPHRISA-N	Organic acids and derivatives	Carboxylic acids and derivatives	Amino acids, peptides, and analogues	Level 1	53.7	54.9	M+H	C15H22N2O3	-1.65806		57859.1	60855.8	57069.3	22707.7	29545.7	26880.9	24543.1	21175.9	22017.8	60398.3	62540.3	41786.9	41977.2	55606	58483.5	111688	78986.4	70327.6	64996.8	67516.3	103137
3.85_158.0816m/z	158.082	3.84617	LCMS-neg	Acetyl-DL-Valine	280449	HMDB0011757	73550						227752	3067-19-4	CC(C)C(C(=O)O)NC(=O)C	IHYJTAOFMMMOPX-UHFFFAOYSA-N	Organic acids and derivatives	Carboxylic acids and derivatives	Amino acids, peptides, and analogues	Level 1	53.6	63.4	M-H	C7H13NO3	-4.23756		3494.87	3611.37	3645.01	3388.18	3217.87	3347.58	3390	3049.41	3344.75	3644.55	3859.74	3968.06	4108.65	3954.29	3652.68	4013.34	3772.4	3713.25	3635.48	3888.54	3813.18
5.44_240.0431m/z	240.043	5.4429	LCMS-neg	(S)-2-Acetamido-3-(4-chlorophenyl)propanoic acid	199286	HMDB0243712							602662		CC(=O)NC(CC1=CC=C(Cl)C=C1)C(O)=O	HLORMWAKCPDIPU-UHFFFAOYSA-N	Organic acids and derivatives	Carboxylic acids and derivatives	Amino acids, peptides, and analogues	Level 1	53.6	69	M-H	C11H12ClNO3	-0.7562		20975.2	20021.8	19738.7	17278.4	18574.3	17165.8	18728	19758.5	18263.9	16676.8	17769.7	18435.6	17561.2	20011.4	17395.4	18301.5	17919.6	18257.9	18864.8	18659.8	19268.2
0.87_199.0721m/z	199.072	0.872083	LCMS-neg	Serylhydroxyproline	54051	HMDB0029040							69043006	90965-81-4	N[C@@H](CO)C(=O)N1C[C@H](O)C[C@H]1C(O)=O	IISAHBYOIFITKV-SRQIZXRXSA-N	Organic acids and derivatives	Carboxylic acids and derivatives	Amino acids, peptides, and analogues	Level 1	53.5	64.7	M-H2O-H	C8H14N2O5	-1.71889		4111.12	3676.67	4128.94	3690.02	2424.6	3456.23	2450.25	2653.76	3638.26	5342.29	4586.79	4955.13	4569.94	4329.24	4090.16	4101.15	4038.13	4483.73	4752.68	4799.71	4225.23
4.34_323.1595m/z	323.16	4.34045	LCMS-pos	m-Hydroxybenzoylecgonine	208426	HMDB0254275							56677797		CN1C2CCC1C(C(C2)OC(=O)C1=CC(O)=CC=C1)C(O)=O	XCJJCRPRQYXLRE-UHFFFAOYSA-N	Benzenoids	Benzene and substituted derivatives	Benzoic acids and derivatives	Level 1	53.4	68.3	M+NH4	C16H19NO5	-2.01263		4754.34	5212.2	4899.7	4342.12	6081.29	11847.9	16150.7	3062.92	7544.88	2757.12	2315.16	3337.44	2550.26	3800.8	2931.73	4847.48	3892.9	2717.65	3460.99	912.048	2294.94
8.77_205.0858m/z	205.086	8.77008	LCMS-pos	Diethyl phthalic acid	115433	HMDB0094660	69854		34698	C14175			6781	84-66-2	CCOC(=O)C1=CC=CC=C1C(=O)OCC	FLKPEMZONWLCSK-UHFFFAOYSA-N	Benzenoids	Benzene and substituted derivatives	Benzoic acids and derivatives	Level 1	53.4	52.3	M+H-H2O	C12H14O4	-0.650425		33401.1	33551.8	31536.9	40414.6	32241.6	37065.6	34981.5	40114.8	38178.8	30774.3	29839.3	30125.2	33585.5	25996.9	33627.1	33185.8	32773.5	27680.8	36983.3	30151.4	29955.7
0.68_119.0340m/z	119.034	0.682283	LCMS-neg	D-Erythrose	205476	HMDB0250746							101561		OCC(O)C(O)C=O	YTBSYETUWUMLBZ-UHFFFAOYSA-N	Organic oxygen compounds	Organooxygen compounds	Carbohydrates and carbohydrate conjugates	Level 1	53.3	72	M-H	C4H8O4	-8.0419		50605	53222.9	52427.2	57952.6	55879.6	52031.1	51132.2	59824.9	54924.4	52688.5	54343.9	57154.9	55861.5	54968.4	54133.1	48430.1	48359	47987.5	48650.2	52887.1	52336.4
0.62_189.1345m/z	189.135	0.62	LCMS-pos	L-Targinine	54374	HMDB0029416			28229	C03884			132862	17035-90-4	CNC(=N)NCCC[C@H](N)C(O)=O	NTNWOCRCBQPEKQ-YFKPBYRVSA-N	Organic acids and derivatives	Carboxylic acids and derivatives	Amino acids, peptides, and analogues	Level 1	53.2	66.9	M+H	C7H16N4O2	-0.47186		171204	181663	164528	72259.9	62161.7	77179.3	67907.1	53150.8	65486.1	152157	177296	151504	142666	154929	165985	197243	216735	253605	222588	203143	204219
5.11_262.0725m/z	262.072	5.11092	LCMS-neg	2-(Quinolin-8-yloxy)propanoic acid	200408	HMDB0244957							2893515		CC(OC1=CC=CC2=C1N=CC=C2)C(O)=O	KJQWSJOVJCOZBD-UHFFFAOYSA-N	Benzenoids	Benzene and substituted derivatives	Phenoxyacetic acid derivatives	Level 1	53.2	48.1	M+FA-H	C12H11NO3	1.77561		1975.71	2255.6	2195.12	1021.33	960.33	1015.4	870.063	792.45	859.24	1632.12	1592.89	1695.75	1452.48	1365.6	1397.39	4389.13	3808.46	3307.55	3403.06	3710.02	4504.81
0.70_245.0431m/z	245.043	0.698217	LCMS-neg	Glycerophosphoglycerol	197058	HMDB0240316			64956				54575349	185615-51-4	OC[C@H](O)COP(O)(=O)OC[C@H](O)CO	LLCSXHMJULHSJN-OLQVQODUSA-N	Organic acids and derivatives	Organic phosphoric acids and derivatives	Phosphate esters	Level 1	53.1	62.6	M-H	C6H15O8P	-0.364429		31331.9	34133	33039.7	22505.8	21643	25688.2	21676.1	18589.8	20962.9	36495.8	35598.5	34169.9	33146.2	32376.7	32301.9	36643.5	41100.6	51045.5	46625.3	40634.7	45584.3
11.04_297.2436m/z	297.244	11.0449	LCMS-neg	Ricinoleic acid	3138		35485	LMFA02000184	28592	C08365			643684		C(CCCCCCC/C=C\C[C@H](O)CCCCCC)(=O)O	WBHHMMIMDMUBKC-QJWNTBNXSA-N	Lipids and lipid-like molecules	Fatty Acyls	Fatty acids and conjugates	Level 1	52.9	45.9	M-H	C18H34O3	0.304286		97711.3	92683.9	92283.8	62628.8	84105.2	109254	110069	48620.9	99718.2	97678	151927	84474.6	66345.3	153071	96854.6	63854.8	74861.4	71037.4	74763.5	78442.9	69955.4
1.35_199.0720m/z	199.072	1.34797	LCMS-neg	1-(2-Hydroxyethoxy)methyl-5-methyluracil	202465	HMDB0247200							72358		CC1=CN(COCCO)C(=O)NC1=O	ATKOZYBRBNGECU-UHFFFAOYSA-N	Organoheterocyclic compounds	Diazines	Pyrimidines and pyrimidine derivatives	Level 1	52.8	65.5	M-H	C8H12N2O4	-2.16899		34071.3	37026.8	34495.7	30938.9	28025.4	27670.5	26432.7	27020.5	27202.7	39644.1	40256.2	40843	40902.3	41673.4	45048.3	37678.3	37467.2	35664	37829.1	38719.5	38469.5
11.77_363.2166m/z	363.217	11.7673	LCMS-neg	14(15)-EpETE	3601	HMDB0010205	36081	LMFA03000003	137269				16061088	131339-24-7	C(CCC/C=C\C/C=C\C/C=C\CC1OC1C/C=C\CC)(=O)O	RGZIXZYRGZWDMI-QXBXTPPVSA-N	Lipids and lipid-like molecules	Fatty Acyls	Fatty acids and conjugates	Level 1	52.8	57.4	M+FA-H	C20H30O3	-3.36134		7069.23	6495.43	6761.51	2182.55	3631.63	3235.7	4139.25	2303.52	3731.88	5578.1	7666	5187.31	3851.4	7266.44	5913.3	13001.3	10964.6	11500.4	10022.3	10172.2	13600.6
3.07_223.1075m/z	223.108	3.06642	LCMS-pos	Phenylalanylglycine	54016	HMDB0028995	23838		73635				6992303	721-90-4	N[C@@H](CC1=CC=CC=C1)C(=O)NCC(O)=O	GLUBLISJVJFHQS-VIFPVBQESA-N	Organic acids and derivatives	Carboxylic acids and derivatives	Amino acids, peptides, and analogues	Level 1	52.7	62.3	M+H	C11H14N2O3	-0.822107		28422	27397.4	28949.3	24705.8	27505.1	29806.7	27388.5	21772.6	23869	25603.1	26154.3	20575.7	18533.7	25056.5	21616.3	47083	31975.2	35232.5	26832.4	30084.6	48225.4
0.73_104.0100n	103.003	0.7313	LCMS-neg	Tartronate semialdehyde	48934	HMDB0006938	58597		16992	C01146	sce00053,sce00630	Ascorbate and aldarate metabolism|Glyoxylate and dicarboxylate metabolism	1122		OC(C=O)C(O)=O	QWBAFPFNGRFSFB-UHFFFAOYSA-N	Organic oxygen compounds	Organooxygen compounds	Carbohydrates and carbohydrate conjugates	Level 1	52.6	69.5	M-H, M+FA-H	C3H4O4	-9.51397		7118.97	7116.44	7103.3	9541.71	7236.54	7037.52	6357.43	6319.01	7104.65	8103.96	7980.76	8138.68	7735.9	6941.45	7081.68	6051.61	6571.76	7553.19	7936.96	7569.1	7292.13
1.55_219.0772m/z	219.077	1.54647	LCMS-neg	Tyr-Gly	212726	HMDB0259337							259323		NC(CC1=CC=C(O)C=C1)C(O)=NCC(O)=O	HPYDSVWYXXKHRD-UHFFFAOYSA-N	Organic acids and derivatives	Carboxylic acids and derivatives	Amino acids, peptides, and analogues	Level 1	52.6	66.4	M-H2O-H	C11H14N2O4	-1.16915		4611.26	5124.73	5084.75	4842.92	4262.66	4646.42	4460.17	3762	4712.28	5053.95	4034.98	4517.74	4154.26	4035.12	3918.42	6149.92	5420.67	6458.48	6145.25	6317.07	6191.71
8.45_239.0599m/z	239.06	8.45148	LCMS-neg	Propyl 1-(propylsulfinyl)propyl disulfide	57333	HMDB0033071	88963		174238				85752107		CCCSSC(CC)S(=O)CCC	NIBWKLISDHVING-UHFFFAOYSA-N	Organosulfur compounds	Sulfoxides	Unclassified	Level 1	52.6	69.9	M-H	C9H20OS3	-2.06043		2892.57	3702.02	3243.51	232.648	219.938	98.7442	75.5743	92.2852	24.8274	75.7618	9.06897e-06	97.0103	98.6291	9.06897e-06	137.929	67.1736	99.9208	21.3673	28.9101	52.4441	58.7117
0.67_118.0500m/z	118.05	0.665733	LCMS-neg	Hydroxyethyl glycine	82966	HMDB0061148							12603040		NCC(=O)OCCO	XSISQURPIRTMAY-UHFFFAOYSA-N	Organic acids and derivatives	Carboxylic acids and derivatives	Amino acids, peptides, and analogues	Level 1	52.4	70.5	M-H	C4H9NO3	-8.40321		11513.5	9577.61	11842.6	12272.3	13008.6	9046.34	11708.2	9852.87	10582.3	10668.4	9140.57	8618.72	10002.2	8845.77	8064.1	14174.5	13889.4	13501.4	13180.3	13381.7	14070.8
10.26_508.3395m/z	508.34	10.256	LCMS-pos	(13Z)-3-Hydroxyicos-13-enoylcarnitine	198112	HMDB0241573									CCCCCCC=CCCCCCCCCCC(O)CC(=O)OC(CC([O-])=O)C[N+](C)(C)C	LPCNRUGETCJZIK-UHFFFAOYSA-N	Lipids and lipid-like molecules	Fatty Acyls	Fatty acid esters	Level 1	52.2	48.7	M+K	C27H51NO5	-0.719828		31461.7	30888.6	31411.5	3388.35	4519.39	3773.82	5114.61	4079.46	7121.23	67337.7	105012	53355.1	50560	88408.7	79254.4	15898.7	17686.7	24555.6	16990.1	18229.9	17950
4.78_173.0814m/z	173.081	4.78292	LCMS-neg	2,4-Dimethyladipic acid	81777	HMDB0059727			89933				549851		CC(CC(C)C(O)=O)CC(O)=O	OEEUPULXQBRPEO-UHFFFAOYSA-N	Lipids and lipid-like molecules	Fatty Acyls	Fatty acids and conjugates	Level 1	52.2	54.7	M-H	C8H14O4	-3.07406		58920.7	59728.1	60055.4	40950.3	46778.7	55206.1	54246.1	41934.9	49244	62497.3	65137.2	57085.6	49984.1	63034	55416.5	81989.6	70103	74634.5	60722.3	59901.7	72307.6
0.68_159.0764m/z	159.076	0.675967	LCMS-pos	N5-formyl-N5-hydroxy-L-ornithine	257244	HMDB0304431							45479225		[H][C@](N)(CCCN(O)C=O)C(O)=O	KORLZEIJSHHTDW-YFKPBYRVSA-N	Organic acids and derivatives	Carboxylic acids and derivatives	Amino acids, peptides, and analogues	Level 1	52.1	58.3	M+H-H2O	C6H12N2O4	-0.250061		25609.1	27470.2	27797.4	40928.2	35962.6	36494.4	33523.7	34774.3	32469	29230.5	25502.1	28509.8	26214.3	29234.2	31339.6	25687.9	26119.7	22155	27391.9	24742.4	26364.5
10.92_259.2052m/z	259.205	10.9189	LCMS-pos	8Z,11Z,14Z,17Z-octadecatetraenoic acid	3615			LMFA03000018							C(C/C=C\C/C=C\C/C=C\CC=C)CCCCC(O)=O	MYJWKIHFIMVYGF-YSTUJMKBSA-N	Lipids and lipid-like molecules	Fatty Acyls	Lineolic acids and derivatives	Level 1	52.1	47.6	M+H-H2O	C18H28O2	-1.43354		1294.77	1226.86	1270.54	712.312	733.96	754.165	888.648	1039.97	968.226	1181.7	1433.13	1494.84	1830.36	1370.47	1311.67	1110.2	1185.52	1683.27	908.896	1161.26	1587.3
1.42_161.0449m/z	161.045	1.4209	LCMS-neg	1-Rhamnono-1,4-lactone	255735	HMDB0302823							242516		CC(O)C1OC(=O)C(O)C1O	VASLEPDZAKCNJX-UHFFFAOYSA-N	Organoheterocyclic compounds	Lactones	Gamma butyrolactones	Level 1	52	63.8	M-H	C6H10O5	-3.92745		42769.4	46224.9	44893	30209.4	35711.3	34174	34983.1	35523.5	35062.8	44628.7	46412.9	45632.3	45581.1	45616.9	48640.6	52227.5	54428.8	52737.9	56665.3	58726.9	59101.2
2.19_191.0556m/z	191.056	2.19433	LCMS-neg	3-(Hydroxymethyl)-5-oxopentanoic acid	209406	HMDB0255410							91377940		OCC(CC=O)CC(O)=O	RAZMGTPZOWFVRS-UHFFFAOYSA-N	Lipids and lipid-like molecules	Fatty Acyls	Fatty acids and conjugates	Level 1	51.9	62.8	M+FA-H	C6H10O4	-3.38364		6151.62	5994.8	6041.85	6625.77	5778.42	5778.54	5743.72	6187.44	5537.21	6796.27	6719.85	7502.44	7693.68	6031.39	6901.23	5282.01	4813.14	5788.29	6558.28	5959.27	5735.94
2.10_272.1603m/z	272.16	2.09708	LCMS-pos	L-Pyridosine	54400	HMDB0029443	86271		138764				15664012	31489-08-4	CC1=CC(=O)C(O)=CN1CCCCC(N)C(O)=O	HNGPZFLHRXCYGZ-UHFFFAOYSA-N	Organic acids and derivatives	Carboxylic acids and derivatives	Amino acids, peptides, and analogues	Level 1	51.8	55	M+NH4	C12H18N2O4	-0.656071		1375.01	1556.65	1532.77	1635.64	1472.28	1517.22	1929.37	1673.1	848.92	1897.63	1912.47	2214.24	1355.59	2001.62	1877.52	1575.69	999.365	1651.12	1740.45	2078.87	1640.2
0.79_130.0256n	111.008	0.790717	LCMS-neg	Gamma-delta-Dioxovaleric acid	52223	HMDB0013233	319338		17204	C02800	sce00860	Porphyrin metabolism	119412		OC(=O)CCC(=O)C=O	YHUFRVYVNKGICT-UHFFFAOYSA-N	Organic acids and derivatives	Keto acids and derivatives	Gamma-keto acids and derivatives	Level 1	51.6	65.4	M-H2O-H, M+FA-H	C5H6O4	-8.03098		31646.4	31360.3	30767.4	57968.9	53415.2	65290.3	52724.2	42275.2	58114.1	23976.7	23352.2	23113.6	22473.9	20756.5	19403.3	17463.2	16516.6	20776.9	21333.1	19148.5	20619.1
1.09_192.0270n	215.016	1.08993	LCMS-pos	D-Glucaro-1,4-lactone	64895	HMDB0041862	44758		85805				122306	5027-63-4	[H][C@@](O)(C(O)=O)[C@@]1([H])OC(=O)[C@]([H])(O)[C@@]1([H])O	XECPAIJNBXCOBO-MMPJQOAZSA-N	Organoheterocyclic compounds	Lactones	Gamma butyrolactones	Level 1	51.4	57.9	M+NH4, M+Na, M+H, M+H-H2O	C6H8O7	0.0775093		52336.2	50488.4	53412.5	126926	124528	133852	125943	98231.4	120618	32262.3	29218.7	28601.5	27947.8	25156	27404.1	16359.1	18444.8	18236.3	19627.4	19705.6	21328
4.26_159.0656m/z	159.066	4.26135	LCMS-neg	3-methyl-adipic acid	2906	HMDB00555	3797	LMFA01170095	68503				12292	3058-01-3	C(=O)(O)CC(C)CCC(=O)O	SYEOWUNSTUDKGM-UHFFFAOYSA-N	Lipids and lipid-like molecules	Fatty Acyls	Fatty acids and conjugates	Level 1	51.4	52.4	M-H	C7H12O4	-4.1733		16850.1	16899	17018	17272.2	16592	18967.7	17447.1	17965	16884.4	15795.5	16369.8	16816	14961.7	16072	16538.4	18063.9	18037.9	16447.4	17623.5	16114.4	18239
1.44_201.1241m/z	201.124	1.43663	LCMS-neg	Leucyl-Alanine	257534	HMDB0304783									CC(C)CC(N)C(O)=NC(C)C(O)=O	HSQGMTRYSIHDAC-UHFFFAOYSA-N	Organic acids and derivatives	Carboxylic acids and derivatives	Amino acids, peptides, and analogues	Level 1	51.2	54.9	M-H	C9H18N2O3	-1.8993		17771.3	18036.5	18429.1	15239.1	18003.8	18830.7	17903.4	15940.2	17014.1	17425.3	20364.5	15516.9	14173.6	20051.4	17823.8	24532.5	19330.3	20707.1	17782.9	19052.1	26457.3
3.63_294.1446m/z	294.145	3.63433	LCMS-pos	Gly Phe Ala	258827		16019						4578034		CC(C(=O)O)NC(=O)C(CC1=CC=CC=C1)NC(=O)CN	WMGHDYWNHNLGBV-UHFFFAOYSA-N	Organic acids and derivatives	Carboxylic acids and derivatives	Amino acids, peptides, and analogues	Level 1	51.2	47.1	M+H	C14H19N3O4	-0.911762		1144.78	791.931	941.413	357.061	314.993	258.331	205.65	227.668	185.697	1482.68	1484.89	1099.33	1056.1	1061.64	1284.69	1488.47	1118.49	1321.42	1043.78	1108.26	1388.11
4.23_360.2122m/z	360.212	4.22973	LCMS-pos	Ile Glu Val	259063		16261						145456142		CCC(C)C(C(=O)NC(CCC(=O)O)C(=O)NC(C(C)C)C(=O)O)N	WUKLZPHVWAMZQV-UKJIMTQDSA-N	Organic acids and derivatives	Carboxylic acids and derivatives	Amino acids, peptides, and analogues	Level 1	51	47.4	M+H	C16H29N3O6	-2.10575		3127.7	2821.28	2839.71	2087.73	2136.54	2324.7	2451.48	2344.45	2141.17	3550.32	3289.96	3373.23	2979.51	3418.31	2806.87	2523.72	2663.76	2678.33	3214.61	2805.05	3279.11
0.68_357.1040m/z	357.104	0.682283	LCMS-neg	Galactose-beta-1,4-xylose	51460	HMDB0011677	62416		145637				53481024		OC[C@H]1O[C@@H](O[C@@H]2CO[C@@H](O)[C@H](O)[C@H]2O)[C@H](O)[C@@H](O)[C@H]1O	VCTBNHVCBSUQPG-YOUNRWHRSA-N	Organic oxygen compounds	Organooxygen compounds	Carbohydrates and carbohydrate conjugates	Level 1	50.9	49.2	M+FA-H	C11H20O10	0.595248		120587	125447	124660	82437.3	86764.4	79478.2	82029.2	87812.4	82878.8	129723	119040	128924	129747	116209	123213	153564	153117	153604	163723	179978	170221
4.07_276.1341m/z	276.134	4.06823	LCMS-pos	Alanyltryptophan	52211	HMDB0013209	85613		73808				85362	16305-75-2	C[C@H](N)C(=O)N[C@@H](CC1=CNC2=C1C=CC=C2)C(O)=O	WUGMRIBZSVSJNP-UFBFGSQYSA-N	Organic acids and derivatives	Carboxylic acids and derivatives	Amino acids, peptides, and analogues	Level 1	50.9	85	M+H	C14H17N3O3	-0.498855		1864.56	2319.68	2038.48	1188.24	1484.03	1256.76	1047.42	978.788	1022.55	2124.58	2172.96	1728.08	1556.82	2018.48	2001.88	2946.17	2317.93	3030.21	2358.92	2329.56	3037.92
0.63_316.1150m/z	316.115	0.626517	LCMS-neg	N-(1-Deoxy-1-fructosyl)histidine	61324	HMDB0037839			169016				131752243	25020-13-7	OC[C@H]1OC(O)(CN[C@@H](CC2=CNC=N2)C(O)=O)[C@@H](O)[C@@H]1O	UCRYORFHYVRBIO-PPNLDZOPSA-N	Organic acids and derivatives	Carboxylic acids and derivatives	Amino acids, peptides, and analogues	Level 1	50.8	54.1	M-H	C12H19N3O7	-0.199004		13119.2	10627.4	12659.3	6910.55	8367.31	9756.47	8768.91	8333.48	9622.55	16034.3	14998.7	11870.8	12422.9	15044.6	12751.8	11888.7	15408.3	13489	11905	12814.1	13419.5
0.67_147.0523n	146.045	0.665733	LCMS-neg	5-Hydroxy-4-oxo-L-norvaline	202120	HMDB0246802							10219513		NC(CC(=O)CO)C(O)=O	FRTKOPTWTJLHNO-UHFFFAOYSA-N	Organic acids and derivatives	Carboxylic acids and derivatives	Amino acids, peptides, and analogues	Level 1	50.6	61.8	M-H, 2M-H	C5H9NO4	-5.54885		324266	304572	317486	305418	297497	278602	301415	252192	301400	246416	277002	231658	235603	223098	240468	390365	407113	444984	371682	426644	465926
0.68_307.1149m/z	307.115	0.682283	LCMS-neg	Nopalinic acid	54395	HMDB0029437	65631		133921	C01683			4474580	63409-16-5	NCCCC(NC(CCC(O)=O)C(O)=O)C(O)=O	UXZAXFPFSQRZOZ-UHFFFAOYSA-N	Organic acids and derivatives	Carboxylic acids and derivatives	Amino acids, peptides, and analogues	Level 1	50.4	50.6	M+FA-H	C10H18N2O6	0.899481		33485.4	31870.1	31188.8	16386.1	15908.4	14242.2	14643.2	18586.5	15836.1	32805.2	36179.5	38328.3	31053.2	31511.9	35371.8	35427.4	38283.3	36580.6	34384.1	43744.6	38989.2
1.11_137.0347m/z	137.035	1.10972	LCMS-neg	3-Aminopicolinic acid	201216	HMDB0245821	429487						73836		NC1=C(N=CC=C1)C(O)=O	BOOMHTFCWOJWFO-UHFFFAOYSA-N	Organoheterocyclic compounds	Pyridines and derivatives	Pyridinecarboxylic acids and derivatives	Level 1	50.2	46.9	M-H	C6H6N2O2	-6.6537		8396.84	7319.84	7825.45	4201.63	3947.32	10885.1	8547.43	3786.74	4951.34	6758.31	6301.6	8655.94	6700.93	8785.55	8212.81	9874.5	9193.38	12007.9	13166	6153.24	6354.12
1.50_189.1234m/z	189.123	1.50268	LCMS-pos	Ile Gly	266163		23807						6992868		CCC(C)C(C(=O)NCC(=O)[O-])[NH3+]	UCGDDTHMMVWVMV-FSPLSTOPSA-N	Organic acids and derivatives	Carboxylic acids and derivatives	Amino acids, peptides, and analogues	Level 1	50	50.3	M+H	C8H16N2O3	0.0184092		90798.1	83829.8	96334.3	102664	116808	107675	105187	86943.7	94952.7	97394	103547	94734.4	88621	98272.2	90562.7	100080	85470	87939.3	89293.5	76919.6	94006.6
4.42_342.2364m/z	342.236	4.42183	LCMS-pos	Ile Pro Ile	260221		17467						94701		CCC(C)C(C(=O)N1CCCC1C(=O)NC(C(C)CC)C(=O)O)N	JNTMAZFVYNDPLB-PEDHHIEDSA-N	Organic acids and derivatives	Carboxylic acids and derivatives	Amino acids, peptides, and analogues	Level 1	49.9	63.9	M+H	C17H31N3O4	-6.70664		2537.57	2351.55	2547.7	1208.24	1566.71	1219.04	870.812	1221.26	1142.54	1784.26	1426.42	1631.69	1658.98	1755.92	1553.64	5317.25	6514.4	5996.6	5063.37	5917.97	4532.77
0.71_267.0725m/z	267.072	0.71325	LCMS-neg	Fructose lactate	206973	HMDB0252491									CC(O)C(=O)OC1OC(O)(CO)C(O)C(O)C1O	ZMDXTLMYXHWJFS-UHFFFAOYSA-N	Organic oxygen compounds	Organooxygen compounds	Carbohydrates and carbohydrate conjugates	Level 1	49.8	51.6	M-H	C9H16O9	1.12599		27588.8	30258.1	29564.3	16410.8	15421.3	17908.4	16382.3	12612	16482.2	35503.3	36856.2	38279.5	33707.3	34800	36141.7	39355.5	41363.6	45195.4	36203.9	40172.7	38745.1
1.94_205.0350m/z	205.035	1.93895	LCMS-neg	Methylisocitric acid	48733	HMDB0006471			142525	C04593	sce00640	Propanoate metabolism	513		CC(O)(C(CC(O)=O)C(O)=O)C(O)=O	HHKPKXCSHMJWCF-UHFFFAOYSA-N	Organic acids and derivatives	Carboxylic acids and derivatives	Tricarboxylic acids and derivatives	Level 1	49.6	49	M-H	C7H10O7	-1.78036		26350.8	27628.5	29141.2	24121.9	28109.2	24463.7	39219.1	29170.5	26213.7	20641.8	29364.9	37856.7	26199.9	24691.1	24265.1	23073	27497.8	25641.3	35833.7	26110.8	30507.4
1.30_252.1092m/z	252.109	1.30392	LCMS-pos	7,8-Dihydro-2'-deoxyguanosine	202544	HMDB0247293							90295342		NC1=NC2=C(NCN2C2CC(O)C(CO)O2)C(=O)N1	DYQXERDJEYZBKH-UHFFFAOYSA-N	Nucleosides, nucleotides, and analogues	Purine nucleosides	Purine 2'-deoxyribonucleosides	Level 1	49.2	52.3	M+H-H2O	C10H15N5O4	0.189011		2074.99	2271.47	1895.31	1127.81	1770.19	1791.43	2224.48	1114.37	1376.87	1511.37	2072.97	1822.4	1810.54	2658.71	1388.44	3878.62	2525.9	2710.02	2413.44	3013.34	5379.24
0.75_217.1294m/z	217.129	0.748267	LCMS-pos	3-(2-Hydroxyethyl)histidine	201169	HMDB0245773							21120587		NC(CC1=CN=CN1CCO)C(O)=O	GTRAYRSSCLGTSF-UHFFFAOYSA-N	Organic acids and derivatives	Carboxylic acids and derivatives	Amino acids, peptides, and analogues	Level 1	48.6	46.6	M+NH4	C8H13N3O3	-0.765522		97440.3	107287	107419	288723	301241	311268	305899	254211	300433	47606.3	47318.9	40615	36624.5	42124.1	39302.7	46573.8	39793.9	37894.9	36772.9	35544.4	37388.9
2.69_247.1286m/z	247.129	2.69367	LCMS-pos	Leucyl-Aspartate	53948	HMDB0028925							3328705		CC(C)CC(N)C(O)=NC(CC(O)=O)C(O)=O	DVCSNHXRZUVYAM-UHFFFAOYSA-N	Organic acids and derivatives	Carboxylic acids and derivatives	Amino acids, peptides, and analogues	Level 1	47.8	46	M+H	C10H18N2O5	-0.860004		4341.16	4192.07	4272.16	2967.16	2572.33	2944.11	2174.82	2403.62	2117.46	5820.99	4171.38	4464.17	5130.16	3979.08	4463.37	6419.64	4001	4951.34	5171.43	4881.06	6715.29
518	174.102	21.192	GCMS	3-Methoxytyramine	46830	HMDB0000022	67		742324	C05587	sce00350	Tyrosine metabolism	1669	554-52-9	COC1=C(O)C=CC(CCN)=C1	DIVQKHQLANKJQO-UHFFFAOYSA-N	Benzenoids	Phenols	Methoxyphenols	Level 2	85	75.1		C9H13NO2		719906	167784	172334	173953	148372	133549	132534	121196	109577	120777	187234	176086	182853	170925	151334	166712	165304	156190	196853	195305	173580	189159
283	275.141	15.105	GCMS	2-Isopropyl-Malic Acid	2895	HMDB0000402	339	LMFA01170083	35128	C02504	sce00290,sce00620	Valine, leucine and isoleucine biosynthesis|Pyruvate metabolism	5280523	49601-06-1	C(=O)(O)[C@](C(C)C)(O)CC(O)=O	BITYXLXUCSKTJS-ZETCQYMHSA-N	Lipids and lipid-like molecules	Fatty Acyls	Fatty acids and conjugates	Level 2	84.9	79.2		C7H12O5		508260	15939.8	16675.6	15503.2	15268.2	13023.8	12912.8	12013.5	11494.7	11953.4	17372.8	17216.3	17356.4	17899.2	15790.7	17628.7	14485.1	13626.1	16410.9	19163.8	16709.3	16678.1
37	153.992	7.355	GCMS	Maleimide	208454	HMDB0254312	66614		16072	C07272			10935	541-59-3	OC1=NC(=O)C=C1	PEEHTFAAVSWFBL-UHFFFAOYSA-N	Organoheterocyclic compounds	Pyrrolidines	Pyrrolidones	Level 2	84.9	75.7		C4H3NO2		244438	90859.2	95409.6	92265.9	133892	78913.4	76367	74572.9	93156.7	79501.2	104433	91270.1	96950.1	96685.7	81164.9	88500.7	104795	92762	99380.8	101389	98869.1	111954
9	174.071	6.661	GCMS	1,3-Propanediol	258238		3221			C02457	sce00561	Glycerolipid metabolism	10442	504-63-2	C(CO)CO	YPFDHNVEDLHUCE-UHFFFAOYSA-N	Organic oxygen compounds	Organooxygen compounds	Alcohols and polyols	Level 2	84.8	80		C3H8O2		219617	215384	215505	221412	210718	207879	217352	216625	211949	212230	210897	216658	214601	214805	215946	212219	209935	209028	210045	211536	210977	220727
415	217.1	19.172	GCMS	L-(-)-Sorbose	47483	HMDB0001266	328114		10295	C08356			441484	470-15-5	OC[C@@]1(O)OC[C@H](O)[C@@H](O)[C@@H]1O	LKDRXBCSQODPBY-BGPJRJDNSA-N	Organic oxygen compounds	Organooxygen compounds	Carbohydrates and carbohydrate conjugates	Level 2	83.9	80.1		C6H12O6		642995	4.64195e+06	4.63614e+06	4.69406e+06	4.71465e+06	4.30285e+06	4.3409e+06	3.88537e+06	3.59703e+06	3.90025e+06	5.42428e+06	5.24727e+06	106126	4.95433e+06	4.64e+06	4.91781e+06	3.80268e+06	3.7913e+06	4.54189e+06	4.88475e+06	4.26266e+06	4.56702e+06
645	209.081	24.562	GCMS	Deoxyinosine	46855	HMDB0000071	3383		28997	C05512	sce00230	Purine metabolism	65058	890-38-0	OC[C@H]1O[C@H](C[C@@H]1O)N1C=NC2=C1N=CNC2=O	VGONTNSXDCQUGY-RRKCRQDMSA-N	Nucleosides, nucleotides, and analogues	Purine nucleosides	Purine 2'-deoxyribonucleosides	Level 2	83.8	74.4		C10H12N4O4		890645	20164.1	20507.5	19585.2	14987.1	17990.7	16045.2	14934.7	14111.3	15611.7	23259.2	22682.4	19968.1	18505.7	18021.4	19118.8	22605.9	25118.9	33834.4	26347	24283.4	29842.3
335	288.049	16.744	GCMS	L-Xylulose	546358								22253		C(C(C(C(=O)CO)O)O)O	ZAQJHHRNXZUBTE-WVZVXSGGSA-N	Unclassified	Unclassified	Unclassified	Level 2	83.8	73.7		C5H10O5		562815	13207.8	13777.2	13807.6	10432.6	9551.17	11235.2	11778.4	6968.11	10979.6	13276.8	12567.4	10876.7	11233.1	10172.2	11800.2	6865.17	12933.1	12906.7	14751.1	6080.15	15094.6
402	157.04	18.823	GCMS	Quebrachitol	267069		44659						151108	642-38-6	COC1C(C(C(C(C1O)O)O)O)O	DSCFFEYYQKSRSV-MBXCVVGISA-N	Organic oxygen compounds	Organooxygen compounds	Alcohols and polyols	Level 2	83.5	72.5		C7H14O6		631500	403163	401126	420481	437041	416960	370994	341503	359245	376932	468776	450488	431114	422953	397246	388697	349859	344370	449202	441760	400666	453481
438	319.2	19.512	GCMS	Adenine	46837	HMDB0000034	85		16708	C00147	sce00230	Purine metabolism	190	73-24-5	NC1=C2NC=NC2=NC=N1	GFFGJBXGBJISGV-UHFFFAOYSA-N	Organoheterocyclic compounds	Imidazopyrimidines	Purines and purine derivatives	Level 2	83.4	72.5		C5H5N5		654194	4.74031e+07	4.67553e+07	4.82882e+07	4.55568e+07	4.5657e+07	4.44475e+07	4.22073e+07	4.22081e+07	4.37626e+07	5.2007e+07	5.06753e+07	5.03221e+07	4.97612e+07	4.8953e+07	4.97169e+07	4.38872e+07	4.43736e+07	4.71817e+07	5.0233e+07	4.68333e+07	4.92319e+07
372	299.082	18.033	GCMS	O-Phosphoethanolamine	46942	HMDB0000224	54		17553	C00346	sce00563,sce00564,sce00600	Glycosylphosphatidylinositol (GPI)-anchor biosynthesis|Glycerophospholipid metabolism|Sphingolipid metabolism	1015	1071-23-4	NCCOP(O)(O)=O	SUHOOTKUPISOBE-UHFFFAOYSA-N	Organic acids and derivatives	Organic phosphoric acids and derivatives	Phosphate esters	Level 2	83.4	76.4		C2H8NO4P		605479	18810.2	19046.1	21603.1	7007.3	6610.32	5603.49	10438.2	6996.58	9757.23	26510	33957.6	23191.2	22248	28657.5	22490.4	12411.5	10297.2	16677.3	15684.6	13206.9	18986.9
29	158.106	7.072	GCMS	Diisopropylamine	205985	HMDB0251358							7912		CC(C)NC(C)C	UAOMVDZJSHZZME-UHFFFAOYSA-N	Organic nitrogen compounds	Organonitrogen compounds	Amines	Level 2	83.4	79.2		C6H15N		234316	132153	131951	134620	131194	132224	128608	131094	134163	129488	137637	133819	131409	130149	132946	130761	130495	130530	129810	134507	127895	136133
251	254.118	14.41	GCMS	Cytosine	47130	HMDB0000630	283		16040	C00380	sce00240	Pyrimidine metabolism	597	71-30-7	NC1=CC=NC(=O)N1	OPTASPLRGRRNAP-UHFFFAOYSA-N	Organoheterocyclic compounds	Diazines	Pyrimidines and pyrimidine derivatives	Level 2	83.3	74.3		C4H5N3O		485137	84202.5	82234	80066.3	123541	111598	116714	113525	87917.3	108438	87551.3	94030.6	79069.8	73369.7	84558.8	80649.5	57189.5	56138.2	75846.3	59593.2	60176.4	63645.8
513	311.222	21.04	GCMS	Cis-9-Palmitoleic Acid	565	HMDB0003229	188	LMFA01030056	28716	C08362	sce00061	Fatty acid biosynthesis	445638	373-49-9	C(CCCCCCC(=O)O)/C=C\CCCCCC	SECPZKHBENQXJG-FPLPWBNLSA-N	Lipids and lipid-like molecules	Fatty Acyls	Fatty acids and conjugates	Level 2	83.3	73		C16H30O2		713627	12015.5	12503.8	12721.6	8631.21	10492.4	8526.11	10596.2	6357.61	10937.8	16427.5	23904	17292.2	15288.9	22405.5	17775.8	8156.74	7765.24	10247	12910.3	8061.88	10296.6
500	305.156	20.811	GCMS	Conduritol-Beta-Epoxide	546253								9989541		C1(C(C(C2C(C1O)O2)O)O)O	ZHMWOVGZCINIHW-SPHYCDKFSA-N	Unclassified	Unclassified	Unclassified	Level 2	83.3	73.9		C6H10O5		704166	19943.3	19143.5	20831.5	6498.9	7206.35	6620.82	4962.93	5665.07	6014.84	26115.6	27474.9	24061.7	22396.3	21023.1	24913.8	23336	23325.5	31271	26594.3	22322.1	27019.9
508	174.1	20.965	GCMS	N2-Acetylornithine	48074	HMDB0003357	3303		16543	C00437	sce00220	Arginine biosynthesis	439232	6205-08-9	CC(=O)N[C@@H](CCCN)C(O)=O	JRLGPAXAGHMNOL-LURJTMIESA-N	Organic acids and derivatives	Carboxylic acids and derivatives	Amino acids, peptides, and analogues	Level 2	83.2	77.2		C7H14N2O3		710528	261808	262033	266850	260868	230087	223450	204330	191178	205643	356359	298184	295777	294812	264720	272590	210572	225498	247429	270850	247415	243161
655	204.11	24.871	GCMS	Maltotriitol	546276								5288441		C(C1C(C(C(C(O1)OC2C(OC(C(C2O)O)OC(C(CO)O)C(C(CO)O)O)CO)O)O)O)O	XJCCHWKNFMUJFE-CGQAXDJHSA-N	Organic oxygen compounds	Organooxygen compounds	Carbohydrates and carbohydrate conjugates	Level 2	83.2	72		C18H34O16		909488	73550.6	70430.5	65698.2	86351.8	66886.3	63893.4	70339.2	70466.3	63582.2	81654.1	84833.6	73904.4	75588.3	61650.8	74127.2	76408.5	73708.6	85945.7	79275.6	82506.1	80158
385	231.094	18.406	GCMS	1-Deoxy-D-Glucitol	6332	HMDB0041500	95885	LMFA05000598					3429	18545-96-5	CC(C(C(C(CO)O)O)O)O	SKCKOFZKJLZSFA-UHFFFAOYSA-N	Organic oxygen compounds	Organooxygen compounds	Carbohydrates and carbohydrate conjugates	Level 2	83.1	75.9		C6H14O5		617765	62563.3	61568	67055.9	49447	54867.6	52588.4	47044.4	49907.1	45305.9	58104.8	60368.1	53168.1	56976.8	57311.1	62300.6	59820.5	61848.2	61186.4	62998.9	58371	68252.6
106	147.03	9.701	GCMS	4-Hydroxybutyric Acid	1652	HMDB0000710	4159	LMFA01050006	30830	C00989	sce00650	Butanoate metabolism	10413	591-81-1	C(CO)CC(=O)O	SJZRECIVHVDYJC-UHFFFAOYSA-N	Lipids and lipid-like molecules	Fatty Acyls	Fatty acids and conjugates	Level 2	83	72.8		C4H8O3		328113	109141	108725	120180	80517.6	109988	91465.4	117228	75663.2	98165.8	77099.7	114879	101156	111850	86488	121221	74908.3	111675	108818	74559.3	95031.9	91815.2
50	141.047	7.763	GCMS	Ethylene Glycol	61285	HMDB0037790	3209		30742	C15588			174	25322-68-3	[H]OCCO[H]	LYCAIKOWRPUZTN-UHFFFAOYSA-N	Organic oxygen compounds	Organooxygen compounds	Alcohols and polyols	Level 2	82.9	72.3		C2H6O2		259030	145744	144054	145285	151972	150370	151354	147675	142205	146821	147527	146306	144271	149489	145292	150159	146605	143187	149535	146418	145208	147239
71	152.033	8.464	GCMS	4-Pyridinol	258239		3232						12290	626-64-2	C1=CNC=CC1=O	GCNTZFIIOFTKIY-UHFFFAOYSA-N	Organoheterocyclic compounds	Pyridines and derivatives	Hydropyridines	Level 2	82.7	72.1		C5H5NO		284101	83700	84493.9	81348.2	99178	100039	95216.5	75364.3	76284.2	75412.6	84869.2	99783.4	98490.9	86787	88699.4	102863	82912.2	101033	99971.1	105987	85050	107513
504	353.145	20.873	GCMS	Xanthine	46978	HMDB0000292	82		17712	C00385	sce00230	Purine metabolism	1188	69-89-6	O=C1NC2=C(NC=N2)C(=O)N1	LRFVTYWOQMYALW-UHFFFAOYSA-N	Organoheterocyclic compounds	Imidazopyrimidines	Purines and purine derivatives	Level 2	82.6	71.4		C5H4N4O2		706727	119733	102816	132076	104800	103485	109487	106183	72723.1	97423.9	142201	157272	138318	113768	122467	134225	83463.1	81477.2	129026	135251	94276	112815
102	159.088	9.535	GCMS	4-Methyl-1,2-Dihydroxypentane	81788	HMDB0059740							91171		CC(C)CC(O)CO	AMOCOBXCNIBDMC-UHFFFAOYSA-N	Organic oxygen compounds	Organooxygen compounds	Alcohols and polyols	Level 2	82.6	76.3		C6H14O2		322405	40585.1	40941.1	40709.5	84283.3	79236.7	219037	170874	54222.4	83808.1	939.684	939.684	939.684	939.684	939.684	939.684	939.684	939.684	939.684	939.684	939.684	939.684
117	131.062	10.072	GCMS	2-Methyl-1,3-Pentanediol	200651	HMDB0245212							61099		CCC(O)C(C)CO	SPXWGAHNKXLXAP-UHFFFAOYSA-N	Organic oxygen compounds	Organooxygen compounds	Alcohols and polyols	Level 2	82.6	71.8		C6H14O2		340801	185048	199344	178063	173453	147837	242303	210818	87727.7	125902	119270	131956	118180	166257	157225	129036	211446	250503	278153	274141	242837	261283
60	147.03	8.081	GCMS	Carbamic Acid	48131	HMDB0003551	6950		28616	C01563	sce00240,sce00910	Pyrimidine metabolism|Nitrogen metabolism	277	463-77-4	NC(O)=O	KXDHJXZQYSOELW-UHFFFAOYSA-N	Organic acids and derivatives	Organic carbonic acids and derivatives	Unclassified	Level 2	82.5	72.3		CH3NO2		270403	3.18555e+06	9.00897e+06	303562	1.03411e+07	1.13159e+07	258275	8.99379e+06	252639	271956	299290	328352	294673	1.56773e+07	1.35666e+07	1.12727e+07	7.4804e+06	1.10475e+07	1.13622e+07	1.29371e+07	8.56209e+06	1.10657e+07
93	102.033	9.271	GCMS	3-Amino-Isobutanoic Acid	2496	HMDB0003911	5472	LMFA01100054	27389	C05145			64956	144-90-1	C(=O)(O)C(C)CN	QCHPKSFMDHPSNR-UHFFFAOYSA-N	Organic acids and derivatives	Carboxylic acids and derivatives	Amino acids, peptides, and analogues	Level 2	82.5	70.8		C4H9NO2		312963	640786	646500	620604	624043	576788	589984	584035	503355	540653	597783	617092	609972	596377	611543	614981	675719	681770	713676	686770	687735	716867
285	198.035	15.158	GCMS	Oxoglutaric Acid	46929	HMDB0000208	119		30915	C00026	sce00020,sce00040,sce00053,sce00220,sce00250,sce00300,sce00310,sce00340,sce00430,sce00470,sce00630,sce00650,sce00660,sce00785	Citrate cycle (TCA cycle)|Pentose and glucuronate interconversions|Ascorbate and aldarate metabolism|Arginine biosynthesis|Alanine, aspartate and glutamate metabolism|Lysine biosynthesis|Lysine degradation|Histidine metabolism|Taurine and hypotaurine metabolism|D-Amino acid metabolism|Glyoxylate and dicarboxylate metabolism|Butanoate metabolism|C5-Branched dibasic acid metabolism|Lipoic acid meta…	51	328-50-7	OC(=O)CCC(=O)C(O)=O	KPGXRSRHYNQIFN-UHFFFAOYSA-N	Organic acids and derivatives	Keto acids and derivatives	Gamma-keto acids and derivatives	Level 2	82.4	76.4		C5H6O5		510024	8841.93	9189.96	8826.41	4871.61	6660.4	939.684	5277.1	939.684	5234.24	12567.2	9417.4	9538.41	11665	10953	5898.44	13939.6	9056.93	17068.4	16056.4	10365.6	8308.53
321	147.04	16.311	GCMS	D-Xylose	46870	HMDB0000098	314		53455	C00181	sce00040,sce00520,sce02010	Pentose and glucuronate interconversions|Amino sugar and nucleotide sugar metabolism|ABC transporters	135191	58-86-6	O[C@@H]1COC(O)[C@H](O)[C@H]1O	SRBFZHDQGSBBOR-IOVATXLUSA-N	Organic oxygen compounds	Organooxygen compounds	Carbohydrates and carbohydrate conjugates	Level 2	82.4	71.9		C5H10O5		548402	66791.9	67645.6	62514.4	70866.6	80369.9	73934.6	82242.9	40522.7	47155.8	74690.3	74455.8	57111	57424.1	55781.3	93963.8	63031.4	83510	96982.2	89989.4	81298.7	144644
444	216.19	19.566	GCMS	3-Hydroxyanthranilic Acid	47605	HMDB0001476	3275		15793	C00632	sce00380	Tryptophan metabolism	86	548-93-6	NC1=C(O)C=CC=C1C(O)=O	WJXSWCUQABXPFS-UHFFFAOYSA-N	Benzenoids	Benzene and substituted derivatives	Benzoic acids and derivatives	Level 2	82.4	77.8		C7H7NO3		655973	795251	633090	367544	1.18121e+06	412831	651273	21340.3	693121	1.01785e+06	644947	779407	414010	512654	490090	1.35652e+06	687468	473825	675122	509826	1.27218e+06	436633
226	174.086	13.646	GCMS	2-Aminoethanethiol	48010	HMDB0002991	3222		17141	C01678	sce00430	Taurine and hypotaurine metabolism	6058	60-23-1	NCCS	UFULAYFCSOUIOV-UHFFFAOYSA-N	Organosulfur compounds	Thiols	Alkylthiols	Level 2	82.4	71.3		C2H7NS		459980	178641	180465	176934	175234	167561	167733	164850	166372	170465	179156	175463	177501	176290	171373	176633	179740	173349	180306	182371	178831	182294
154	130.04	11.097	GCMS	2-(Ethylamino)Ethanol	200395	HMDB0244944							8072		CCNCCO	MIJDSYMOBYNHOT-UHFFFAOYSA-N	Organic nitrogen compounds	Organonitrogen compounds	Amines	Level 2	82.3	71.4		C4H11NO		375856	620699	644231	616474	516283	514747	534701	540395	450901	486863	568618	511098	561790	545328	540666	540476	620062	627729	623948	619453	624273	679288
316	217.12	16.178	GCMS	D-Xylono-1,5-Lactone	51459	HMDB0011676	62415		15867	C02266	sce00040	Pentose and glucuronate interconversions	439692		O[C@@H]1COC(=O)[C@H](O)[C@H]1O	XXBSUZSONOQQGK-FLRLBIABSA-N	Organoheterocyclic compounds	Lactones	Delta valerolactones	Level 2	82.2	70.8		C5H8O5		543976	106948	107566	112965	75248.3	68628.3	71757.4	64411.4	62545.1	68416.1	112136	107693	109998	106518	98789.8	101402	109445	109315	118854	123388	111522	126653
137	79.0073	10.659	GCMS	2-Hydroxy Caproic Acid	1657	HMDB0001624	6332	LMFA01050011	86542				99824	6064-63-7	C(CCC)C(O)C(=O)O	NYHNVHGFPZAZGA-UHFFFAOYSA-N	Lipids and lipid-like molecules	Fatty Acyls	Fatty acids and conjugates	Level 2	82.2	72.3		C6H12O3		360876	105301	91279.7	92901.4	115579	102602	112820	103837	83311.6	94133.2	77216.8	118732	112902	104234	89564.4	117546	89976.3	123494	46410.4	164554	140450	248591
340	311.084	16.945	GCMS	Levoglucosan	47135	HMDB0000640	4132		30997				2724705	498-07-7	[H][C@@]12OC[C@@H](O1)[C@@H](O)[C@H](O)[C@H]2O	TWNIBLMWSKIRAT-VFUOTHLCSA-N	Organoheterocyclic compounds	Oxepanes	Unclassified	Level 2	81.8	70.3		C6H10O5		569506	13734.7	14233.1	14453.2	12161.8	12906.4	14299.2	12405.5	8447.48	11806.9	11517.3	11733	10424.3	9428.41	10145.7	9988.31	15340.5	15545.2	21688.6	18154.6	15188.9	19267.4
62	177.054	8.122	GCMS	Hydroxypropionic Acid	47167	HMDB0000700	5668		33404	C01013	sce00240,sce00410,sce00640	Pyrimidine metabolism|beta-Alanine metabolism|Propanoate metabolism	68152	503-66-2	OCCC(O)=O	ALRHLSYJTWAHJZ-UHFFFAOYSA-N	Organic acids and derivatives	Hydroxy acids and derivatives	Beta hydroxy acids and derivatives	Level 2	81.7	72		C3H6O3		271869	27880.6	27331.7	28993.3	35452.2	33189.1	36391.6	32818.8	29024.2	31013.7	32797.8	29752.1	32465.6	31659.4	28182.4	30882.4	18356.8	19748.3	25177.3	25049.7	21839.1	25079.7
298	231.121	15.612	GCMS	2-Deoxy-D-Ribitol	58071	HMDB0033919	89618						249377		OCCC(O)C(O)CO	ZDAWZDFBPUUDAY-UHFFFAOYSA-N	Organic oxygen compounds	Organooxygen compounds	Alcohols and polyols	Level 2	81.6	70		C5H12O4		525136	51336.3	52076.4	51529.2	69753	64843.4	59595.1	55350.6	59894.9	66249.9	53090.5	65667.3	49702.5	47166.5	50453.7	56148.4	25935	36514.2	47980.5	36315.5	29706	33209.4
194	261.079	12.519	GCMS	Glutaric Acid	47145	HMDB0000661	3254		17859	C00489	sce00071,sce00310	Fatty acid degradation|Lysine degradation	743	110-94-1	OC(=O)CCCC(O)=O	JFCQEDHGNNZCLN-UHFFFAOYSA-N	Organic acids and derivatives	Carboxylic acids and derivatives	Dicarboxylic acids and derivatives	Level 2	81.4	71.1		C5H8O4		422871	5597.16	5597.09	5907.33	4897.18	939.684	939.684	939.684	939.684	939.684	5812.73	939.684	939.684	939.684	5256.28	939.684	939.684	939.684	7385.68	6878.49	939.684	6675.42
697	295.116	25.798	GCMS	Melibiose	258284		3478			C05402	sce00052,sce02010	Galactose metabolism|ABC transporters	440658	585-99-9	C(C1C(C(C(C(O1)OCC2C(C(C(C(O2)O)O)O)O)O)O)O)O	DLRVVLDZNNYCBX-ABXHMFFYSA-N	Organic oxygen compounds	Organooxygen compounds	Carbohydrates and carbohydrate conjugates	Level 2	81.4	69.9		C12H22O11		966016	36003.3	34775.2	39477.7	31826.8	29749.2	32309.3	32583.5	32935.4	31457.5	46840.4	42865	37673	39624.6	42903.3	32512	36221	41603.8	39472	44291.4	37528.1	42443.2
388	245.104	18.533	GCMS	D-Threo-Isocitric Acid	47687	HMDB0001874	3328		151	C00451			5318532	6061-97-8	O[C@H]([C@H](CC(O)=O)C(O)=O)C(O)=O	ODBLHEXUDAPZAU-ZAFYKAAXSA-N	Organic acids and derivatives	Carboxylic acids and derivatives	Tricarboxylic acids and derivatives	Level 2	81.1	68.8		C6H8O7		621948	77935.8	78716	78185.8	147458	138029	171501	120155	143121	141591	37217.5	35119.1	34745.6	39651.9	38679	31390.3	28747.2	20370	41941	42526.1	23939.1	28229.4
121	117.022	10.207	GCMS	Caprylic Acid	55	HMDB0000482	112	LMFA01010008	28837	C06423	sce00061,sce00785	Fatty acid biosynthesis|Lipoic acid metabolism	379	124-07-2	CCCCCCCC(=O)O	WWZKQHOCKIZLMA-UHFFFAOYSA-N	Lipids and lipid-like molecules	Fatty Acyls	Fatty acids and conjugates	Level 2	81	70.3		C8H16O2		345418	218853	213675	228570	345636	330929	679747	521445	227210	335408	100501	76715.8	75011.5	69468.2	70810	73104.6	92733	95704.1	130740	127223	90029.6	104636
18	75	6.785	GCMS	Pyruvic Acid	2096	HMDB0000243	117	LMFA01060077	32816	C00022	sce00010,sce00020,sce00030,sce00040,sce00053,sce00250,sce00260,sce00261,sce00270,sce00290,sce00330,sce00350,sce00360,sce00430,sce00440,sce00470,sce00620,sce00630,sce00650,sce00660,sce00680,sce00730,sce00760,sce00770,sce00785,sce00900	Glycolysis / Gluconeogenesis|Citrate cycle (TCA cycle)|Pentose phosphate pathway|Pentose and glucuronate interconversions|Ascorbate and aldarate metabolism|Alanine, aspartate and glutamate metabolism|Glycine, serine and threonine metabolism|Monobactam biosynthesis|Cysteine and methionine metabolism|Valine, leucine and isoleucine biosynthesis|Arginine and proline metabolism|Tyrosine metabolism|Phe…	1060	127-17-3	CC(=O)C(=O)O	LCTONWCANYUPML-UHFFFAOYSA-N	Organic acids and derivatives	Keto acids and derivatives	Alpha-keto acids and derivatives	Level 2	80.9	70		C3H4O3		224052	163692	22343.6	394430	21319	17307.2	338555	328898	25377.2	19463.2	391804	442299	414422	526861	403616	15420.9	96576.2	68188.5	371903	29390.8	841563	405634
195	174.091	12.591	GCMS	O-Acetylserine	48013	HMDB0003011	3270		17981	C00979	sce00270,sce00920,sce04122	Cysteine and methionine metabolism|Sulfur metabolism|Sulfur relay system	99478	5147-00-2	CC(=O)OC[C@H](N)C(O)=O	VZXPDPZARILFQX-BYPYZUCNSA-N	Organic acids and derivatives	Carboxylic acids and derivatives	Amino acids, peptides, and analogues	Level 2	80.6	68.8		C5H9NO4		425242	1.83598e+06	1.84034e+06	1.87546e+06	1.74444e+06	1.71737e+06	1.7149e+06	1.71524e+06	1.69631e+06	1.7277e+06	1.8539e+06	1.81646e+06	1.80684e+06	1.77339e+06	1.75048e+06	1.77113e+06	1.83226e+06	1.80948e+06	1.87255e+06	1.87979e+06	1.82286e+06	1.87257e+06
203	248.138	12.866	GCMS	Beta-Alanine	46848	HMDB0000056	36		16958	C00099	sce00240,sce00410,sce00640,sce00770	Pyrimidine metabolism|beta-Alanine metabolism|Propanoate metabolism|Pantothenate and CoA biosynthesis	239	107-95-9	NCCC(O)=O	UCMIRNVEIXFBKS-UHFFFAOYSA-N	Organic acids and derivatives	Carboxylic acids and derivatives	Amino acids, peptides, and analogues	Level 2	80.5	71		C3H7NO2		434297	15739.8	15809.9	18365.7	9180.73	8294.4	9046.34	7444.18	7781.64	8181.08	17421.1	15259.3	17938.9	14468.3	13676.4	13217.5	19228.5	17843.6	25923.1	22907.2	18013.4	24000.7
70	145.067	8.43	GCMS	2-Hydroxy-2-Methyl-Butyric Acid	1875	HMDB0001987	45847	LMFA01050389	68454				95433	3739-30-8	C(=O)(O)C(O)(C)CC	MBIQENSCDNJOIY-UHFFFAOYSA-N	Lipids and lipid-like molecules	Fatty Acyls	Fatty acids and conjugates	Level 2	80.5	81.1		C5H10O3		282885	34976.2	35005.7	32314.2	28303.4	31838.8	29590	26055.9	27554.6	26174.1	42199.5	34456.5	37630.8	39431.1	37899.1	37326.3	28744.1	26872.2	28188.5	33792.5	23645.2	22256.9
271	219.116	14.76	GCMS	1,3,4-Pentanetriol	199706	HMDB0244182							21749233		CC(O)C(O)CCO	ANUUQAHHEZMTAS-UHFFFAOYSA-N	Organic oxygen compounds	Organooxygen compounds	Alcohols and polyols	Level 2	80.3	69.5		C5H12O3		496777	55760.9	55464.7	57222.1	11350.5	11780.7	9131.34	8774.9	8631.33	9904.47	62534.2	64013.5	62078.7	58122.8	54370.4	57180.5	84233.2	86754.7	103042	95486	95951.1	103186
384	191.075	18.326	GCMS	Shikimic Acid	48022	HMDB0003070	338		16119	C00493	sce00400,sce00999	Phenylalanine, tyrosine and tryptophan biosynthesis|Biosynthesis of various plant secondary metabolites	8742	138-59-0	O[C@@H]1CC(=C[C@@H](O)[C@H]1O)C(O)=O	JXOHGGNKMLTUBP-HSUXUTPPSA-N	Organic oxygen compounds	Organooxygen compounds	Alcohols and polyols	Level 2	80.2	67.7		C7H10O5		615130	36278.4	37531.3	35288.1	33255.5	28076.2	29081	32747.1	27348.5	33978.7	45174.8	53815.7	35361.9	32814.9	32228.3	32030.5	58168	61749.6	194504	65185.3	74884.2	79273.4
59	147.044	8.054	GCMS	Oxalic Acid	47909	HMDB0002329	113		16995	C00209	sce00230,sce00630	Purine metabolism|Glyoxylate and dicarboxylate metabolism	971	144-62-7	OC(=O)C(O)=O	MUBZPKHOEPUJKR-UHFFFAOYSA-N	Organic acids and derivatives	Carboxylic acids and derivatives	Dicarboxylic acids and derivatives	Level 2	80.1	66.8		C2H2O4		269437	8.8912e+06	8.96916e+06	8.83117e+06	9.91919e+06	1.12875e+07	7.99521e+06	8.96755e+06	9.45286e+06	9.24044e+06	1.04537e+07	1.00765e+07	7.13605e+06	1.56766e+07	1.35743e+07	1.1217e+07	7.40589e+06	1.09966e+07	1.13265e+07	1.28817e+07	8.49117e+06	1.10345e+07
472	136.077	20.151	GCMS	Ascorbic Acid	46840	HMDB0000044	320050		29073	C01041	sce00053	Ascorbate and aldarate metabolism	54670067	50-81-7	[H][C@@]1(OC(=O)C(O)=C1O)[C@@H](O)CO	CIWBSHSKHKDKBQ-JLAZNSOCSA-N	Organoheterocyclic compounds	Dihydrofurans	Furanones	Level 2	80.1	67.9		C6H8O6		676900	37204.6	38323.7	37515.1	21234.6	28296.1	34199.1	30401.9	17917.6	27260.8	34621.5	32105.8	32706	25335.9	34594	35196	53241.7	44264.6	58769	41296.5	46325.8	53604.5
9.42_313.2386m/z	313.239	9.41988	LCMS-neg	12,13-DiHOME(9)	3118		35504	LMFA02000164					5282961		C(/CC(O)C(O)CCCCC)=C\CCCCCCCC(=O)O	CQSLTKIXAJTQGA-DHZHZOJOSA-N	Lipids and lipid-like molecules	Fatty Acyls	Fatty acids and conjugates	Level 2	67.3	42	M-H	C18H34O4	0.468544		161016	142420	146031	274902	399399	346026	416996	222090	396149	88899.7	94421.4	43291.6	52134.4	94093.4	66600.2	124653	70525.6	60538.6	51853.1	53354.1	120146
10.38_200.2007m/z	200.201	10.3798	LCMS-pos	(Z,Z)-3,6-Dodecadien-1-ol	6312	HMDB0031102	87409	LMFA05000573					12352610	29125-78-8	CCCCC/C=C/C/C=C/CCO	WVTVMLXNKUWGBH-AVQMFFATSA-N	Lipids and lipid-like molecules	Fatty Acyls	Fatty alcohols	Level 2	63.7	31.2	M+NH4	C12H22O	-0.878117		6197.09	7065.02	6826.88	7246.93	6426.42	10955.7	4434.77	8712.37	7687.58	6940.94	4781.12	5362.27	7027.61	5584.47	6034.8	5182.01	5881.2	6222.99	5344.94	5456.93	4724.04
10.50_277.1446m/z	277.145	10.5009	LCMS-neg	Dehydrodihydrocostus lactone	255277	HMDB0302309							5316702		CC1C2CCC(=C)C3CCC(=C)C3C2OC1=O	UJADCNYXDHHISU-UHFFFAOYSA-N	Lipids and lipid-like molecules	Prenol lipids	Terpene lactones	Level 2	62.5	32.8	M+FA-H	C15H20O2	0.245387		13052.2	11846.4	12281.4	16520.2	16166.2	14471.2	16382.9	15370.7	14357.6	12657.8	11981.6	12405.1	13329.6	12307.2	11756.2	13885.3	13513.4	14285.5	11597	13667.7	11673.8
4.57_227.1749m/z	227.175	4.5722	LCMS-pos	Isoleucyl-Isoleucine	53934	HMDB0028910							13879965		CCC(C)C(N)C(=O)NC(C(C)CC)C(O)=O	BCVIOZZGJNOEQS-UHFFFAOYSA-N	Organic acids and derivatives	Carboxylic acids and derivatives	Amino acids, peptides, and analogues	Level 2	62.4	38.7	M+H-H2O	C12H24N2O3	-1.92431		787.457	832.6	891.853	838.717	1167.76	2280.05	1702.65	456.939	560.171	449.604	417.331	795.571	539.476	263.493	501.908	950.934	885.831	1093.83	896.795	682.534	822.452
8.47_196.1462n	197.153	8.47323	LCMS-pos	8E-Hydroxy-4,8-dimethyl-4,9-decadienal	6607		46436	LMFA06000145					44256569		C(CC/C(/C)=C/CCC(O)(C)C=C)(=O)[H]	YHHPBYNAHAIMNQ-YRNVUSSQSA-N	Lipids and lipid-like molecules	Prenol lipids	Monoterpenoids	Level 2	61.6	43.5	M+H-H2O, M+H	C12H20O2	-0.796286		13852	11345	12538.9	21203.6	23079.9	30882.8	29683	14190.3	29460	10099	19886.5	8127.4	6693.72	18687.7	13480.5	4606.38	4771.21	4817.69	5854.06	4763.58	4681.63
4.07_318.2020m/z	318.202	4.07455	LCMS-pos	Ser Val Leu	258608		15791						145457935		CC(C)CC(C(=O)O)NC(=O)C(C(C)C)NC(=O)C(CO)N	YEDSOSIKVUMIJE-DCAQKATOSA-N	Organic acids and derivatives	Carboxylic acids and derivatives	Amino acids, peptides, and analogues	Level 2	60.2	32.5	M+H	C14H27N3O5	-1.21278		1226.65	1444.27	1315.91	660.736	1177.17	841.312	669.59	791.479	896.927	1985.81	1546.27	1377.26	1450.5	1783.33	1767.23	1483.5	1157.64	1391.34	1340.73	1324.63	1883.05
11.37_296.2352n	295.228	11.3721	LCMS-neg	9(10)-EpOME	2992	HMDB0004701		LMFA02000037	34494	C14825			6246154		C(CCCCCCCC1OC1C/C=C\CCCCC)(=O)O	FBUKMFOXMZRGRB-YFHOEESVSA-N	Lipids and lipid-like molecules	Fatty Acyls	Fatty acids and conjugates	Level 2	59.5	4.96	M-H, M+FA-H	C18H32O3	0.280426		338460	317116	322916	378809	552856	461125	510147	306591	552799	261277	291067	190931	207568	289497	237802	425109	304262	283676	263488	288302	447252
12.93_280.2403n	279.233	12.9312	LCMS-neg	14-octadecynoic acid	1057		74229	LMFA01030572					5312697		C(CCCCCCCCCCCCC#CCCC)(=O)O	SBNCTTZUMQKSDX-UHFFFAOYSA-N	Lipids and lipid-like molecules	Fatty Acyls	Fatty acids and conjugates	Level 2	58.8	0	M-H, M+FA-H	C18H32O2	0.310418		74478.5	75127.8	75757.1	45889.2	48199.3	39694.1	51572.4	37572.7	47867.1	109914	174567	93552.8	97265.8	160116	106900	71468.8	74270.8	77691.8	76410	69819.8	88904.4
3.89_284.1617m/z	284.162	3.8907	LCMS-neg	Gly Pro Leu	261804		19134						9900499		CC(C)CC(C(=O)O)NC(=O)C1CCCN1C(=O)CN	HFPVRZWORNJRRC-UWVGGRQHSA-N	Organic acids and derivatives	Carboxylic acids and derivatives	Amino acids, peptides, and analogues	Level 2	58.2	0	M-H	C13H23N3O4	0.506385		11801.5	11923.3	11937.1	16488.6	14582.8	14920.2	12653.9	11774.5	13307.8	12912.7	11928.5	13962.7	16000.8	11717.5	12452.7	9850.81	9246.55	8919.99	10088.4	10263.8	10402.1
11.34_319.2254m/z	319.225	11.3381	LCMS-pos	13-Hydroxyoctadeca-9,12-dienoic acid	200007	HMDB0244510							125660		CCCCCC(O)=CCC=CCCCCCCCC(O)=O	KJXHHTPQSFDEKB-UHFFFAOYSA-N	Lipids and lipid-like molecules	Fatty Acyls	Lineolic acids and derivatives	Level 2	58.1	0.862	M+Na	C18H32O3	3.50241		2404.29	2885.41	2703.33	4148.15	8066.66	4040.33	3745.61	2551.5	3387.79	2095.48	2160.85	1659.48	1635.83	2270.9	1666.75	3144.82	2131.83	2115.41	1682.35	1782.09	3589.57
11.31_315.1971m/z	315.197	11.3115	LCMS-neg	(4Z,9a)-9-(3-Methyl-2-butenoyloxy)-4,10(14)-oplopadien-3-one	58624	HMDB0034630	90093						131751595	237406-99-4	C\C=C1\C2C(CC1=O)C(=C)C(CC2C(C)C)OC(=O)C=C(C)C	MZPCWAQWDXGSCO-VGOFMYFVSA-N	Lipids and lipid-like molecules	Prenol lipids	Sesquiterpenoids	Level 2	58	0	M-H	C20H28O3	1.68672		2080.05	2261.37	2183.68	228.627	521.544	457.749	485.054	699.409	586.995	1328.89	2428.07	1848.59	1260.11	2053.34	1768.74	2194.68	2483.01	3088.83	2955.94	3491.74	2192.71
0.69_342.1159n	325.113	0.693533	LCMS-pos	D-Glucose, 6-O-alpha-D-glucopyranosyl-	212825	HMDB0259486									OCC1OC(OCC(O)C(O)C(O)C(O)C=O)C(O)C(O)C1O	AYRXSINWFIIFAE-UHFFFAOYSA-N	Lipids and lipid-like molecules	Fatty Acyls	Fatty acyl glycosides	Level 2	57.9	0	M+H-H2O, M+Na, M+H	C12H22O11	-0.979885		920051	865471	929599	1.44432e+06	1.15252e+06	1.17185e+06	1.15971e+06	1.20937e+06	1.2808e+06	1.26326e+06	1.17973e+06	1.19376e+06	1.21194e+06	1.0896e+06	1.17503e+06	528778	552588	569129	673305	570636	491924
9.71_355.2130m/z	355.213	9.71298	LCMS-neg	Porrigenic acid	2210			LMFA01060225	66776				25052836		CCCC[C@H](O)/C=C/C=C/C(CCCCCCCC(O)=O)=O	GDCBVHSUEZTUIW-NRJQCZOGSA-N	Lipids and lipid-like molecules	Fatty Acyls	Lineolic acids and derivatives	Level 2	57.7	0.925	M+FA-H	C18H30O4	1.22588		42598.5	37561.6	40016.5	2933.08	5614.27	5829.97	5585.28	2820.4	5711.24	33456.6	89173.5	53406.2	31534.1	79330.3	52390.5	57981.3	65311.7	87289.9	57112.2	66158.7	91347
1.42_231.0985m/z	231.099	1.4209	LCMS-neg	N2-Succinyl-L-ornithine	47448	HMDB0001199	63478		27574	C03415	sce00330	Arginine and proline metabolism	127370	899816-95-6	NCCC[C@H](NC(=O)CCC(O)=O)C(O)=O	VWXQFHJBQHTHMK-LURJTMIESA-N	Organic acids and derivatives	Carboxylic acids and derivatives	Amino acids, peptides, and analogues	Level 2	57.5	0	M-H	C9H16N2O5	-0.59083		1841.98	1843.49	1884.24	2035.95	1902.03	1973.09	1589.05	1776.92	1746.27	1948.02	2105.3	2205.93	2011.85	2023.59	2046.14	2500.15	1975.03	1571.65	2188.94	2096.45	2219.06
11.48_832.5691m/z	832.569	11.4848	LCMS-pos	PA(21:0/20:4(7E,9E,11Z,13E)-3OH(5S,6R,15S))	218589	HMDB0265487									[H][C@@](COC(=O)CCCCCCCCCCCCCCCCCCCC)(COP(O)(O)=O)OC(=O)CCC[C@H](O)[C@@H](O)\C=C\C=C\C=C/C=C/[C@@H](O)CCCCC	JWNCZBHRZASZFJ-VJDZIRRPSA-N	Lipids and lipid-like molecules	Glycerophospholipids	Glycerophosphates	Level 2	57.5	0	M+NH4	C44H79O11P	-0.87373		9647.09	11322.4	11709.8	6791.51	3710.56	1821.5	3611	5259.3	5291.18	7639.01	8905.78	6068.14	6220.83	8019.56	7017.15	18118.4	14968.8	18159.8	13072.6	15682.7	21275.5
11.93_323.2232m/z	323.223	11.9251	LCMS-neg	17-octadecen-9-ynoic acid	1047		35216	LMFA01030562					5312690		C(CCCCCCCC#CCCCCCCC=C)(=O)O	JSDJDUFIGGRVBJ-UHFFFAOYSA-N	Lipids and lipid-like molecules	Fatty Acyls	Fatty acids and conjugates	Level 2	57.3	0	M+FA-H	C18H30O2	1.59124		2618.64	2769.52	2874.76	306.109	302.927	261.106	243.659	291.997	363.223	1981.96	3256.52	2711.89	2176.7	3718.32	2643.12	4813.47	5115.22	5633.1	4335.48	5650.12	6586.43
10.97_368.2791m/z	368.279	10.9687	LCMS-pos	N-Linoleoyl Serine	198490	HMDB0241984							74945990		CCCCCC=CCC=CCCCCCCCC(=O)NC(CO)C(O)=O	UQQXKOPWRCINAH-UHFFFAOYSA-N	Organic acids and derivatives	Carboxylic acids and derivatives	Amino acids, peptides, and analogues	Level 2	57.2	0.471	M+H	C21H37NO4	-1.23842		14712.1	16030.7	16586.1	1514.76	3486.13	2220.9	13052.2	3551.89	3507.36	6985.68	33779.5	53612	17147.3	7494.24	5470.33	9174.88	20401.4	12411.6	26061.8	5235.88	20627.1
4.37_300.1356m/z	300.136	4.36612	LCMS-neg	Prolyl-Tryptophan	54039	HMDB0029028							18218238		OC(=O)C(CC1=CNC2=CC=CC=C12)NC(=O)C1CCCN1	UEKYKRQIAQHOOZ-UHFFFAOYSA-N	Organic acids and derivatives	Carboxylic acids and derivatives	Amino acids, peptides, and analogues	Level 2	57.2	0	M-H	C16H19N3O3	0.826358		882.301	1220.77	1158.45	1030.53	670.601	826.125	846.095	693.136	728.674	1625.65	1566.78	1568.06	1284.41	1202.55	1277.47	1469.26	1202.67	1354.22	1509.09	1629.64	1360.43
11.02_361.1999m/z	361.2	11.0229	LCMS-neg	15-deoxy-delta-12,14-PGJ2	3650	HMDB0005079		LMFA03010021	34159	C14717	sce00590	Arachidonic acid metabolism	5311211	87893-55-8	C1(=C/C=C/CCCCC)\C(=O)C=C[C@@H]\1C/C=C\CCCC(=O)O	VHRUMKCAEVRUBK-GODQJPCRSA-N	Lipids and lipid-like molecules	Fatty Acyls	Eicosanoids	Level 2	57.1	0	M+FA-H	C20H28O3	-6.65099		25578.9	25948.7	25312.7	6995.97	8854.28	7851.41	8252.58	5499.7	8829.54	24185.7	27023.9	20960.8	21010.2	27452.9	22236.4	41885.4	41515.6	42171.2	41739.7	39808.7	43476
10.34_368.2558n	351.253	10.3383	LCMS-pos	MG(18:2(9Z,11E)+=O(13)/0:0/0:0)	213602	HMDB0260489									CCCCCC(=O)\C=C\C=C/CCCCCCCC(=O)OC[C@@H](O)CO	BABFYBAGZXSUDH-KUZRAJQRSA-N	Lipids and lipid-like molecules	Fatty Acyls	Lineolic acids and derivatives	Level 2	57.1	41.5	M+H-H2O, M+Na	C21H36O5	-1.21478		26037.8	31139	29438.7	8718.17	7900.04	7509.32	8314.64	6859.87	8225.29	31430.1	55255.5	31447.6	40293.5	67839	38770.3	31950.7	25509.1	31840.3	25783.7	30787	39164.2
8.88_349.1983m/z	349.198	8.8804	LCMS-pos	ox-LGD2	4171		96929	LMFA03100037					56935879		C1(C(C)(O)OC(=O)C=1C/C=C\CCCC(=O)O)/C=C/[C@@H](O)CCCCC	RAQOIYLDXSAKSS-DPLATEDBSA-N	Lipids and lipid-like molecules	Fatty Acyls	Fatty acids and conjugates	Level 2	57.1	28.1	M+H-H2O	C20H30O6	-7.33289		10700.8	11997.5	10303.3	2045.67	2415.46	2256.25	2661.98	1668.58	2506.78	6799.69	14309.7	8567.9	7962.4	11266.6	10530.5	16509.5	15633.7	15096.9	11620.2	12564.5	17671
1.07_244.1292m/z	244.129	1.06967	LCMS-pos	Prolyl-Glutamine	54032	HMDB0029015							23170895		NC(=O)CCC(NC(=O)C1CCCN1)C(O)=O	SHAQGFGGJSLLHE-UHFFFAOYSA-N	Organic acids and derivatives	Carboxylic acids and derivatives	Amino acids, peptides, and analogues	Level 2	57	0	M+H	C10H17N3O4	-0.043824		51028.7	50310.5	52020.5	76016.9	59597.1	59872.7	48956.1	46796.3	48689	66647.4	48286.9	54593.5	56009.8	41991.7	50991.9	50614.6	48840.3	53480.4	49555.3	47865.8	55674.9
13.05_314.2242n	315.231	13.046	LCMS-pos	Methyl retinoate	208702	HMDB0254612							92106		COC(=O)C=C(C)C=CC=C(C)C=CC1=C(C)CCCC1(C)C	SREQLAJQLXPNMC-UHFFFAOYSA-N	Lipids and lipid-like molecules	Prenol lipids	Retinoids	Level 2	57	12.9	M+H, M+NH4	C21H30O2	-1.19807		463195	449043	409784	114006	135176	149947	140642	177571	148969	360527	535523	403813	354789	546107	459928	524851	535518	607047	419653	559257	666770
4.33_363.1657m/z	363.166	4.32768	LCMS-neg	6-Deoxy-4-O-(3,6-di-O-methyl-beta-D-glucopyranosyl)-2,3-di-O-methyl-alpha-L-mannopyranose	204760	HMDB0249889							75115048		COCC1OC(OC2C(C)OC(O)C(OC)C2OC)C(O)C(OC)C1O	ZKQSBMMRFRSVRB-UHFFFAOYSA-N	Organic oxygen compounds	Organooxygen compounds	Carbohydrates and carbohydrate conjugates	Level 2	57	0	M-H2O-H	C16H30O10	-0.987349		2298.26	2752.16	2741.21	3315.87	4481.08	3159.17	4065.57	3031.29	4425.96	3511.16	3513.66	2990.25	2277.71	3170.85	2893.99	2211.82	1590.93	1315.92	1310.84	1421.14	2223.09
7.49_325.2021m/z	325.202	7.49323	LCMS-neg	16-E1t-PhytoP	3441			LMFA02030051					131839853		C(CCCCCCC[C@@H]1C(=O)C[C@@H](O)[C@@H]1/C=C/[C@@H](O)CC)(=O)O	PLXNUXTXNUIUNK-WFRUSHSBSA-N	Lipids and lipid-like molecules	Fatty Acyls	Eicosanoids	Level 2	57	0	M-H	C18H30O5	0.246122		6295.4	6362.42	6579.28	3784.65	6367.41	7007.31	6217.52	3306.75	5696.16	9308.94	8080.83	5106.12	4924.38	6391.05	4668.15	9745.06	6867.69	7123.13	4672.06	4709.1	8098.38
0.77_281.0877m/z	281.088	0.771667	LCMS-neg	5-O-beta-D-Xylopyranosyl-L-arabinose	62218	HMDB0038882			174694				131752485	7268-80-6	OC1O[C@@H](CO[C@@H]2OC[C@@H](O)[C@H](O)[C@H]2O)[C@H](O)[C@H]1O	NXRFRJQIYCYJKT-BIDIDBDVSA-N	Organic oxygen compounds	Organooxygen compounds	Carbohydrates and carbohydrate conjugates	Level 2	56.8	0	M-H	C10H18O9	-0.401105		3272.39	5337.49	3608.61	5296.1	5708.94	5707.16	4848.57	6974.7	5840.45	3663.45	3089.36	4932.86	4406.86	4416.25	4539.87	2181.95	3153.48	2369.2	4821.12	4130.82	3235.91
4.68_364.1887m/z	364.189	4.6839	LCMS-neg	Phe Ser Ile	263994		21432						145457311		CCC(C)C(C(=O)O)NC(=O)C(CO)NC(=O)C(CC1=CC=CC=C1)N	JXQVYPWVGUOIDV-MXAVVETBSA-N	Organic acids and derivatives	Carboxylic acids and derivatives	Amino acids, peptides, and analogues	Level 2	56.4	0	M-H	C18H27N3O5	2.4039		1011.91	1187.72	1095	261.678	313.42	421.889	308.77	328.775	309.501	1515.14	1213.81	1472.11	1422.67	1243.41	1493.63	1140.01	1566.02	1591.78	1536.78	1276.63	1554.44
0.69_432.1710m/z	432.171	0.693533	LCMS-pos	a-L-Arabinofuranosyl-(1->3)-b-D-xylopyranosyl-(1->4)-D-xylose	62209	HMDB0038865	93494		173288				78382559	66186-04-7	OCC1OC(OC2C(O)COC(OC3COC(O)C(O)C3O)C2O)C(O)C1O	FUDXMJHOJWYSEJ-UHFFFAOYSA-N	Organic oxygen compounds	Organooxygen compounds	Carbohydrates and carbohydrate conjugates	Level 2	56.1	11.9	M+NH4	C15H26O13	-0.513889		161263	146651	164019	248439	199768	190703	184265	191732	213274	193468	185256	190371	183264	164004	172973	104579	111825	115559	137623	124441	105249
11.19_333.2081m/z	333.208	11.1914	LCMS-neg	12S-HpEPE	4069		36347	LMFA03070012	90996				5283195	103239-14-1	C(/C/C=C\CCCC(=O)O)=C/C=C/[C@@H](OO)C/C=C\C/C=C\CC	HDMYXONNVAOHFR-UOLHMMFFSA-N	Lipids and lipid-like molecules	Fatty Acyls	Eicosanoids	Level 2	56	0	M-H	C20H30O4	2.84543		396.532	173.305	294.725	47.5118	94.9386	74.5258	105.818	139.456	215.197	260.275	347.43	355.176	256.153	353.997	145.954	453.108	546.91	698.265	522.861	717.899	479.69
5.74_183.1014m/z	183.101	5.73955	LCMS-pos	Modiolide B	7884			LMFA07040143					11745259		C1(=O)C=C[C@H](O)C=CCC[C@@H](C)O1	DNUDFISZTSNQPJ-ZWPSSFCZSA-N	Organoheterocyclic compounds	Oxocins	Unclassified	Level 2	55.9	34.9	M+H	C10H14O3	-0.689082		4820.1	4060.65	4924.55	3042.67	4441.37	4375.83	4304.52	3019.48	4147.99	5457.5	4692.5	5412.26	5011.47	6186.48	5318.39	5591.23	4701.71	5665.94	4410.74	4764.11	4876.89
9.56_243.1964m/z	243.196	9.55673	LCMS-neg	omega-hydroxy myristic acid	1688		35422	LMFA01050044	77168				3084276		C(CCCCCCCCCCCO)CC(=O)O	JOSXCARTDOQGLV-UHFFFAOYSA-N	Lipids and lipid-like molecules	Fatty Acyls	Fatty acids and conjugates	Level 2	55.9	0	M-H	C14H28O3	-0.566176		626.819	347.541	517.97	474.717	616.282	583.324	616.48	626.691	507.042	790.329	643.743	379.94	453.936	442.237	609.726	633.654	484.622	360.35	367.394	557.792	262.285
10.23_355.2132m/z	355.213	10.2332	LCMS-neg	9-oxo-12,13-epoxy-10-octadecenoic acid	3201	HMDB0013623	35761	LMFA02000247	89606				5283007	478931-82-7	C(CCCC(=O)/C=C/C1OC1CCCCC)CCCC(=O)O	RCMABBHQYMBYKV-BUHFOSPRSA-N	Lipids and lipid-like molecules	Fatty Acyls	Fatty acids and conjugates	Level 2	55.7	0	M+FA-H	C18H30O4	1.9422		1905.91	1948.92	1991.24	9.06897e-06	75.1117	76.9055	9.06897e-06	9.06897e-06	9.06897e-06	2645.12	6432.69	4863.8	2191.91	6822.54	3242.55	4276.32	4530.93	6214.03	3832.73	3818.25	6379.92
2.97_237.1232m/z	237.123	2.97157	LCMS-pos	Pyrraline	57402	HMDB0033143	89025						14274616	74509-14-1	NC(CCCCN1C(CO)=CC=C1C=O)C(O)=O	VTYFITADLSVOAS-UHFFFAOYSA-N	Organic acids and derivatives	Carboxylic acids and derivatives	Amino acids, peptides, and analogues	Level 2	55.7	15.3	M+H-H2O	C12H18N2O4	-0.857772		30934.1	28752.5	30247	15864.4	18759.1	23117	20714	13578.8	16197.6	31090.8	32895.2	23445.7	22794.4	32269.6	26554.2	49189.8	36031.9	37708.5	31260.9	35726.8	51157.1
4.21_275.1040m/z	275.104	4.21182	LCMS-neg	(1xi,3xi)-1,2,3,4-Tetrahydro-1-methyl-beta-carboline-3-carboxylic acid	61418	HMDB0037942	92737						73530		CC1NC(CC2=C1NC1=CC=CC=C21)C(O)=O	ZUPHXNBLQCSEIA-UHFFFAOYSA-N	Alkaloids and derivatives	Harmala alkaloids	Unclassified	Level 2	55.7	0	M+FA-H	C13H14N2O2	1.12009		3341.62	2801.45	2963.67	3265.77	3215.63	3154.85	2616.35	2917.89	2862.54	3274.44	3139.12	3629.57	3068.1	3090.25	3538.54	2558.63	2789.26	2334.32	3017.51	2787.05	3497.61
10.25_315.2537m/z	315.254	10.254	LCMS-neg	(9S,10S)-9,10-dihydroxyoctadecanoic acid	3192	HMDB0059633	45832	LMFA02000238	49254	C15988			12235230		C(O)(=O)CCCCCCC[C@H](O)[C@@H](O)CCCCCCCC	VACHUYIREGFMSP-IRXDYDNUSA-N	Lipids and lipid-like molecules	Fatty Acyls	Fatty acids and conjugates	Level 2	55.6	0	M-H	C18H36O4	-1.11239		2319.45	1433.08	2008.59	2903.96	3852.81	4244.1	3618.26	2955.47	4264.45	1233.46	1590.39	1144.68	772.178	1461.76	1244.24	1419.98	1338.99	1812.37	1460.46	1646.26	1400.76
4.04_175.0607m/z	175.061	4.03827	LCMS-neg	3-keto-n-caproic acid	2044	HMDB0010717	35703	LMFA01060008	28422	C02122			439658	4380-91-0	C(C)CC(=O)CC(=O)O	BDCLDNALSPBWPQ-UHFFFAOYSA-N	Organic acids and derivatives	Keto acids and derivatives	Medium-chain keto acids and derivatives	Level 2	55.6	0	M+FA-H	C6H10O3	-3.83024		59412.6	52474	57475.6	50577.8	41067.4	35424.1	36847.8	36073.7	36033.2	72034	61086.6	75927.5	72449.6	60910.2	60947.5	49146.6	51040.7	56304.1	59486.5	55297.1	67607.9
4.26_445.1733m/z	445.173	4.26135	LCMS-neg	Corchoionoside B	55668	HMDB0030975	87325		168749				131751110	189344-54-5	CC1=CC(=O)CC(C)(C)C1(O)\C=C\C(=O)COC1OC(CO)C(O)C(O)C1O	FUXBESIRIBMOMU-SNAWJCMRSA-N	Lipids and lipid-like molecules	Fatty Acyls	Fatty acyl glycosides	Level 2	55.6	0	M+FA-H	C19H28O9	4.3273		4641.58	4535.37	4666.05	4637	4264.02	4272.21	3547.5	3515.86	3585.94	4882.96	4809.01	5279.33	4085.91	4664.23	5139.52	4554.04	4730.39	3904.62	4883.27	4617.47	6003.94
10.69_267.1717m/z	267.172	10.6929	LCMS-pos	TRIBUTYL PHOSPHATE	212567	HMDB0259164	70062		35019	C14439			31357	126-73-8	CCCCOP(=O)(OCCCC)OCCCC	STCOOQWBFONSKY-UHFFFAOYSA-N	Organic acids and derivatives	Organic phosphoric acids and derivatives	Phosphate esters	Level 2	55.4	0	M+H	C12H27O4P	-0.877391		5825.77	5786.57	5939.58	5701.39	6391.42	5917.72	6245.79	7057.37	7385.45	4561.3	5177.82	4856.77	5430.19	5034.83	5449.9	6835.62	6581.14	6631.91	5997.54	5770.62	6139.11
3.90_293.1261m/z	293.126	3.90192	LCMS-neg	oscr#9	10279			LMFA13040014	79133				86289771		O(CCCCC(=O)O)[C@H]1[C@H](O)C[C@@H](O)[C@H](C)O1	RGLRYSHQCRBEIV-YSSBGUOXSA-N	Organic oxygen compounds	Organooxygen compounds	Carbohydrates and carbohydrate conjugates	Level 2	55.4	6.62	M+FA-H	C11H20O6	7.54483		1554.48	1564.57	1623.86	4.24885	0.708445	2.7611	3.39358	1.94457	14.1128	3542.98	5124.37	5000.31	4560.28	4203.96	3950	677.964	811.269	1254.69	921.197	833.763	886.419
4.62_316.1670m/z	316.167	4.61792	LCMS-neg	Tryptophyl-Isoleucine	54097	HMDB0029086	85979		174312				19816755		CCC(C)C(NC(=O)C(N)CC1=CNC2=C1C=CC=C2)C(O)=O	PITVQFJBUFDJDD-UHFFFAOYSA-N	Organic acids and derivatives	Carboxylic acids and derivatives	Amino acids, peptides, and analogues	Level 2	55.4	44.2	M-H	C17H23N3O3	1.16659		3605.77	3893.45	3970.13	1496.42	1447.09	1978.72	1897.19	2303.76	1905.26	4485.6	5007.69	3893.42	3759.88	4510.21	4580.2	6625.82	5250.95	5822.87	4606.14	5117.68	8515.36
12.12_295.2279m/z	295.228	12.1225	LCMS-neg	8,11-Heptadecadienal	64427	HMDB0041334							131753110	56797-42-3	CCCCC\C=C/C\C=C\CCCCCCC=O	JEBIMSVVDVTZIY-IXWMQOLASA-N	Lipids and lipid-like molecules	Fatty Acyls	Fatty aldehydes	Level 2	55.3	0	M+FA-H	C17H30O	0.0396308		1136.74	1288.48	1226.46	1210.08	1209.85	1199.1	1209.44	1208.44	1285.46	1109.8	1474.25	1249.68	1080.85	1178.18	1422.77	1047.25	1281.42	1336.55	925.708	1494.85	1500.32
12.80_315.2315m/z	315.231	12.796	LCMS-pos	9(Z),11(E),13(E)-Octadecatrienoic Acid methyl ester	267212		45017						21718552	4175-47-7	CCCCC=CC=CC=CCCCCCCCC(=O)OC	KOJYENXGDXRGDK-ZUGARUELSA-N	Lipids and lipid-like molecules	Fatty Acyls	Lineolic acids and derivatives	Level 2	55.3	8	M+Na	C19H32O2	6.85195		370870	330823	335949	90868.7	112826	112311	125933	104445	116485	232154	458765	339462	283852	447737	361116	463813	494733	552894	383985	506051	623018
4.25_393.2094m/z	393.209	4.25062	LCMS-pos	Gln Val Phe	261652		18976						57357934		CC(C)C(C(=O)NC(CC1=CC=CC=C1)C(=O)O)NC(=O)C(CCC(=O)N)N	ZMXZGYLINVNTKH-DZKIICNBSA-N	Organic acids and derivatives	Carboxylic acids and derivatives	Amino acids, peptides, and analogues	Level 2	55.1	0	M+H	C19H28N4O5	-9.7232		2461.77	1953.07	2129.33	1933.04	1880.9	2444.35	2774.63	2144.71	1797.52	1560.27	1580.75	1860.53	1733.97	1998.27	1785.59	2024.71	2176.26	2278.1	2909.32	1843.59	1973.87
6.25_239.0927m/z	239.093	6.24885	LCMS-neg	2-carboxyethyl-5-furanpentanoic acid	2666			LMFA01150056					86139902		C(C(O)=O)CC1=CC=C(CCCCC(=O)O)O1	BLYHZIBKUKIQDU-UHFFFAOYSA-N	Lipids and lipid-like molecules	Fatty Acyls	Fatty acids and conjugates	Level 2	55.1	0	M-H	C12H16O5	0.709444		3625.69	3794.29	3666.64	1832.94	2128.03	2023.41	2018.87	2124.61	2117.92	3452.18	4488.97	4475.86	3407.64	3686.9	3558.65	5470.71	5106.43	5603.36	4847.61	4569.5	5294.47
0.79_176.9354m/z	176.935	0.790717	LCMS-neg	Pyrophosphate	46958	HMDB0000250	3306		29888	C00013	sce00190	Oxidative phosphorylation	1023	14000-31-8	OP(O)(=O)OP(O)(O)=O	XPPKVPWEQAFLFU-UHFFFAOYSA-N	Homogeneous non-metal compounds	Non-metal oxoanionic compounds	Non-metal pyrophosphates	Level 2	54.9	0	M-H	H4O7P2	-3.18454		5331.75	4698.81	5083.86	5044.57	7790.23	6020.04	7105.14	4079.45	7213.22	3312.78	4577	3931.71	3107.69	4414.32	3558.33	7604.05	5137.27	6646.81	4872.07	5473.82	6895.76
3.33_143.0703m/z	143.07	3.32645	LCMS-pos	Erinapyrone B	64516	HMDB0041427							85092481	146064-67-7	CC1=CC(=O)CC(CO)O1	ULVSURGNEAHOBK-UHFFFAOYSA-N	Organoheterocyclic compounds	Pyrans	Pyranones and derivatives	Level 2	54.9	0	M+H	C7H10O3	0.442977		2005.11	2068.64	2049.61	1991.63	1929.31	2036.93	2275.03	2262.52	2172.25	1879.46	1797.84	1490.34	1680.37	1655.17	2336.66	1991.46	1794.42	2076.33	2063.22	2256.9	2029.59
0.77_162.0761m/z	162.076	0.765767	LCMS-pos	Fructosamine	47768	HMDB0002030	58080		24103				20484	4429-04-3	NC[C@@]1(O)OC[C@@H](O)[C@@H](O)[C@@H]1O	IXZISFNWUWKBOM-ARQDHWQXSA-N	Organic oxygen compounds	Organooxygen compounds	Carbohydrates and carbohydrate conjugates	Level 2	54.7	0	M+H-H2O	C6H13NO5	-0.0605174		33126.2	37240.5	36299.5	47444.9	44620.1	46587.4	46304.6	37079.2	45561.5	30230.5	26645.4	30336.3	27377.7	25328.8	31685.2	44346	43232.1	41252.4	39902	40854.2	42134.4
3.92_189.0765m/z	189.076	3.91803	LCMS-neg	4-Hydroxycyclohexylcarboxylic acid	47755	HMDB0001988	44761		16817				151138	17419-81-7	OC1CCC(CC1)C(O)=O	HCFRWBBJISAZNK-UHFFFAOYSA-N	Organic oxygen compounds	Organooxygen compounds	Alcohols and polyols	Level 2	54.7	0	M+FA-H	C7H12O3	-2.59479		680.235	753.721	727.579	679.216	598.185	672.785	648.519	626.454	622.453	817.601	777.909	769.813	824.79	645.692	691.656	1038.31	886.921	839.946	872.417	930.5	969.708
0.69_114.0552m/z	114.055	0.693533	LCMS-pos	2-Amino-4-oxopentanoic acid	200442	HMDB0244991			15914				423		CC(=O)CC(N)C(O)=O	QUCHWTCTBHQQDU-UHFFFAOYSA-N	Organic acids and derivatives	Carboxylic acids and derivatives	Amino acids, peptides, and analogues	Level 2	54.4	0	M+H-H2O	C5H9NO3	1.78432		15113.3	14126.4	14984.7	16062.7	15548.8	14852	15779.5	15185.7	15693.2	17997.4	17766.2	18301.2	16791.1	16990.7	19439.9	13810.1	13352.9	13673.7	13743.1	13335.1	14108.6
10.48_307.2264m/z	307.226	10.4794	LCMS-pos	1-Acetoxy-2-hydroxy-16-heptadecyn-4-one	6329	HMDB0031007	43724	LMFA05000595					6710762	24607-10-1	C#CCCCCCCCCCCCC(=O)CC(O)COC(C)=O	HZHSVQVECJXVRP-UHFFFAOYSA-N	Lipids and lipid-like molecules	Fatty Acyls	Fatty alcohols	Level 2	54.4	18.2	M+H-H2O	C19H32O4	-1.18739		2355.37	3563.59	3018.73	374.403	351.235	717.966	2019.39	495.65	543.281	747.164	4404.69	4857.8	1769.23	1535.79	756.452	1625.08	3912.02	3269.39	4991.75	1455.89	2609.49
1.40_205.0350m/z	205.035	1.39832	LCMS-neg	Glucose ketone	207214	HMDB0252777							141057530		OCC1OC2(O)C(=O)C2(O)C(O)C1O	KVPIGVPHHSOZLC-UHFFFAOYSA-N	Organoheterocyclic compounds	Oxepanes	Unclassified	Level 2	54.1	33.5	M-H	C7H10O7	-1.94528		15609.5	16073.8	16101.1	19769.6	20405.3	23480.4	22211.9	19199.5	21289	10596.5	10735.2	11007.9	10696.9	10933.6	11728	16314.4	16859.7	15059.8	15264.4	18101.5	19001.8
11.17_368.2791m/z	368.279	11.1705	LCMS-pos	Topsentolide C2	7875			LMFA07040134					73333014		C(/[C@@H]1OC(=O)CCCC=CC1)=C\[C@H](OC)[C@H](C/C=C\CCCCC)O	NGVOPKDYDKTASH-KMRPYSECSA-N	Lipids and lipid-like molecules	Fatty Acyls	Fatty alcohols	Level 2	54.1	0.253	M+NH4	C21H34O4	-1.11618		12228.1	12937.2	13059.2	2421.89	5511.91	3063.19	15476.5	4894.6	5433.09	4564.92	34165.5	56548.1	12559.7	7122.95	3286.16	6823.02	15258.6	8857.84	26267.8	1622.14	13697.5
0.77_228.0986m/z	228.099	0.771667	LCMS-neg	Asparaginyl-Proline	53778	HMDB0028739							14354813		NC(CC(N)=O)C(=O)N1CCCC1C(O)=O	GADKFYNESXNRLC-UHFFFAOYSA-N	Organic acids and derivatives	Carboxylic acids and derivatives	Amino acids, peptides, and analogues	Level 2	53.9	0	M-H	C9H15N3O4	-1.73448		3382.37	3118.63	3347.58	2786.52	2511.71	2796.91	2464.84	2778.36	2830.46	4856.85	4450.81	4059.37	4201.23	3297.45	3769.81	2855.02	4120.48	4424.13	3689.51	3216.5	3431.64
0.67_367.1356m/z	367.136	0.665733	LCMS-neg	N6-Galacturonyl-L-lysine	57368	HMDB0033106	88997		175121				131751374	220718-57-0	NC(CCCCNC1OC(C(O)C(O)C1O)C(O)=O)C(O)=O	CFQJLIHMLCPJQF-UHFFFAOYSA-N	Organic oxygen compounds	Organooxygen compounds	Carbohydrates and carbohydrate conjugates	Level 2	53.8	1.3	M+FA-H	C12H22N2O8	-0.640061		23820.1	21595.9	25387.8	21179.6	24463.8	15119	19446.5	19375.1	23927.8	31874.7	28665.2	23916.1	29587.1	29339.6	27325.8	24238.4	23945.7	22502.5	22661	29879.7	31034.4
11.53_307.2284m/z	307.228	11.5255	LCMS-neg	5-(1-hydroxypropan-2-yl)isolongifol-4-ene	35694		53479	LMPR0103500004	48322				24755578		C1C[C@]23C[C@H]1C(C)(C)C2C(C(C)CO)=CCC3(C)C	LJYDKYKZGGROIV-BGSKQBQJSA-N	Lipids and lipid-like molecules	Prenol lipids	Sesquiterpenoids	Level 2	53.8	0	M+FA-H	C18H30O	1.95159		1990.94	1977.73	1919.75	371.433	484.946	485.023	480.348	589.652	644.999	1644.74	2233.73	2222.17	1489.24	2225.19	2270.82	2726.24	2337.84	2752.88	2843.66	2576.99	3008.62
4.23_287.1386m/z	287.139	4.22973	LCMS-pos	1,2-Disehydronorcoclaurine	255222	HMDB0302245							622629		OC1=CC=C(CC2=NCCC3=C2C=C(O)C(O)=C3)C=C1	CCGUUHSJCGMIMD-UHFFFAOYSA-N	Organoheterocyclic compounds	Isoquinolines and derivatives	Benzylisoquinolines	Level 2	53.8	0	M+NH4	C16H15NO3	-1.46362		604.895	587.089	575.9	519.357	373.121	427.587	343.868	303.976	301.035	584.963	412.115	427.919	583.459	685.991	453.725	636.108	576.265	692.446	569.67	443.894	434.346
13.03_409.3096m/z	409.31	13.0258	LCMS-pos	(25S)-3-oxo-cholest-1,4-dien-26-oic acid	46516		84901	LMST04030213					52931547		[C@]12(CCC3=CC(=O)C=C[C@]3(C)[C@@]1([H])C[C@@H](C)[C@]1(C)[C@@]([H])([C@@](C)([H])CCC[C@H](C)C(O)=O)CC[C@@]21[H])[H]	RFEZENMTQWRBKP-OQXXJURASA-N	Lipids and lipid-like molecules	Steroids and steroid derivatives	Bile acids, alcohols and derivatives	Level 2	53.7	0	M+H-H2O	C28H42O3	-1.2096		166862	171729	159868	15114.1	25172.1	23413.6	30638.5	23243.3	31407.3	56328.7	100417	71020.4	59103.2	105213	88236.7	286748	376837	394506	278720	383948	417709
10.09_327.2181m/z	327.218	10.0878	LCMS-neg	12-hydroxy-8E,10E-heptadecadienoic acid	1769		74572	LMFA01050194					5312764		C(CCCCCC/C=C/C=C/C(O)CCCCC)(=O)O	INVCGLRLLKLTGP-SIGMCMEVSA-N	Lipids and lipid-like molecules	Fatty Acyls	Fatty acids and conjugates	Level 2	53.6	30.4	M+FA-H	C17H30O3	1.50089		7284.95	8144.57	7707.37	1938.52	1893.75	1177.57	1436	1536.5	1701.2	7330.37	13791.9	9658.29	10202.2	15676.2	7161.09	8423.21	7864.12	10214.4	9619.34	9766.81	12187.2
4.14_300.1934m/z	300.193	4.14402	LCMS-neg	Ile Ala Val	262414		19773						145456045		CCC(C)C(C(=O)NC(C)C(=O)NC(C(C)C)C(=O)O)N	MKWSZEHGHSLNPF-NAKRPEOUSA-N	Organic acids and derivatives	Carboxylic acids and derivatives	Amino acids, peptides, and analogues	Level 2	53.5	0	M-H	C14H27N3O4	1.58445		1278.93	1573.89	1430.43	709.507	645.611	869.025	726.193	786.737	665.714	1636.57	1920.78	1680.31	2057.67	1958.26	1436.76	1872.47	1665.29	1789.66	1730.62	1719.88	1940.46
11.51_375.3212m/z	375.321	11.5055	LCMS-pos	N-Palmitoyl Threonine	198451	HMDB0241933							14239841		CCCCCCCCCCCCCCCC(=O)NC(C(C)O)C(O)=O	JOIXCEREMHWULC-UHFFFAOYSA-N	Organic acids and derivatives	Carboxylic acids and derivatives	Amino acids, peptides, and analogues	Level 2	53.4	0.0174	M+NH4	C20H39NO4	-1.5412		4790.26	5689.35	5781.25	1056.19	960.922	9328.22	2756.13	2341.55	1509.99	2345.98	794.074	3603.77	4201.54	3362.47	2462.18	2979.39	4592.12	3962.82	4846.47	3508.34	2071.17
4.27_358.1990m/z	358.199	4.27238	LCMS-neg	Val Ile Glu	264745		22210						145458950		CCC(C)C(C(=O)NC(CCC(=O)O)C(=O)O)NC(=O)C(C(C)C)N	VXDSPJJQUQDCKH-UKJIMTQDSA-N	Organic acids and derivatives	Carboxylic acids and derivatives	Amino acids, peptides, and analogues	Level 2	53.4	0	M-H	C16H29N3O6	1.78576		2086.73	2288.01	2187.14	2213.64	2265.55	2154.12	1670.86	1632.61	1742.48	2318.07	2346.96	2383.13	2073.31	2414.3	2358.56	2041.74	2319.66	1866.27	2360.15	2132.09	2915.91
0.59_216.1349m/z	216.135	0.590617	LCMS-neg	Lys Ala	266204		23937						4106167		CC(C(=O)O)NC(=O)C(CCCCN)N	QOOWRKBDDXQRHC-UHFFFAOYSA-N	Organic acids and derivatives	Carboxylic acids and derivatives	Amino acids, peptides, and analogues	Level 2	53.3	0	M-H	C9H19N3O3	-2.08874		1720.33	1430.58	1607.25	1572.62	1525.48	1443.45	1776.78	1073.9	1513.24	1379.78	1323.75	915.314	783.739	1469.95	1364.48	1956.54	2680.6	2637.73	2370.7	1964.48	2104.82
11.48_269.2123m/z	269.212	11.4836	LCMS-neg	3-keto palmitic acid	2086	HMDB0010733	35745	LMFA01060051	37251				5282997		C(CCCCCCCCCCC)CC(=O)CC(=O)O	ASICPMTWQSESKX-UHFFFAOYSA-N	Lipids and lipid-like molecules	Fatty Acyls	Fatty acids and conjugates	Level 2	53.3	0	M-H	C16H30O3	0.267142		6771.67	6178.47	6399.23	6756.99	7030.07	7209.83	7135.22	7265.66	7715.33	6659.04	5564.01	6269.54	6778.12	5452.8	5932.5	5437.53	5842.54	5139.97	5358.56	5122.3	5108.98
9.09_323.1867m/z	323.187	9.08575	LCMS-neg	Panaxytriol	6007	HMDB0031928	36484	LMFA05000027		C16792			93484	87005-03-6	C(O)(C=C)C#CC#CCC(O)C(O)CCCCCCC	RDIMTXDFGHNINN-UHFFFAOYSA-N	Lipids and lipid-like molecules	Fatty Acyls	Fatty alcohols	Level 2	53.3	0	M+FA-H	C17H26O3	1.03143		81598.9	73731.2	77193.2	8854.7	20004.9	20084.1	15113.1	9939.72	15502.5	129321	102292	64092.1	61893.3	77669.1	55345.4	188526	130239	121267	100748	101398	164795
12.41_719.4700m/z	719.47	12.4148	LCMS-pos	PA(P-16:0/22:6(4Z,7Z,11E,13Z,15E,19Z)-2OH(10S,17))	219877	HMDB0266775									[H][C@@](CO\C=C\CCCCCCCCCCCCCC)(COP(O)(O)=O)OC(=O)CC\C=C/C\C=C/C[C@@H](O)\C=C\C=C/C=C/[C@@H](O)C\C=C/CC	NBVZHDVGXGTUBC-STAFJNMLSA-N	Lipids and lipid-like molecules	Glycerophospholipids	Glycerophosphates	Level 2	53.1	0	M+H-H2O	C41H69O9P	7.35453		7727.12	8621.99	6876.53	6.91094	321.749	9.06897e-06	468.213	1071.92	1379.82	6475.43	18829	13130.4	9970.35	21197.6	12189.8	5185.52	8428.25	8970.21	7417.41	10427	10657.8
6.65_181.0864m/z	181.086	6.64982	LCMS-neg	10-oxo-5,8-decadienoic acid	2104		74723	LMFA01060085					5312884		C(CCC/C=C/C/C=C/C([H])=O)(=O)O	MZGVULWVGXGTIS-SMMBBOSVSA-N	Lipids and lipid-like molecules	Fatty Acyls	Fatty acids and conjugates	Level 2	52.9	0	M-H	C10H14O3	-3.25653		2643.34	2527.88	2455.82	2618.06	2583.12	2606.36	2553.97	2718.32	2541.99	2529.21	2761.73	2638.11	2521.53	2378.41	2389.56	2473.3	2502.7	2282.39	2478.67	2466.74	2304.8
1.28_233.1130m/z	233.113	1.28365	LCMS-pos	Asp Val	266224		23991						7009616		CC(C)C(C(=O)O)NC(=O)C(CC(=O)O)N	CPMKYMGGYUFOHS-FSPLSTOPSA-N	Organic acids and derivatives	Carboxylic acids and derivatives	Amino acids, peptides, and analogues	Level 2	52.3	0	M+H	C9H16N2O5	-0.941498		2867.02	2597.83	2647.49	2797.21	2666.27	2858.86	2270.04	3011.13	1857.39	3174.02	2761.16	3181.5	3935.36	2736.8	2374.1	3340.2	2330.04	2646.14	2840.06	2790.68	2748.37
10.16_219.1739m/z	219.174	10.155	LCMS-pos	4,7(11)-Guaiadien-8-one	61629	HMDB0038201	92935						75582266		CC1CC(=O)C(CC2=C(C)CCC12)=C(C)C	KOBSLTSXWKEUCB-UHFFFAOYSA-N	Lipids and lipid-like molecules	Prenol lipids	Sesquiterpenoids	Level 2	52.3	38.6	M+H	C15H22O	-1.83639		5407.89	5058.67	5550.41	4883.27	4055.73	5001.69	4419.06	6316.79	5961.59	5017.15	5090.92	5031.73	5665.09	5291.77	6252.27	5160.83	5483.96	6622.84	6910.75	7248.3	6340.9
5.90_167.0705m/z	167.071	5.90277	LCMS-neg	1-Methylcyclohexane-1,2-dicarboxylic acid	199471	HMDB0243937							114473		CC1(CCCCC1C(O)=O)C(O)=O	PMUPSYZVABJEKC-UHFFFAOYSA-N	Organic acids and derivatives	Carboxylic acids and derivatives	Dicarboxylic acids and derivatives	Level 2	52.3	0	M-H2O-H	C9H14O4	-4.4597		223.092	260.804	261.703	262.868	211.621	248.629	272.26	281.187	262.115	258.173	254.164	273.488	255.403	225.623	263.351	310.89	181.623	239.555	241.936	318.283	216.499
0.75_245.1375n	246.145	0.748267	LCMS-pos	Val Gln	266142		23738						5253209		CC(C)C(C(=O)NC(CCC(=O)N)C(=O)O)N	XXDVDTMEVBYRPK-UHFFFAOYSA-N	Organic acids and derivatives	Carboxylic acids and derivatives	Amino acids, peptides, and analogues	Level 2	52.2	42.5	M+H, M+Na	C10H19N3O4	-0.364194		24472.3	24405.1	24988	27018	28030.4	30329.5	27721.5	25951.8	24520	26490.4	25916.9	24405.3	23567.9	25566.3	25702.2	30686.3	20053.8	22327.2	19648.8	20982	24740.6
10.85_365.2339m/z	365.234	10.8526	LCMS-neg	7-HETE	83581	HMDB0062431									[H]\C(CCCCC)=C(/[H])CC([H])=C([H])C\C([H])=C(\[H])C(O)C(\[H])=C(\[H])CCCC(O)=O	RXLAEFPIBOZBTL-QVHNZMLNSA-N	Lipids and lipid-like molecules	Fatty Acyls	Eicosanoids	Level 2	52.2	0	M+FA-H	C20H32O3	1.62896		490.018	495.271	513.726	38.3612	103.434	109.092	9.06897e-06	36.4341	9.06897e-06	680.107	623.229	625.839	627.184	823.465	700.437	1039.73	670.958	687.469	747.194	849.009	1012.31
10.58_277.2176m/z	277.218	10.5771	LCMS-neg	10-keto-12Z-octadecenoic acid	3010		45938	LMFA02000055					24970825		C(CCCCCCCCC(=O)C/C=C\CCCCC)(=O)O	IEQLMTRAAYQDSD-FLIBITNWSA-N	Lipids and lipid-like molecules	Fatty Acyls	Lineolic acids and derivatives	Level 2	52.1	0	M-H2O-H	C18H32O3	1.07655		816.004	701.145	705.498	164.975	353.68	678.035	701.714	133.089	670.513	606.137	2792.75	1010.79	501.053	2121.44	1138.74	293.687	310.517	432.584	354.611	375.392	338.541
11.08_279.2327m/z	279.233	11.0849	LCMS-neg	11R-HOME(12Z)	3041		96905	LMFA02000087					56935863		C(CCCCCCCCC[C@@H](O)/C=C\CCCCC)(=O)O	ONAMALXVRDKFRJ-IFCKCIONSA-N	Lipids and lipid-like molecules	Fatty Acyls	Fatty acids and conjugates	Level 2	52.1	0	M-H2O-H	C18H34O3	-0.823854		1804.47	2202.42	1962.71	5451.82	5590.08	3638.64	4867.13	4440.72	5277.03	970.637	1312.49	1014.16	999.995	1238.85	1182.63	268.961	383.43	706.546	577.305	382.321	456.907
10.94_333.2076m/z	333.208	10.9388	LCMS-neg	9S-HpEPE	4099			LMFA03070057							C(CCC/C=C\C=C\[C@@H](OO)C/C=C\C/C=C\C/C=C\CC)(=O)O	XQBNQSMKCKBWMY-FPRWAWDYSA-N	Lipids and lipid-like molecules	Fatty Acyls	Eicosanoids	Level 2	52	0	M-H	C20H30O4	1.52003		1845.63	1951.55	2121.29	1170.95	1272.5	1077.92	924.224	1261.98	1218.41	1898.23	2136.89	2053.59	1840.19	2000.23	2295.7	2151.29	1944.01	2118.94	1950.05	2646.06	2410.76
11.95_275.2003m/z	275.2	11.9501	LCMS-pos	9,12-hexadecadienoic acid	617		34787	LMFA01030109					5282787		C(/C/C=C/CCC)=C\CCCCCCCC(=O)O	RVEKLXYYCHAMDF-AOSYACOCSA-N	Lipids and lipid-like molecules	Fatty Acyls	Fatty acids and conjugates	Level 2	52	9.16	M+Na	C16H28O2	8.43089		3106.55	2553.86	2675.53	1084.7	1593	1426.58	1358.8	954.795	1746.29	2301.03	5020.67	3362.77	2234.79	4568.45	3352.93	2769.27	4146.54	3530.2	2398.41	2558.79	2648.85
4.30_302.1515m/z	302.151	4.29722	LCMS-neg	Valyltryptophan	54149	HMDB0029138	23665						168182	24587-37-9	CC(C)[C@H](N)C(=O)N[C@@H](CC1=CNC2=CC=CC=C12)C(O)=O	LZDNBBYBDGBADK-KBPBESRZSA-N	Organic acids and derivatives	Carboxylic acids and derivatives	Amino acids, peptides, and analogues	Level 2	52	0	M-H	C16H21N3O3	1.44798		3301.81	3344.99	3363.81	970.573	1260.22	1788.94	1299.81	1139.9	1138.98	3092.19	3820.95	2789.77	2116.29	3729.77	3457.34	5970.69	4629.82	4077.45	4300.82	3913.44	6724.77
6.26_137.0961m/z	137.096	6.25897	LCMS-pos	3,5,5-Trimethyl-1,2-cyclohexanedione	59966	HMDB0036177	91384						551084	57696-89-6	CC1=C(O)C(=O)CC(C)(C)C1	DWGZTTFGUFHAJX-UHFFFAOYSA-N	Organic oxygen compounds	Organooxygen compounds	Carbonyl compounds	Level 2	52	0	M+H-H2O	C9H14O2	-0.243935		587.849	511.04	625.017	551.282	489.173	666.725	477.663	615.1	552.541	485.805	639.742	572.975	542.812	624.858	526.144	449.451	595.177	855.213	915.883	729.974	684.876
10.51_323.2576m/z	323.258	10.5055	LCMS-pos	15S-HETrE	3939	HMDB0005045	36268	LMFA03050007	88348				5283145	13-16-1	C(/C/C=C\C=C\[C@@H](O)CCCCC)=C/CCCCCCC(=O)O	IUKXMNDGTWTNTP-OAHXIXLCSA-N	Lipids and lipid-like molecules	Fatty Acyls	Eicosanoids	Level 2	51.9	33.7	M+H	C20H34O3	-1.57952		1029.25	1699.12	1649.3	8651.76	7584.77	5169.08	4135.03	546.262	1083.54	251.541	693.844	161.631	351.938	658.464	462.5	100.902	89.9337	9.06897e-06	71.3758	9.06897e-06	9.06897e-06
13.76_426.3130n	427.32	13.7592	LCMS-pos	9,11-dehydroergosterol peroxide	44148			LMST01031174					11112737		C1[C@]2(C)C3=CC[C@]4(C)[C@@]([H])([C@]([H])(C)/C=C/[C@H](C)C(C)C)CC[C@@]4([H])[C@@]43OO[C@]2(C=C4)C[C@@H](O)C1	FWPYIYVSYQRISA-LEOBWYFPSA-N	Lipids and lipid-like molecules	Steroids and steroid derivatives	Ergostane steroids	Level 2	51.9	40	M+H-H2O, M+H	C28H42O3	-0.987972		63705.1	64771.5	59867.6	22946.3	32805.9	32191.3	38105.4	44997	48337.7	33976.2	74702.1	52079	63576.6	83631.6	56419.5	42699.7	79863.7	118018	70907.6	97241.2	107861
4.70_189.0764m/z	189.076	4.70117	LCMS-neg	2S-Hydroxy-2-isopropylbutano-3S-lactone	7743		97370	LMFA07040002					10909685		O1C(=O)[C@](O)(C(C)C)[C@@H]1C	KHKLGIPKSSNKPU-FSPLSTOPSA-N	Organoheterocyclic compounds	Lactones	Beta propiolactones	Level 2	51.9	0	M+FA-H	C7H12O3	-3.31831		1156.24	1207.02	1234.04	1195.01	1159.43	916.089	1105.82	1182.16	1155.83	1275.39	1215.14	1481.83	1114.42	1057.05	1084.87	1089.15	1286.41	1277.86	1350.78	1186.26	1354.67
10.57_391.2450m/z	391.245	10.565	LCMS-pos	MG(18:2(10E,12Z)+=O(9)/0:0/0:0)	213601	HMDB0260488									CCCCC\C=C/C=C/C(=O)CCCCCCCC(=O)OC[C@@H](O)CO	JQIUXUDRBWTUPQ-ZXCOXVNCSA-N	Lipids and lipid-like molecules	Fatty Acyls	Lineolic acids and derivatives	Level 2	51.8	0	M+Na	C21H36O5	-1.42995		1656.9	2017.52	2091.74	446.505	536.956	368.696	296.098	529.105	681.851	1760.25	5746.53	2943.78	3976.71	6935.59	3367.63	1727.15	1894.16	2325.78	1814.83	2240.29	2892.99
10.77_347.2233m/z	347.223	10.7684	LCMS-neg	Topsentolide C1	7876			LMFA07040135							C(/[C@@H]1OC(=O)CCCC=CC1)=C\[C@H](OC)[C@H](C/C=C\C/C=C\CC)O	QXHLHGKKWDCOOY-ARTHJQAWSA-N	Lipids and lipid-like molecules	Fatty Acyls	Fatty alcohols	Level 2	51.8	0	M-H	C21H32O4	1.41678		1482.13	1564.18	1435.84	467.238	676.994	442.672	475.673	391.773	650.093	1142.75	1647.87	1159.06	1056.44	1399.39	897.533	2644.97	1571.47	2203.48	2044.33	2241.74	3484.66
11.55_524.3710m/z	524.371	11.5461	LCMS-pos	PE(21:0/0:0)	21187		77692	LMGP02050026	138536				52925145		[C@](COP(=O)(O)OCCN)([H])(O)COC(CCCCCCCCCCCCCCCCCCCC)=O	JPTRRYQAYCFMLQ-RUZDIDTESA-N	Lipids and lipid-like molecules	Glycerophospholipids	Glycerophosphoethanolamines	Level 2	51.8	42.7	M+H	C26H54NO7P	-0.120274		12494.4	13479	13989.1	10014.8	14291.6	13734.1	24775.6	15461.6	21929.4	13120.7	14887.9	12766.6	9326.38	15867.7	13386.2	10906.5	10698.5	14992.8	13387.8	11057.7	10411.1
5.74_161.0596m/z	161.06	5.74373	LCMS-pos	(E)-10-Hydroxy-2-decene-4,6-diynoic acid	62283	HMDB0038965	93574						101411738		OCCCC#CC#C\C=C\C(O)=O	FFWLSJVIZWBSTJ-SOFGYWHQSA-N	Lipids and lipid-like molecules	Fatty Acyls	Fatty acids and conjugates	Level 2	51.8	0	M+H-H2O	C10H10O3	-0.508333		2877.15	2325.91	2674.56	2129.69	2596.56	2818.95	2516.83	2023.86	2567.82	2324.43	2081.2	2447.98	2036.29	2644.32	2319.05	3161.18	2411.05	3469.7	2713.36	2802.05	2915.07
4.93_165.0553m/z	165.055	4.92555	LCMS-neg	4-Formyl-3-(formylmethyl)-4-hexenoic acid	1359	HMDB0039650	94205	LMFA01030984					59561170		C(C(=O)O)C(/C(/C=O)=C\C)CC=O	DBMWDRVDXUPGBP-UQCOIBPSSA-N	Lipids and lipid-like molecules	Fatty Acyls	Fatty acids and conjugates	Level 2	51.7	0	M-H2O-H	C9H12O4	-2.28704		650.253	562.96	593.328	576.856	524.965	524.71	566.482	588.095	481.419	505.949	458.16	503.775	474.607	530.891	478.654	705.185	745.176	659.783	767.82	707.648	719.047
10.83_313.2387m/z	313.239	10.8291	LCMS-neg	Turneroic acid	3336			LMFA02000385							C(CCCCCCCCCC(O)C1OC1CCCCC)(=O)O	BTMXTMNQUDQPJN-UHFFFAOYSA-N	Lipids and lipid-like molecules	Fatty Acyls	Fatty acids and conjugates	Level 2	51.6	18	M-H	C18H34O4	0.846981		70506	68385.1	74993.7	65481.5	102003	111665	110143	49818.1	111128	78518.9	101354	60877.1	51382.8	102725	75921.5	81348.4	77031.8	64050.5	53685.5	61685.7	84083.1
11.27_361.2003m/z	361.2	11.2739	LCMS-neg	(+)-Hardwickiic acid	255815	HMDB0302915							15559627		CC1CCC2(C)C(CCC=C2C(O)=O)C1(C)CCC1=COC=C1	HHWOKJDCJVESIF-UHFFFAOYSA-N	Lipids and lipid-like molecules	Prenol lipids	Diterpenoids	Level 2	51.6	0	M+FA-H	C20H28O3	-5.4641		2505.04	2121.13	2292.23	26.3121	26.9449	48.2652	28.6518	9.06897e-06	69.8874	2060.81	2629.54	2013.1	1191.1	2471.81	2049.23	5162.89	3812.75	5294.88	4891.64	4767.5	3738.29
7.98_221.0817m/z	221.082	7.97912	LCMS-neg	Ethyl 3,4,5-trimethoxybenzoate	61994	HMDB0038627	93288						231162	6178-44-5	CCOC(=O)C1=CC(OC)=C(OC)C(OC)=C1	UEOFNBCUGJADBM-UHFFFAOYSA-N	Benzenoids	Benzene and substituted derivatives	Benzoic acids and derivatives	Level 2	51.6	0.611	M-H2O-H	C12H16O5	-1.17645		7836.56	7265.98	7591.78	9049.79	9003.44	9986.88	7628.85	7560.53	9088.91	9334.44	7263.02	7882.04	7878.65	6659.58	7206.84	7703.54	7433.71	8591.04	12741.2	7195.23	7610.22
12.13_305.2471m/z	305.247	12.1314	LCMS-pos	8,11,14,17-eicosatetraenoic acid	266284		34844						3080584		CCC=CCC=CCC=CCC=CCCCCCCC(=O)O	HQPCSDADVLFHHO-UHFFFAOYSA-N	Lipids and lipid-like molecules	Fatty Acyls	Fatty acids and conjugates	Level 2	51.5	40.5	M+H	C20H32O2	-1.20226		2990.61	3244.47	2840.86	622.362	741.594	657.844	683.174	857.911	704.198	2261.2	4166.81	3207.15	2249.63	3585.17	2876.66	4734.44	3772.55	4317.37	3108.76	4686.11	5989.7
10.23_337.2028m/z	337.203	10.2332	LCMS-neg	12-Keto-9Z,13Z,15Z-octadecatrienoic acid	3264			LMFA02000310					131839809		C(O)(=O)CCCCCCC/C=C\CC(=O)/C=C/C=C\CC	KWTFJBXQTYIPIU-YMVUBCEOSA-N	Lipids and lipid-like molecules	Fatty Acyls	Lineolic acids and derivatives	Level 2	51.3	0	M+FA-H	C18H28O3	2.66309		4282.39	4114.29	4287.77	236.67	420.293	764.825	364.608	76.2347	231.677	4173.25	14087.5	8585.31	3892.62	12626.6	7133.52	8240.06	8791.74	11837.2	8558.14	7671.43	11149.7
0.81_185.0562m/z	185.056	0.810317	LCMS-neg	Pyroglutamylglycine	83396	HMDB0061890							20977730		NC(C(O)=O)C(=O)C1CCC(O)=N1	MGEFGYONNZYSPY-UHFFFAOYSA-N	Organic acids and derivatives	Carboxylic acids and derivatives	Amino acids, peptides, and analogues	Level 2	50.8	39.2	M-H	C7H10N2O4	-3.10721		13865.3	14025.4	13836.8	15767.3	12436	13645.2	12386.8	13843.5	14291.2	16080.6	16115.1	16346	15117.1	14442.9	14607.6	12133.4	13320.1	13591.8	14858.7	13999.3	14074.6
11.32_399.3254m/z	399.325	11.3173	LCMS-pos	Dormatinone	43456		41664	LMST01010100					16061333		[C@]12(CC=C3C[C@@H](O)CC[C@]3(C)[C@@]1([H])CC[C@]1(C)[C@@]([H])([C@@](C)([H])C(=O)CC[C@@H](CO)C)CC[C@@]21[H])[H]	ANPHLQXCHVRCDX-LURFOZDGSA-N	Lipids and lipid-like molecules	Steroids and steroid derivatives	Bile acids, alcohols and derivatives	Level 2	50.8	27.1	M+H-H2O	C27H44O3	-0.958145		4138.32	3750.42	3936.6	1829.45	1901.2	1934.84	2708.21	2680.14	2776.77	3277.35	4346.93	3303.85	2519.05	4851.57	3587.85	6622.52	5010.95	6861.06	4526.14	5575.4	7365.1
1.09_232.1059n	233.113	1.08993	LCMS-pos	4-(Glutamylamino) butanoate	51876	HMDB0012161	62824		49260	C15767	sce00330	Arginine and proline metabolism	23724570	5105-96-4	N[C@@H](CCC(=O)NCCCC(O)=O)C(O)=O	MKYPKZSGLSOGLL-LURJTMIESA-N	Organic acids and derivatives	Carboxylic acids and derivatives	Amino acids, peptides, and analogues	Level 2	50.7	22.2	M+H, M+Na, M+H-H2O	C9H16N2O5	-0.0902316		36546.6	34606.5	36248.1	69989.9	68457.4	75281.2	72795.8	52115.8	66330.4	28091.9	25734.1	22021.7	21071.4	22247	21765.7	28108.6	30042.4	34959.2	24189.8	25303.9	30805.5
3.48_406.1865m/z	406.187	3.48428	LCMS-pos	His Val Leu	263840		21270						145456026		CC(C)CC(C(=O)O)NC(=O)C(C(C)C)NC(=O)C(CC1=CN=CN1)N	FFYYUUWROYYKFY-IHRRRGAJSA-N	Organic acids and derivatives	Carboxylic acids and derivatives	Amino acids, peptides, and analogues	Level 2	50.6	0	M+K	C17H29N5O4	3.89163		5657.17	4907.01	5520.09	8317.33	7817.6	7459.21	6546.71	6978.14	5909.93	7567.77	5399.79	6603.05	6271.04	5294.58	6086.93	3773.48	3544.72	3721.21	3967.54	3748.88	3078.49
4.53_215.0921m/z	215.092	4.52723	LCMS-neg	Isoketocamphoric acid	254899	HMDB0301824									CC(=O)C(C)(C)C(CC(O)=O)CC(O)=O	WLXCRBOZJKAXCC-UHFFFAOYSA-N	Lipids and lipid-like molecules	Fatty Acyls	Fatty acids and conjugates	Level 2	50.6	0	M-H	C10H16O5	-1.89247		3110.44	3067.23	3106.75	3042.4	3126.32	3056.1	2969.63	3385.83	2904.49	3121.82	3082.97	3340.45	3183.23	2995.43	2851.45	3856.48	3616.24	2805.05	2726.85	2748.23	3850.1
9.85_494.3236m/z	494.324	9.8483	LCMS-pos	(2R)-2-{[(9Z)-Hexadec-9-enoyl]oxy}-3-hydroxypropyl 2-(trimethylazaniumyl)ethyl phosphate	200724	HMDB0245288									CCCCCCC=CCCCCCCCC(=O)OC(CO)COP([O-])(=O)OCC[N+](C)(C)C	OEJYWQCXHNOOHC-UHFFFAOYSA-N	Lipids and lipid-like molecules	Glycerophospholipids	Glycerophosphocholines	Level 2	50.6	35.3	M+H	C24H48NO7P	-0.977518		1916.61	2175.29	1764.1	848.836	1165.24	773.499	1377.15	566.429	802.309	3395.6	5571.28	3156.06	2223.45	3752.3	3562.77	530.629	637.753	614.158	758.697	653.954	715.771
11.78_341.2334m/z	341.233	11.7774	LCMS-neg	9R,10S-EpOME	3237	HMDB04701	43441	LMFA02000283	86022	C14825			5316080		C(CCCCCCC[C@@]1([H])O[C@@]1([H])C/C=C\CCCCC)(=O)O	FBUKMFOXMZRGRB-SQGUUQMOSA-N	Lipids and lipid-like molecules	Fatty Acyls	Fatty acids and conjugates	Level 2	50.5	0	M+FA-H	C18H32O3	0.0548596		807.972	728.05	766.114	247.337	393.824	481.007	526.505	281.961	464.155	566.529	547.601	463.04	354.78	771.199	487.421	1632.27	1190.59	1376.96	1031.73	1021.03	1439.92
4.50_316.2226m/z	316.223	4.50213	LCMS-pos	Leu Ala Ile	262582		19952						145456338		CCC(C)C(C(=O)O)NC(=O)C(C)NC(=O)C(CC(C)C)N	QPRQGENIBFLVEB-BJDJZHNGSA-N	Organic acids and derivatives	Carboxylic acids and derivatives	Amino acids, peptides, and analogues	Level 2	50.5	0	M+H	C15H29N3O4	-1.466		1017.31	1115.14	1066.42	263.899	160.478	246.097	26.1406	68.7492	196.53	1263.83	701.292	963.567	991.403	648.758	1043.71	1648.01	1566.22	1792.7	1411.72	1691.79	1208.7
10.31_431.2659m/z	431.266	10.3124	LCMS-neg	ascr#25	10277			LMFA13040012	78963				86289696		O([C@@H](CCCCCCCCCC/C=C/C(=O)O)C)[C@H]1[C@H](O)C[C@@H](O)[C@H](C)O1	MTVUVHUAEUQKIN-YWWXTUTHSA-N	Lipids and lipid-like molecules	Fatty Acyls	Fatty acids and conjugates	Level 2	50.4	0	M+FA-H	C21H38O6	2.10577		5588.53	4284.57	5039.78	234.388	9.06897e-06	44.8432	51.7281	233.547	9.06897e-06	9183.33	14374.5	8384.46	11712.8	18317.8	7093.14	3890.08	2390.33	3707.71	3297	3847.08	6869.57
3.71_227.1399m/z	227.14	3.70835	LCMS-neg	Isoleucylproline	51192	HMDB0011174	23858		74076				444876	37462-92-3	CC[C@H](C)[C@H](N)C(=O)N1CCC[C@H]1C(O)=O	BBIXOODYWPFNDT-CIUDSAMLSA-N	Organic acids and derivatives	Carboxylic acids and derivatives	Amino acids, peptides, and analogues	Level 2	50.3	16.8	M-H	C11H20N2O3	-0.855555		24630.9	25284.5	25193.8	19118.8	21714.6	20507.6	21117.3	18508.7	17921.6	24625.3	25243.5	20243.4	22572	25366.2	25866.2	34327.3	29474.9	34313.8	29397.6	29575	34591.6
10.75_307.2263m/z	307.226	10.7537	LCMS-pos	avocadenyne acetate	6422			LMFA05000714					134594542		C(#C)CC/C=C/CCCCCCCC(O)CC(O)COC(=O)C	HTJYIZVFYOMKBE-VOTSOKGWSA-N	Lipids and lipid-like molecules	Fatty Acyls	Fatty alcohols	Level 2	50.2	39.8	M+H-H2O	C19H32O4	-1.57065		14278.2	13971.9	14571.9	3052.79	4720.79	4175.73	5690.61	4782.25	6180.64	9022.6	23074.8	27038	10959.9	14366.8	10325.7	15624.2	20382.4	20875.2	24121.4	14616.1	21621
12.07_479.2770m/z	479.277	12.0687	LCMS-pos	3-Geranyl-4,2',4',6'-tetrahydroxy-5-prenyldihydrochalcone	34013		52326	LMPK12120523					42607698		C1C(C/C=C(/C)\C)=C(O)C(C/C=C(\C)/CC/C=C(\C)/C)=CC=1CCC(=O)C1C(O)=CC(O)=CC=1O	WXQUELGXSBNBPD-UFFVCSGVSA-N	Phenylpropanoids and polyketides	Linear 1,3-diarylpropanoids	Chalcones and dihydrochalcones	Level 2	50.2	0	M+H	C30H38O5	-4.60997		1291.2	1782.94	1393.35	9.06897e-06	469.379	279.846	442.141	430.798	474.966	700.375	1854.04	1340.28	1050.69	1900.2	1316.06	1389.61	2152.35	2813.67	1715.57	2456.81	3285.88
4.72_195.0652m/z	195.065	4.71638	LCMS-pos	Danielone	56185	HMDB0031704	68483		4316	C10674			146167	90426-22-5	COC1=CC(=CC(OC)=C1O)C(=O)CO	ZTBAPEIDNUHRNC-UHFFFAOYSA-N	Organic oxygen compounds	Organooxygen compounds	Carbonyl compounds	Level 2	50.2	0.548	M+H-H2O	C10H12O5	0.129856		1043.98	906.609	1038.2	1557.31	1425.26	1100.83	1348.59	1803.14	1810.97	1665.07	1553.98	1230.75	1174.36	945.292	1236.66	1497.1	1248.11	1262.44	1668.51	1980.75	955.81
4.04_195.0652m/z	195.065	4.0355	LCMS-pos	Vanillactic acid	47296	HMDB0000913	5868		1240674				160637	2475-56-1	COC1=CC(CC(O)C(O)=O)=CC=C1O	SVYIZYRTOYHQRE-UHFFFAOYSA-N	Phenylpropanoids and polyketides	Phenylpropanoic acids	Unclassified	Level 2	50.1	0	M+H-H2O	C10H12O5	0.274222		1413.19	1228.94	1214.08	1380.41	1325.1	1504.2	1350.67	1316.07	1329.46	1282.18	1186.72	923.959	1194.3	1138.82	1097.63	1416.21	1395.07	1177.76	1347.67	1398.91	1285.08
4.50_360.2124m/z	360.212	4.50213	LCMS-pos	Asp Ile Leu	259930		17155						145454468		CCC(C)C(C(=O)NC(CC(C)C)C(=O)O)NC(=O)C(CC(=O)O)N	HOBNTSHITVVNBN-ZPFDUUQYSA-N	Organic acids and derivatives	Carboxylic acids and derivatives	Amino acids, peptides, and analogues	Level 2	50.1	43.3	M+H	C16H29N3O6	-1.3251		5470.56	5276.43	5541.62	4579.33	5335.23	4202.91	3020.46	3992.37	3441.95	6300.13	6688.99	5550.92	6338.1	5545.55	6468.01	7180.91	6113.13	5592.33	5222.16	6344.6	6732.19
4.61_358.1985m/z	358.199	4.60552	LCMS-neg	Asp Ile Ile	264207		21656						145454467		CCC(C)C(C(=O)NC(C(C)CC)C(=O)O)NC(=O)C(CC(=O)O)N	NHSDEZURHWEZPN-SXTJYALSSA-N	Organic acids and derivatives	Carboxylic acids and derivatives	Amino acids, peptides, and analogues	Level 2	50.1	0	M-H	C16H29N3O6	0.522721		654.174	784.089	805.207	382.43	371.105	482.632	341.236	357.864	270.97	1111.58	938.187	1007.12	1061.84	797.556	992.139	907.026	718.949	786.938	617.132	944.773	1107.94
2.44_212.0558m/z	212.056	2.44383	LCMS-neg	3alpha,4,7,7alpha-Tetrahydro-4-hydroxy-1H-isoindole-1,3(2H)-dione	58825	HMDB0034889	90277						86242667		OC1C=CCC2C1C(=O)NC2=O	MLJWDNXRMUBJJU-UHFFFAOYSA-N	Organoheterocyclic compounds	Isoindoles and derivatives	Isoindolines	Level 2	50	0	M+FA-H	C8H9NO3	-3.87491		507.426	561.596	558.854	610.035	610.219	568.901	496.21	512.79	551.519	489.524	723.445	644.474	796.622	655.863	685.174	483.373	499.72	500.132	506.602	604.117	261.6
1.16_313.1516m/z	313.152	1.15502	LCMS-neg	Histidylisoleucine	53912	HMDB0028888	23749		141437				9900065	129050-48-2	CC[C@H](C)[C@H](NC(=O)[C@@H](N)CC1=CNC=N1)C(O)=O	IDXZDKMBEXLFMB-HGNGGELXSA-N	Organic acids and derivatives	Carboxylic acids and derivatives	Amino acids, peptides, and analogues	Level 2	49.9	0	M+FA-H	C12H20N4O3	-0.530706		2863.05	2813.15	2744.68	6126.67	3087.24	3691	3115.89	4226.33	2538.87	3354.13	2004.47	3410.38	4347.11	1761.24	3067.83	1264.82	1456.72	1300.11	2109.86	2054.64	1372.61
1.31_286.1893m/z	286.189	1.3098	LCMS-neg	Arginylisoleucine	53751	HMDB0028712	23721		73814				7009553	62632-70-6	CC[C@H](C)[C@H](NC(=O)[C@@H](N)CCCNC(N)=N)C(O)=O	QYLJIYOGHRGUIH-CIUDSAMLSA-N	Organic acids and derivatives	Carboxylic acids and derivatives	Amino acids, peptides, and analogues	Level 2	49.8	0	M-H	C12H25N5O3	2.92459		342.442	518.652	380.246	205.457	167.176	132.438	316.225	103.338	200.717	299.07	439.179	333.714	327.916	331.398	487.755	487.192	529.3	843.264	457.447	639.783	919.895
10.03_291.1970m/z	291.197	10.0296	LCMS-neg	13-epi-12-oxo Phytodienoic Acid	267401		45401						14037063	71606-07-0	CCC=CCC1C(C=CC1=O)CCCCCCCC(=O)O	PMTMAFAPLCGXGK-TTXFDSJOSA-N	Lipids and lipid-like molecules	Fatty Acyls	Eicosanoids	Level 2	49.8	0	M-H	C18H28O3	1.62424		595.836	578.792	677.61	673.468	871.277	509.545	808.447	422.127	669.866	473.313	1060.38	530.813	293.371	904.862	583.196	568.537	633.435	928.937	545.563	650.829	780.292
11.12_269.2120m/z	269.212	11.124	LCMS-neg	8-keto palmitic acid	2090	HMDB0030972	35749	LMFA01060055					5283001	2777-52-8	C(CCC(=O)CCCCCCCC)CCCC(=O)O	SEWAOKNHYLYQEL-UHFFFAOYSA-N	Lipids and lipid-like molecules	Fatty Acyls	Fatty acids and conjugates	Level 2	49.8	0	M-H	C16H30O3	-0.867098		6612.36	6242.14	6501.83	5847.63	5774.33	5698.68	5363.95	6310.99	6123.18	5870.35	4497.92	5392.7	5708.73	5219.23	5319.87	5470.12	5040.18	4730.38	5137.27	4903.89	4765.22
8.90_347.1825m/z	347.183	8.89805	LCMS-pos	Blumealactone B	60346	HMDB0036666	91708						14021258	111545-47-2	CC1CCCC2(C)OC2C(OC(=O)C=C(C)C)C2C(OC(=O)C2=C)C1O	UMHQHFHQQZZQGN-UHFFFAOYSA-N	Lipids and lipid-like molecules	Prenol lipids	Terpene lactones	Level 2	49.8	0	M+H-H2O	C20H28O6	-7.67358		36100.7	38587.2	34672.1	3858.22	10695.8	10721.2	7838.23	4830.21	6665.08	49203.3	37410.4	24069.7	27926.4	27450	23243.2	74932.3	57872.5	45336.4	36449.6	46005.1	79805.3
4.01_295.1287m/z	295.129	4.01215	LCMS-pos	Glu Phe	266147		23756						19365626		C1=CC=C(C=C1)CC(C(=O)O)NC(=O)C(CCC(=O)O)N	XMBSYZWANAQXEV-UHFFFAOYSA-N	Organic acids and derivatives	Carboxylic acids and derivatives	Amino acids, peptides, and analogues	Level 2	49.7	44.1	M+H	C14H18N2O5	-0.449596		4562.27	5087.94	4627.01	3245.18	3326.13	3299.93	2777.48	3021.35	2535.22	4258.08	3701.7	3787.14	3615.61	3241.97	3576.47	8141.39	6854.78	7372.98	5939.83	6394.6	7109.59
4.29_200.1049n	183.102	4.29148	LCMS-pos	2-Hydroxycampholonic acid	254896	HMDB0301821							85643153		CC1(C)C(CC(O)=O)CC(=O)C1(C)O	OBFKTGKIOIHLFK-UHFFFAOYSA-N	Lipids and lipid-like molecules	Prenol lipids	Monoterpenoids	Level 2	49.6	0.356	M+H-H2O, M+NH4	C10H16O4	0.191351		3169.79	3061.35	3048.53	2020.14	2022.38	2505.21	2765.07	3002.44	2787.22	2284.51	2381.42	3055.72	2716.91	3449.69	3220.75	3105.74	3471.42	2661.39	3617.57	2922.7	3170.82
0.75_221.0302m/z	221.03	0.751517	LCMS-neg	(3S,4R,5S)-3,4-Dihydroxy-5-(2-hydroxyacetyl)oxolan-2-one	209329	HMDB0255328							76135744		OCC(=O)C1OC(=O)C(O)C1O	PZTBFBJIHQUDGC-UHFFFAOYSA-N	Organic oxygen compounds	Organooxygen compounds	Carbonyl compounds	Level 2	49.5	0	M+FA-H	C6H8O6	-0.758133		2305.42	2043.69	2420.09	541.566	519.12	349.866	356.016	616.705	1303.83	3037.98	2634.85	2927.55	2902.46	2585.28	2359.18	3577.75	3508.24	3886.13	4532.3	4092.39	4132.81
1.17_185.0921m/z	185.092	1.17273	LCMS-pos	Alanylhydroxyproline	53728	HMDB0028688							20190533	76400-25-4	C[C@H](N)C(=O)N1C[C@H](O)C[C@H]1C(O)=O	KYHSUPXEBSYFGK-JKUQZMGJSA-N	Organic acids and derivatives	Carboxylic acids and derivatives	Amino acids, peptides, and analogues	Level 2	49.4	36.2	M+H-H2O	C8H14N2O4	-0.0760953		175449	170103	166782	162610	176637	138855	151241	149191	144759	195791	194921	191292	211061	180294	193160	161721	149042	155788	160723	154502	176269
10.60_269.2106m/z	269.211	10.5974	LCMS-pos	(1R,2R)-3-oxo-2-pentyl-cyclopentanehexanoic acid	3354		74959	LMFA02010014	138420				16061079		C(O)(=O)CCCCC[C@H]1[C@@H](CCCCC)C(=O)CC1	MTWJEFNRVOYKJI-ZIAGYGMSSA-N	Lipids and lipid-like molecules	Fatty Acyls	Eicosanoids	Level 2	49.4	0	M+H	C16H28O3	-2.06748		724.097	782.902	789.388	928.979	917.293	1073.41	818.301	982.076	1613.44	686.719	888.068	766.328	864.16	1236.81	903.756	697.868	751.975	573.163	570.375	699.122	664.027
11.26_269.2121m/z	269.212	11.2602	LCMS-neg	4-keto palmitic acid	2087		35746	LMFA01060052					5282998		C(CCCCCCCCCCC)C(=O)CCC(=O)O	DRZROXXGLBIKCO-UHFFFAOYSA-N	Lipids and lipid-like molecules	Fatty Acyls	Fatty acids and conjugates	Level 2	49.4	0	M-H	C16H30O3	-0.400986		4095.94	4316.29	4189.77	4269.44	4272.72	4847.47	4464.09	4181.27	4828.94	4197.32	4151.86	3743.84	3914.12	3889.51	4077.42	3270.02	3290.98	3626.01	3660.92	3850.97	3008.8
13.05_299.2587m/z	299.259	13.0461	LCMS-neg	11-methoxy-heptadecanoic acid	2291			LMFA01080030					85699046		CCCCCCC(OC)CCCCCCCCCC(=O)O	ASIMYHUYTWMYIY-UHFFFAOYSA-N	Lipids and lipid-like molecules	Fatty Acyls	Fatty acids and conjugates	Level 2	49.3	0	M-H	C18H36O3	-1.676		1144.34	973.45	1022.9	1005.28	1386.03	1383.35	1311.63	1269.6	992.492	1003.5	1168.64	792.642	877.996	864.112	1008.59	884.61	874.544	774.233	1093.51	846.612	930.68
4.19_318.1461m/z	318.146	4.18557	LCMS-neg	Pro Phe Gly	263413		20822						70445043		C1CC(NC1)C(=O)NC(CC2=CC=CC=C2)C(=O)NCC(=O)O	AJBQTGZIZQXBLT-STQMWFEESA-N	Organic acids and derivatives	Carboxylic acids and derivatives	Amino acids, peptides, and analogues	Level 2	49.3	0	M-H	C16H21N3O4	0.655556		5680.5	5760.85	5538.78	7306.17	6982.69	6489.87	5817.87	5577.57	6412.06	5603.12	5365.82	5172.22	5129.75	5313.13	5255.07	4390.31	5237.59	4475.64	5208.79	5062.93	5801.26
5.55_205.0857m/z	205.086	5.54642	LCMS-pos	5'-(3'-Methoxy-4'-hydroxyphenyl)-gamma-valerolactone	54211	HMDB0029226	86105		165227				3028410		COC1=C(O)C=CC(CC2CCC(=O)O2)=C1	GCIFEQYZDROELP-UHFFFAOYSA-N	Benzenoids	Phenols	Methoxyphenols	Level 2	49.3	39	M+H-H2O	C12H14O4	-1.01351		22119.4	19714	22333.2	24433.4	21029	26230.9	21683.1	24137.2	21703.1	21446.4	19718	20079.3	20869.4	22767.3	20915	25634.4	23447	22682.8	24397.9	22194.6	26135.6
10.05_263.1653m/z	263.165	10.0465	LCMS-neg	Isohumbertiol	63826	HMDB0040686							131752906		CC(=C)C1=C(CC(C)(O)C=C)C=C(C)CC1	ZIVKTIMZADKFSV-UHFFFAOYSA-N	Lipids and lipid-like molecules	Prenol lipids	Sesquiterpenoids	Level 2	49.2	11.3	M+FA-H	C15H22O	0.239479		4474.06	4014.79	4398.15	4282.35	4082.73	3878.67	4266.33	4026.45	3982.46	4243.52	5328.86	4954.89	4071.26	4767.74	4621	4279.66	3888.98	4614.12	4670.56	4120.55	4030.14
11.45_311.2018m/z	311.202	11.4466	LCMS-neg	Junceic acid	35906			LMPR0104040001					42608208		C1C[C@]2([H])[C@@](CC(=O)O)(CCC3C=COC=3)[C@H](C)CC[C@@]2(C)C(C)=C1	LBRHEHIYYRNPKH-GKBFQHABSA-N	Lipids and lipid-like molecules	Prenol lipids	Diterpenoids	Level 2	49.2	0	M-H2O-H	C21H30O3	0.4267		2345.68	2175.9	2236.35	2749.09	3276.55	2893.11	3084.09	3263.53	3181.28	2709.31	2645.7	2586.4	2614.92	2194.77	2633.01	2325.44	2214.06	1652.25	2046.37	1871.64	1933.59
0.67_242.0794m/z	242.079	0.665733	LCMS-neg	gamma-Glutamylasparagine	54154	HMDB0029144							131801686	38681-07-1	N[C@@H](CCC(=O)N[C@@H](CC(N)=O)C(O)=O)C(O)=O	LLBCGXFFHNCCQC-WHFBIAKZSA-N	Organic acids and derivatives	Carboxylic acids and derivatives	Amino acids, peptides, and analogues	Level 2	49.1	0	M-H2O-H	C9H15N3O6	4.27668		15521.5	11363.1	14809.3	13930	19921.9	14542.8	17218.9	13864.8	16632.9	9674.11	13571.8	9598.6	10554.7	12685.3	9362.94	18324.6	17280	15468.6	13151	17025	14734.1
11.61_225.1847m/z	225.185	11.607	LCMS-pos	10-tetradecynoic acid	1076		74248	LMFA01030591					5312712		C(CCCCCCCCC#CCCC)(=O)O	WNKCFMWRUNCITP-UHFFFAOYSA-N	Lipids and lipid-like molecules	Fatty Acyls	Fatty acids and conjugates	Level 2	49.1	0	M+H	C14H24O2	-0.946041		781.098	897.44	919.268	910.267	856.53	916.166	1108.02	1474.77	1180.95	723.803	618.9	784.855	871.739	807.375	891.686	682.162	830.992	754.84	977.748	747.095	704.575
12.93_401.2913m/z	401.291	12.9312	LCMS-neg	MG(0:0/18:1(9Z)/0:0)	10441	HMDB0011537	62321	LMGL01010024	73990				5319879	3443-84-3	OC[C@]([H])(OC(CCCCCCC/C=C\CCCCCCCC)=O)CO	UPWGQKDVAURUGE-KTKRTIGZSA-N	Lipids and lipid-like molecules	Glycerolipids	Monoradylglycerols	Level 2	49.1	0	M+FA-H	C21H40O4	1.23539		4370.19	4167.05	4434.62	3759.16	3905.01	3138.66	3921.18	2830.98	2807.1	6992.35	13230.7	4644.36	7255.33	12678.4	6329.55	3656.94	3281.06	3398.7	3701.44	3040.2	5034.59
9.15_221.1534m/z	221.153	9.14833	LCMS-pos	7-oxo-11E,13-Tetradecadienoic acid	2177		45867	LMFA01060185					44256504		C(CCCCCC(=O)CCC/C=C/C=C)(=O)O	UXENOYDVEDGVDV-ONEGZZNKSA-N	Lipids and lipid-like molecules	Fatty Acyls	Fatty acids and conjugates	Level 2	49.1	0	M+H-H2O	C14H22O3	-0.875053		910.936	757.224	866.047	967.38	947.146	1018.61	1066.54	946.413	967.136	983.093	893.416	976.187	868.668	1046.17	795.029	910.358	759.858	1084.99	886.308	989.011	964.989
11.19_349.2347m/z	349.235	11.1915	LCMS-pos	1-Acetoxy-2-hydroxy-16-heptadecen-4-one	6328	HMDB0031006	87344	LMFA05000594					56968446	25346-18-3	C=CCCCCCCCCCCCC(=O)CC(O)COC(C)=O	MSSXBCMVFDVFJB-UHFFFAOYSA-N	Lipids and lipid-like molecules	Fatty Acyls	Fatty alcohols	Level 2	49	0.00883	M+Na	C19H34O4	-0.849208		7216.26	6480.92	6743.93	1328.07	1394.5	933.919	4380.45	2246.37	1705.24	4504.7	13989.9	15875.8	6939.27	8880.16	6821.78	5451.42	8362.21	7572.02	11860.7	5276.09	9805.12
11.48_471.3079m/z	471.308	11.4848	LCMS-pos	Minabeolide-8	44799		84276	LMST01160009					52931505		[C@]12(CCC3=CC(=O)CC[C@]3(C)[C@@]1([H])[C@H](OC(=O)C)C[C@]1(C)[C@@]([H])([C@@](C)([H])C3CCC(C)C(=O)O3)CC[C@@]21[H])[H]	INZKQBNBXNYQRQ-YVGPYMOQSA-N	Lipids and lipid-like molecules	Steroids and steroid derivatives	Steroid lactones	Level 2	49	0	M+H	C29H42O5	-5.60103		1795.03	1783.21	1865.17	165.45	74.7294	106.256	74.221	181.533	65.3711	1712.81	2741.17	1741.86	1696.25	2676.02	2106.55	3110.54	2928.2	3124.8	2778.75	3661.9	3937.89
12.07_323.2233m/z	323.223	12.0694	LCMS-neg	8Z,11Z,14Z-octadecatrienoic acid	3304			LMFA02000350					6433423		C(CCC/C=C\C/C=C\C/C=C\CCC)CCC(O)=O	CTMZJQAVRYEWHS-YSTUJMKBSA-N	Lipids and lipid-like molecules	Fatty Acyls	Lineolic acids and derivatives	Level 2	49	0	M+FA-H	C18H30O2	1.92896		773.771	780.858	638.848	20.5003	43.4876	47.228	22.8311	9.06897e-06	9.06897e-06	458.97	688.728	670.219	521.368	847.524	548.41	1705.22	705.167	1515.51	1491.57	1504.44	1832.17
4.40_357.2149m/z	357.215	4.39753	LCMS-neg	Asn Ile Ile	260985		18282						145454154		CCC(C)C(C(=O)NC(C(C)CC)C(=O)O)NC(=O)C(CC(=O)N)N	YYSYDIYQTUPNQQ-SXTJYALSSA-N	Organic acids and derivatives	Carboxylic acids and derivatives	Amino acids, peptides, and analogues	Level 2	49	0	M-H	C16H30N4O5	1.67954		1567.53	1459.02	1619.01	582.208	486.122	876.386	734.808	444.778	742.2	2239.08	2020.99	2649.01	1697.09	1619.58	1521.58	2542.42	1753.68	1902.06	2609.51	2729.57	2937.97
4.46_300.1932m/z	300.193	4.46248	LCMS-neg	Gly Ile Ile	258712		15900						145455641		CCC(C)C(C(=O)NC(C(C)CC)C(=O)O)NC(=O)CN	AAHSHTLISQUZJL-QSFUFRPTSA-N	Organic acids and derivatives	Carboxylic acids and derivatives	Amino acids, peptides, and analogues	Level 2	49	0	M-H	C14H27N3O4	1.22116		1373.08	1155.58	1138.2	964.998	702.387	862.743	781.604	1036.84	605.821	992.709	1454.4	1078.83	1432.16	1196.77	883.493	1577.1	1713.88	1347.89	1673.63	1338.88	1918.8
11.86_271.2280m/z	271.228	11.8599	LCMS-neg	2-hydroxy palmitic acid	1691		34495	LMFA01050047	65101				92836	764-67-0	C(CCCCCCCCCCCCC)C(O)C(=O)O	JGHSBPIZNUXPLA-UHFFFAOYSA-N	Lipids and lipid-like molecules	Fatty Acyls	Fatty acids and conjugates	Level 2	48.8	25.6	M-H	C16H32O3	0.362826		18916.1	17706.6	18714.3	19134.1	19566.5	18766.8	17482.8	20556	20653.9	18666.6	17969.5	18627.5	19494.6	17292	18561.3	17385	18453.3	17740	18385.4	18063.1	16143.9
12.69_840.5456m/z	840.546	12.6924	LCMS-neg	PS(O-18:0/20:5(5Z,8Z,11Z,14Z,17Z))	22331		78732	LMGP03020085					52926174		C(O)(=O)[C@@]([H])(N)COP(OC[C@]([H])(OC(CCC/C=C\C/C=C\C/C=C\C/C=C\C/C=C\CC)=O)COCCCCCCCCCCCCCCCCCC)(=O)O	CGTQQCNTFJBKEG-YGLMLSOOSA-N	Lipids and lipid-like molecules	Glycerophospholipids	Glycerophosphoserines	Level 2	48.8	0	M+FA-H	C44H78NO9P	7.56358		97201.6	142223	150923	192984	206695	119075	107841	185551	103896	86235.8	84056.8	158469	121778	103653	139472	138294	146811	145529	182940	167441	157690
10.99_621.3657m/z	621.366	10.9852	LCMS-neg	1-Hydroxyvitamin D3 3-D-glucopyranoside	45832		42597	LMST03020671					24779645		C1C[C@]2(C)[C@@]([H])([C@]([H])(C)CCCC(C)C)CC[C@@]2([H])/C(=C/C=C2\C(=C)[C@@H](O)C[C@H](O[C@@H]3[C@H](O)[C@@H](O)[C@H](O)[C@@H](C(O)=O)O3)C\2)/C1	HVQXEPIFQWOABC-IORSAUDJSA-N	Lipids and lipid-like molecules	Steroids and steroid derivatives	Vitamin D and derivatives	Level 2	48.7	0	M+FA-H	C33H52O8	2.28736		682.182	1000.87	756.619	9.06897e-06	9.06897e-06	9.06897e-06	9.06897e-06	9.06897e-06	9.06897e-06	384.428	881.898	407.121	203.766	774.48	700.166	1273.49	1355.77	1400.71	1565.8	1615.11	2052.83
3.80_231.1701m/z	231.17	3.7999	LCMS-pos	Leu Val	266188		23890						6993115		CC(C)CC(C(=O)NC(C(C)C)C(=O)[O-])[NH3+]	MDSUKZSLOATHMH-IUCAKERBSA-N	Organic acids and derivatives	Carboxylic acids and derivatives	Amino acids, peptides, and analogues	Level 2	48.7	42.7	M+H	C11H22N2O3	-0.945904		23173.9	22461.3	22512.7	14021.5	15635	18396.4	17630	13200.3	13821.3	29443.9	31307.9	23196.9	20652.6	29850.4	25928	31897.4	21923.7	24127.9	18267	20110.2	30870.5
11.12_271.2280m/z	271.228	11.124	LCMS-neg	14-hydroxy palmitic acid	1694		35428	LMFA01050050	83937				5282905		C(CCCCCCCCCCC(O)CC)CC(=O)O	KBDZCYDPGRYCRM-UHFFFAOYSA-N	Lipids and lipid-like molecules	Fatty Acyls	Fatty acids and conjugates	Level 2	48.6	0	M-H	C16H32O3	0.497643		5913.27	5590.85	5559.95	5510	6214.01	6357.52	6151.25	6475.56	6437.59	6193.68	4819.82	5170.58	5945.67	4994.86	5488.44	5122.05	5078.36	4952.57	5205.81	5239.34	4366.37
4.20_278.0673m/z	278.067	4.19613	LCMS-neg	N-[4'-hydroxy-(E)-cinnamoyl]-L-aspartic acid	54217	HMDB0029234	86112		174662				24891369		OC(=O)CC(NC(=O)\C=C\C1=CC=C(O)C=C1)C(O)=O	FKBRNPNAUOXZMQ-ZZXKWVIFSA-N	Organic acids and derivatives	Carboxylic acids and derivatives	Amino acids, peptides, and analogues	Level 2	48.6	38.9	M-H	C13H13NO6	1.19786		1385.26	1217.3	1237.33	453.704	414.05	460.412	355.795	280.611	402.807	821.531	918.264	737.172	650.824	764.928	823.486	2296.34	2831.84	2008.63	2206.22	2461.3	3055.2
5.42_193.0503m/z	193.05	5.42447	LCMS-neg	5-hydroxy-coniferaldehyde	257037	HMDB0304215							443703		COC1=CC(C=CC=O)=CC(O)=C1O	IEHPLRVWOHZKCS-UHFFFAOYSA-N	Benzenoids	Phenols	Methoxyphenols	Level 2	48.6	0	M-H	C10H10O4	-1.77252		611.336	765.747	628.35	577.295	550.553	540.266	648.399	597.805	583.9	510.439	674.649	669.589	705.168	649.37	535.307	674.58	623.081	649.346	719.641	650.888	644.012
9.42_381.2258m/z	381.226	9.41988	LCMS-neg	PGF2alpha-1,15-lactone	3695			LMFA03010072					5283073		[C@@H]12C=C[C@H](CCCCC)OC(=O)CCCC=CC[C@H]1[C@@H](O)C[C@H]2O	UTLCNJREJFJDLH-YNNPMVKQSA-N	Lipids and lipid-like molecules	Fatty Acyls	Eicosanoids	Level 2	48.6	15.8	M+FA-H	C20H32O4	-7.36822		10386.7	9278.44	9362.34	18133.5	27569.6	23398	28329.8	14810.7	27146.8	5427.97	5164.76	2014.43	2558.42	5349.83	3617.29	7786.07	3889.02	3473.37	2845.88	2813.41	7683.07
10.92_340.2836m/z	340.284	10.9189	LCMS-pos	8-HETrE	82061	HMDB0060052	36269						35025143		CCCCC\C=C/C\C=C\C=C/[C@@H](O)CCCCCCC(O)=O	SKIQVURLERJJCK-GMPUQMIZSA-N	Lipids and lipid-like molecules	Fatty Acyls	Eicosanoids	Level 2	48.5	0.0221	M+NH4	C20H34O3	-3.07807		2968.05	3189.79	3436.25	1460.48	1085.59	906.564	1241.52	1579.7	1493.52	3862.96	3492.74	3557.79	5613.97	3919.51	3957.56	3564.95	3117.16	3233.74	2617.72	3077.7	3791.36
4.28_341.1205m/z	341.12	4.27798	LCMS-pos	Linocinnamarin	55447	HMDB0030678	87136		172561				12311283		COC(=O)\C=C\C1=CC=C(OC2OC(CO)C(O)C(O)C2O)C=C1	KPYQJVYNSWDFQU-QPJJXVBHSA-N	Organic oxygen compounds	Organooxygen compounds	Carbohydrates and carbohydrate conjugates	Level 2	48.5	0	M+H	C16H20O8	-7.72908		1487.5	1396.76	1397.71	9.06897e-06	9.06897e-06	9.06897e-06	9.06897e-06	9.06897e-06	26.8597	576.685	1912.58	1084.88	579.103	2436.59	704.082	2018.23	2933.66	2779.01	3102.86	3217.11	4333.42
1.73_239.1025m/z	239.102	1.73455	LCMS-pos	2-(2-Aminopropanoylamino)bicyclo[3.1.0]hexane-2,6-dicarboxylic acid	209351	HMDB0255353							72751113		CC(N)C(=O)NC1(CCC2C(C12)C(O)=O)C(O)=O	UPSXYNJDCKOCFD-UHFFFAOYSA-N	Organic acids and derivatives	Carboxylic acids and derivatives	Amino acids, peptides, and analogues	Level 2	48.4	32.7	M+H-H2O	C11H16N2O5	-0.547255		5995.15	6277.39	6231.27	5001.53	4475.61	4912.49	5098.58	5253.42	5951.39	8593.82	8616.96	8629.6	7862.86	7332.33	7450.67	5744.06	4646.74	5417.81	6229.47	6031.34	5910.4
11.06_492.3105m/z	492.31	11.0617	LCMS-neg	1-(9Z-Nonadecenoyl)-glycero-3-phosphoethanolamine	199339	HMDB0243799							75958066		CCCCCCCCCC=CCCCCCCCC(=O)OCC(O)COP(O)(=O)OCCN	QXOXODCLNBXHKD-UHFFFAOYSA-N	Lipids and lipid-like molecules	Glycerophospholipids	Glycerophosphoethanolamines	Level 2	48.4	0	M-H	C24H48NO7P	1.86002		1125.37	1118.6	1023.99	134.732	197.927	195.902	228.335	224.683	190.419	2175.04	2043.24	1781.75	1849.28	2191.28	1613.61	966.448	562.301	784.396	840.812	880.386	649.609
11.18_279.2327m/z	279.233	11.1795	LCMS-neg	19-HOME(9Z)	3135		35569	LMFA02000181	79312	C19616			5312773		C(CCCCCCC/C=C\CCCCCCCCO)(=O)O	LQUHZVLTTWMBTO-UPHRSURJSA-N	Lipids and lipid-like molecules	Fatty Acyls	Fatty acids and conjugates	Level 2	48.4	0.0695	M-H2O-H	C18H34O3	-1.00181		3911	3568.06	3793.66	10348.7	10789.7	6501.22	8705.53	9446.39	11715	2028.62	2576.7	2473.1	1850.35	2737.12	2147.43	675.668	895.923	1443.75	1412.65	1086.23	918.644
3.20_246.1215n	245.114	3.20163	LCMS-neg	L-beta-aspartyl-L-leucine	51184	HMDB0011166	62015						3549397		CC(C)CC(NC(=O)CC(N)C(O)=O)C(O)=O	IYJILWQAFPUBHP-UHFFFAOYSA-N	Organic acids and derivatives	Peptidomimetics	Hybrid peptides	Level 2	48.4	44.5	M-H2O-H, M-H	C10H18N2O5	-0.302404		8623.9	8718.74	8908.85	6587.83	5501.88	5981.32	4818.51	5354.57	5248.26	10920.6	10356.1	10180.5	10416	9705.12	10214.2	11681.7	9398.26	10188.4	10680.3	10547.6	12959.1
4.25_408.1781m/z	408.178	4.24627	LCMS-neg	Asp Tyr Ile	262061		19407						24890131		CCC(C)C(C(=O)O)NC(=O)C(CC1=CC=C(C=C1)O)NC(=O)C(CC(=O)O)N	OTKUAVXGMREHRX-CFMVVWHZSA-N	Organic acids and derivatives	Carboxylic acids and derivatives	Amino acids, peptides, and analogues	Level 2	48.4	0	M-H	C19H27N3O7	1.11912		1874.05	1663.42	1731.99	1297.81	1524.41	1584.43	1264.26	1252.22	1274.83	2020.02	1999.64	2088.86	1672.71	1854.52	2354.8	1558.74	1902.74	1556.28	1809.37	1912.63	2427.59
7.10_235.1697m/z	235.17	7.09997	LCMS-pos	Acorusdiol	55638	HMDB0030919							85231214	185307-44-2	CC(C)C1CCC2(C)C(O)CC(O)C(C)=C2C1=O	XMGSOQRMWQXOKH-UHFFFAOYSA-N	Lipids and lipid-like molecules	Prenol lipids	Sesquiterpenoids	Level 2	48.4	0	M+H-H2O	C15H24O3	1.76979		1333.45	1738.14	1565.41	1567.41	1136.84	1359.59	1433.18	1076.81	1251.88	606.608	1818.5	1543.66	996.394	882.034	1325.3	1265.35	1711.34	1420.29	2150.15	1525.45	2135.78
2.50_177.0397m/z	177.04	2.50477	LCMS-neg	3-hydroxy-3-methyl-2-oxo-butanoic acid	351		327660	LMFA01020277	17667	C04181	sce00290	Valine, leucine and isoleucine biosynthesis	440248		C(=O)(C(=O)O)C(O)(C)C	DNOPJXBPONYBLB-UHFFFAOYSA-N	Organic acids and derivatives	Keto acids and derivatives	Short-chain keto acids and derivatives	Level 2	48.3	0	M+FA-H	C5H8O4	-6.10929		385.419	533.761	534.206	571.024	458.382	569.823	551.706	448.771	493.374	381.915	399.18	535.04	554.042	462.754	519.186	344.483	558.698	536.197	574.902	649.133	542.222
11.63_491.3382m/z	491.338	11.6252	LCMS-neg	13'-Carboxy-gamma-tocopherol	52042	HMDB0012557			168306				53481463		C[C@H](CCC[C@H](C)CCC[C@]1(C)CCC2=C(O1)C(C)=C(C)C(O)=C2)CCCC(C)C(O)=O	WPZHQZIUOXUCOK-PXUFRVCMSA-N	Lipids and lipid-like molecules	Prenol lipids	Quinone and hydroquinone lipids	Level 2	48.3	28.6	M+FA-H	C28H46O4	0.902337		185110	171432	175172	85522.3	90259.4	79617.4	97114.9	86730	112067	171085	227464	181455	164317	236202	196426	245767	217419	241493	225318	250273	262684
3.75_187.0606m/z	187.061	3.74808	LCMS-neg	ethyl-4-hydroxymethyl- 3(2H)-Furanone	256708	HMDB0303864							3066538		CCC1OC=C(CO)C1=O	KXYCNEIORCQEFU-UHFFFAOYSA-N	Organoheterocyclic compounds	Dihydrofurans	Furanones	Level 2	48.3	0	M+FA-H	C7H10O3	-4.01651		3746.25	3562.31	3513.22	3752.38	3993.94	3769.77	4107.47	4220.27	3808.89	3792.3	3542.59	3567.92	3541.63	3757.15	3433.32	4517.29	3793.46	3679.27	3220.06	3277.51	3524.9
5.81_169.0860m/z	169.086	5.81367	LCMS-neg	Dendryphiellic acid B	466			LMFA01020399					96009607		C(/C=C/C=C/[C@@H](C)CCO)(=O)O	KFHQGKGXRZPBOB-YFIBRCQFSA-N	Lipids and lipid-like molecules	Fatty Acyls	Fatty acids and conjugates	Level 2	48.3	0	M-H	C9H14O3	-5.93054		322.413	261.837	243.23	333.514	274.933	333.622	255.285	253.425	207.556	258.798	161.152	232.781	164.166	255.379	247.557	220.621	185.512	258.682	216.358	231.13	176.834
9.97_377.2450m/z	377.245	9.96635	LCMS-neg	(Z)-7-[(1S,4R,6R)-4-[(E)-Oct-6-enyl]-2,3-diazabicyclo[2.2.1]hept-2-en-6-yl]hept-5-enoic acid	203057	HMDB0247875							78409842		CC=CCCCCCC12CC(CC=CCCCC(O)=O)C(C1)N=N2	PEZZZRQWIOKEBE-UHFFFAOYSA-N	Lipids and lipid-like molecules	Fatty Acyls	Fatty acids and conjugates	Level 2	48.3	0	M+FA-H	C20H32N2O2	1.30838		4277.25	4355.98	4398.29	48.6474	198.588	312.444	327.861	9.06897e-06	54.4994	4297.26	6005.65	6089.98	2830.36	2616.82	1661.02	11592.8	10493.9	6981.98	10938.2	5346.02	12841.6
10.01_379.2107m/z	379.211	10.0079	LCMS-neg	PGE2 1,15-lactone	3799		45953	LMFA03010198					11067624		O[C@@H]1CC([C@@H]2CC=CCCCC(=O)O[C@@H](CCCCC)C=C[C@H]21)=O	BJXHXZDHQUYRMA-ARSRFYASSA-N	Lipids and lipid-like molecules	Fatty Acyls	Eicosanoids	Level 2	48.2	0	M+FA-H	C20H30O4	-5.65252		3806.14	3638.49	3820.94	1406.81	2867.1	2111.96	2264.66	1390.34	2292.08	3212.4	5421.37	3366.49	3270.37	5775.36	3452.55	5556.12	4730.05	6513.89	4407.08	5144.13	8153.27
0.73_175.1084m/z	175.108	0.728717	LCMS-pos	Formyllysine	206937	HMDB0252452							12679627		NCCCCC(NC=O)C(O)=O	LIEIRDDOGFQXEH-UHFFFAOYSA-N	Organic acids and derivatives	Carboxylic acids and derivatives	Amino acids, peptides, and analogues	Level 2	48.1	0	M+H	C7H14N2O3	4.17088		292771	261858	282397	236747	228553	210645	208520	181096	222098	207322	190994	168606	174530	155025	167219	505236	437833	305281	314245	364996	500716
11.40_228.2320m/z	228.232	11.3973	LCMS-pos	Myristamide	2502		340611	LMFA01100064	137125				69492		O=C(CCCCCCCCCCCCC)N	QEALYLRSRQDCRA-UHFFFAOYSA-N	Lipids and lipid-like molecules	Fatty Acyls	Fatty amides	Level 2	48.1	21.9	M+H	C14H29NO	-0.841722		13634.7	16891.8	14549	18446.7	14186	21740.9	16694.6	19352.5	21250.9	14416.8	11824.2	11954	15050	11077.5	12812.3	11261.6	12082.4	11289.5	10099.8	11652.9	10316.6
4.39_397.2079m/z	397.208	4.38933	LCMS-pos	Asp Val Phe	265202		22684						10045262		CC(C)C(C(=O)NC(CC1=CC=CC=C1)C(=O)O)NC(=O)C(CC(=O)O)N	SFJUYBCDQBAYAJ-YDHLFZDLSA-N	Organic acids and derivatives	Carboxylic acids and derivatives	Amino acids, peptides, and analogues	Level 2	48.1	0.75	M+NH4	C18H25N3O6	-0.81973		10002.4	11184.9	10613.6	6970.75	8458.49	5531.33	7081.59	6394.51	7215.63	11850	12134.3	10769.5	9349.69	11513.4	11735.9	12465.9	14177.7	12112.6	15443.4	12161.8	12813.3
1.07_242.0784m/z	242.078	1.06902	LCMS-neg	4-Amino-5-hydroxy-1-[(2R,5R)-4-hydroxy-5-(hydroxymethyl)oxolan-2-yl]pyrimidin-2-one	211620	HMDB0258026							124029		NC1=NC(=O)N(C=C1O)C1CC(O)C(CO)O1	CKZJTNZSBMVFSU-UHFFFAOYSA-N	Nucleosides, nucleotides, and analogues	Pyrimidine nucleosides	Pyrimidine 2'-deoxyribonucleosides	Level 2	47.9	0	M-H	C9H13N3O5	0.604037		2138.65	2032.15	2114.41	2291.13	2322.56	2494.37	2175.82	1554.12	2180.52	2636.73	2579.12	2141.77	2065.26	2344.65	2555.24	2276.11	2189.7	2801.93	2522.07	2337.75	2400.56
10.50_305.1763m/z	305.176	10.5009	LCMS-neg	1,8-Heptadecadiene-4,6-diyne-3,10-diol	6322	HMDB0038781	93424	LMFA05000584	66471				6438621	63910-76-9	C=CC(O)C#CC#C/C=C\C(O)CCCCCCC	DSVMWGREWREVQQ-QINSGFPZSA-N	Lipids and lipid-like molecules	Fatty Acyls	Fatty alcohols	Level 2	47.9	0	M+FA-H	C17H24O2	1.96034		5474.21	4822.92	5118.83	425.038	1423.7	792.649	825.408	564.999	717.821	6970.44	7584.07	6062.73	5202.45	7369.37	4600.39	12589.8	8898.1	9346.33	6716.77	8178.77	12061.7
3.70_143.0704m/z	143.07	3.69837	LCMS-pos	2-Methyladipic acid	54167	HMDB0029167	86058						522067	626-70-0	CC(CCCC(O)=O)C(O)=O	JZUMVFMLJGSMRF-UHFFFAOYSA-N	Lipids and lipid-like molecules	Fatty Acyls	Fatty acids and conjugates	Level 2	47.9	0	M+H-H2O	C7H12O4	0.786319		357.526	533.642	512.373	532.569	478.444	481.245	642.419	384.176	559.078	367.768	673.465	448.613	511.634	515.326	392.315	436.922	533.347	477.906	421.531	451.467	408.774
6.21_187.1330m/z	187.133	6.20798	LCMS-neg	9-hydroxy-decanoic acid	1731	HMDB0033201	74534	LMFA01050156					4575239	1422-27-1	C(CCCCCCCC(O)C)(=O)O	UOQXHXSPGSKEGI-UHFFFAOYSA-N	Organic acids and derivatives	Hydroxy acids and derivatives	Medium-chain hydroxy acids and derivatives	Level 2	47.9	39.5	M-H	C10H20O3	-5.04868		1288.51	1279.6	1242.06	1345.33	1637.37	4203.12	3183.59	1259.56	2838.4	851.556	919.58	672.554	534.019	901.097	1061.14	527.586	457.792	757.158	604.702	546.474	571.712
0.68_251.1006n	234.097	0.675967	LCMS-pos	Muramic acid	258271		3381			C06470			441038	1114-41-6	CC(C(=O)O)OC1C(C(OC(C1O)CO)O)N	MSFSPUZXLOGKHJ-PGYHGBPZSA-N	Organic oxygen compounds	Organooxygen compounds	Carbohydrates and carbohydrate conjugates	Level 2	47.8	0	M+H-H2O, M+H	C9H17NO7	0.323127		28049.9	27173	29063.3	42352.7	31157.1	28928.5	26446.6	34698.3	34086	31975.6	28543.8	32758.9	31293.7	29600.8	34880.2	26046.3	28268.5	20791.6	27415.7	30407.9	27928.9
11.91_321.2417m/z	321.242	11.907	LCMS-pos	15-Hydroperoxyeicosa-8Z,11Z,13E-trienoate	82097	HMDB0060106							131769824		CCCCCC(OO)\C=C\C=C/C\C=C/CCCCCCC(O)=O	IUXBNSNRPLXHER-RHDCIPCHSA-N	Lipids and lipid-like molecules	Fatty Acyls	Eicosanoids	Level 2	47.8	22.2	M+H-H2O	C20H34O4	-2.1637		1461.49	2363.78	2012.71	639.721	667.948	424.588	626.17	439.472	731.879	2557.64	2691.56	1641.7	2187.3	2834.11	2138.69	2712.6	2939.61	3109.37	2869.94	3318.31	3333.56
0.77_218.1266n	219.134	0.765767	LCMS-pos	Carboxyethyllysine	204569	HMDB0249659							22483881		NCCCCC(NCCC(O)=O)C(O)=O	UENLDOJJKXLRJI-UHFFFAOYSA-N	Organic acids and derivatives	Carboxylic acids and derivatives	Amino acids, peptides, and analogues	Level 2	47.7	42.9	M+H-H2O, M+H	C9H18N2O4	-0.287176		45477.2	46108	45181	37412.7	38019.1	40409.7	39272.1	31485.7	36703.1	49012.1	52921.6	49808.6	44785.6	49549.2	47770.9	56476	47200.7	50901.9	39154.7	44045.8	50424.8
4.43_243.1246m/z	243.125	4.43433	LCMS-neg	Phaseolic acid	2187	HMDB0031897		LMFA01060200					73242171	29533-15-1	C(C(=O)CCC(O)CCC(O)CCCCO)(=O)O	OPPXDBWFRYVXHW-UHFFFAOYSA-N	Organic acids and derivatives	Keto acids and derivatives	Medium-chain keto acids and derivatives	Level 2	47.7	0	M-H2O-H	C12H22O6	2.91894		2340.86	1931.98	2016.81	2895.57	2305.78	2482.42	2340.75	2628.66	2370.86	2288.92	2496.4	2186.11	2330.57	1864.66	2081.45	1802.37	2056.32	1868.15	2274.43	1950	2039.82
6.08_195.0651m/z	195.065	6.07853	LCMS-pos	Monoethyl phthalate	47816	HMDB0002120	58098		70973				75318	2306-33-4	CCOC(=O)C1=CC=CC=C1C(O)=O	YWWHKOHZGJFMIE-UHFFFAOYSA-N	Benzenoids	Benzene and substituted derivatives	Benzoic acids and derivatives	Level 2	47.7	0	M+H	C10H10O4	-0.667486		1305.23	1713.96	1482.02	1785.07	1202.55	1575.67	1572.6	1611.87	1446.34	1391.97	1192.72	1426.04	1744.49	1583.88	1415.54	1845.49	1457.68	1477.75	1518.02	1780.27	1857.13
1.48_221.0302m/z	221.03	1.47708	LCMS-neg	3,4-Dihydroxy-5-[(S)-1,2-dihydroxyethyl]furan-2(5H)-one	203705	HMDB0248647	86606						54676860		OCC(O)C1OC(=O)C(O)=C1O	CIWBSHSKHKDKBQ-UHFFFAOYSA-N	Organoheterocyclic compounds	Dihydrofurans	Furanones	Level 2	47.5	0	M+FA-H	C6H8O6	-0.408432		752.294	793.777	798.207	907.444	1087.89	856.595	858.361	1040.16	926.36	690.46	777.898	944.101	845.278	730.549	834.185	787.442	835.011	628.475	743.243	745.36	744.591
11.26_492.3091m/z	492.309	11.2602	LCMS-neg	PE(19:1(9Z)/0:0)	21180		77685	LMGP02050019	138539				52925138		[C@](COP(=O)(O)OCCN)([H])(O)COC(CCCCCCC/C=C\CCCCCCCCC)=O	QXOXODCLNBXHKD-ZXEGGCGDSA-N	Lipids and lipid-like molecules	Glycerophospholipids	Glycerophosphoethanolamines	Level 2	47.5	0	M-H	C24H48NO7P	-1.00152		2025.49	2169.9	1931.27	1817.75	2194.22	1784.45	2335.65	1819.4	2083.32	2290.06	2345.94	1556.15	2020.79	2447.07	2056.87	2160.29	1667.06	1912.18	2035.73	2025.57	1609.89
1.13_128.0345m/z	128.034	1.12843	LCMS-neg	L-4-Hydroxyglutamate semialdehyde	48771	HMDB0006556	58455		27809	C05938	sce00330	Arginine and proline metabolism	440851		N[C@@H](C[C@@H](O)C=O)C(O)=O	XCXUZPXOFFRGGP-DMTCNVIQSA-N	Organic acids and derivatives	Carboxylic acids and derivatives	Amino acids, peptides, and analogues	Level 2	47.4	40.7	M-H2O-H	C5H9NO4	-5.8148		275706	271219	268864	247050	224463	280074	244307	211803	202265	263984	255082	286479	267058	250213	261312	239788	242639	285008	332972	263257	254423
0.77_169.0607m/z	169.061	0.765767	LCMS-pos	alpha-AMINO-3-HYDROXY-5-METHYL-4-ISOXAZOLEPROPIONIC ACID	203464	HMDB0248356	69625			C13672			1221	77521-29-0	CC1=C(CC(N)C(O)=O)C(=O)NO1	UUDAMDVQRQNNHZ-UHFFFAOYSA-N	Organic acids and derivatives	Carboxylic acids and derivatives	Amino acids, peptides, and analogues	Level 2	47.4	34.1	M+H-H2O	C7H10N2O4	-0.168584		7424.47	6066.68	6780.64	6835.01	7073.42	5687.24	6316.31	5786.07	6588	6336.06	6174.6	6973.92	6847.44	5871.09	6854.69	7844.14	7946.62	7753.13	7679.85	8411.93	8674.1
4.08_343.1996m/z	343.2	4.08165	LCMS-neg	Asn Val Leu	259731		16952						145454323		CC(C)CC(C(=O)O)NC(=O)C(C(C)C)NC(=O)C(CC(=O)N)N	CBHVAFXKOYAHOY-NHCYSSNCSA-N	Organic acids and derivatives	Carboxylic acids and derivatives	Amino acids, peptides, and analogues	Level 2	47.4	0	M-H	C15H28N4O5	2.54715		981.617	850.57	879.61	303.292	424.655	470.342	378.391	309.463	342.354	1043.44	959.547	1122.91	903.533	1090.25	914.094	1351.92	1203.74	1450.63	1085.75	1168.97	1462.14
2.75_272.1602m/z	272.16	2.74862	LCMS-pos	Ile Ser Ala	262617		19989						145456255		CCC(C)C(C(=O)NC(CO)C(=O)NC(C)C(=O)O)N	YKZAMJXNJUWFIK-JBDRJPRFSA-N	Organic acids and derivatives	Carboxylic acids and derivatives	Amino acids, peptides, and analogues	Level 2	47.2	31.1	M+H-H2O	C12H23N3O5	-0.879201		15128.6	15727.8	15915.7	10805.2	11732.9	10798.7	11737.3	11360.3	10417.2	18031.6	17805.8	20113.5	18826.6	15713	16458.8	17102.8	14681.8	17566.5	21260.9	16280.4	19006
6.82_215.1285m/z	215.129	6.82147	LCMS-neg	4-Hydroxy-2,6-dimethyl-7-octen-3-one	56567	HMDB0032119	88202						15840278	211303-26-3	CC(C)C(=O)C(O)CC(C)C=C	HMGXDXWZMSVPMW-UHFFFAOYSA-N	Organic oxygen compounds	Organooxygen compounds	Carbonyl compounds	Level 2	47.2	0	M+FA-H	C10H18O2	-2.06352		9885.47	9713.95	9778.2	9218.82	9401.11	10003.5	9995.11	9454.8	10073.6	9921.91	9975.95	9829.85	9220.67	9438.45	9543.28	9072.63	9235.71	10144.2	10389.6	8986.76	8752.97
1.07_204.0509m/z	204.051	1.06902	LCMS-neg	L-trans-alpha-Amino-2-carboxycyclopropaneacetic acid	58468	HMDB0034442	89939		173420				1271	117857-93-9	NC(C1CC1C(O)=O)C(O)=O	GZOVEPYOCJWRFC-UHFFFAOYSA-N	Organic acids and derivatives	Carboxylic acids and derivatives	Amino acids, peptides, and analogues	Level 2	47.1	42.2	M+FA-H	C6H9NO4	-2.65718		3452.98	2938	3183.86	3253.39	2623.89	3161.73	2170.83	2267.99	2335.78	4595.79	4579.94	4327.01	4289.66	3903.68	4314.55	3157.03	3005.69	4294.99	4093.2	3966.78	3481.2
3.68_185.0810m/z	185.081	3.67567	LCMS-pos	3-(1-Hydroxymethyl-1-propenyl)pentanedioic acid	57354	HMDB0033092	88984		165379				101414422		C\C=C(/CO)C(CC(O)=O)CC(O)=O	FUMUSIMACHNZQF-QHHAFSJGSA-N	Lipids and lipid-like molecules	Fatty Acyls	Fatty acids and conjugates	Level 2	47.1	0	M+H-H2O	C9H14O5	0.781476		373.165	320.081	337.783	237.84	367.41	329.3	361.516	302.142	364.071	292.954	258.249	298.563	297.658	317.054	290.042	372.495	310.688	265.436	324.55	310.562	242.986
4.65_195.0652m/z	195.065	4.65142	LCMS-pos	beta-(2-Methoxyphenoxy)-lactic acid	82445	HMDB0060557							151727		COC1=CC=CC=C1OCC(O)C(O)=O	MXVBBOLVTSAHEX-UHFFFAOYSA-N	Benzenoids	Phenol ethers	Anisoles	Level 2	47.1	25.8	M+H-H2O	C10H12O5	0.0448397		1802.85	1400.56	1492.65	1568.86	1819.1	1794.15	992.025	1582.15	1033.17	1247.56	1299.47	1598.07	1429.23	1463.39	1343.58	1310.03	1493.92	1193.34	1368.77	1663.78	1748.72
11.80_299.2577m/z	299.258	11.797	LCMS-pos	8Z-decen-4,6-diynoic acid	1893		96772	LMFA01050421					44256501		C(CC(O)CCCCCCC/C=C\CCCCCC)(=O)O	VZZZAISMRNOEFX-FPLPWBNLSA-N	Lipids and lipid-like molecules	Fatty Acyls	Fatty acids and conjugates	Level 2	47	0	M+H	C18H34O3	-1.20802		3518.51	3465.09	3274.04	1460.28	2332.21	2567.73	3411.73	1659.91	2844.03	2235.93	2442.99	2835.34	1980.35	4072.08	3501.32	3249.48	2990.05	1976.94	2324.57	3947.37	3077.52
11.80_846.5482m/z	846.548	11.797	LCMS-pos	PC(P-18:0/20:5(5Z,8Z,10E,14Z,17Z)-OH(12))	242693	HMDB0289593									[H][C@@](CO\C=C\CCCCCCCCCCCCCCCC)(COP([O-])(=O)OCC[N+](C)(C)C)OC(=O)CCC\C=C/C\C=C/C=C/C(O)C\C=C/C\C=C/CC	IRBMWYZWVYNSNS-WLZBDUDVSA-N	Lipids and lipid-like molecules	Glycerophospholipids	Glycerophosphocholines	Level 2	47	0	M+K	C46H82NO8P	8.96602		8229.69	7970.73	8206.72	5469.38	6606.01	5554.43	8401.12	24254	16179.1	4456.94	5005.12	3843.72	5122.55	4869.99	5258.54	13026.5	10063.1	12156.2	9816.47	13172.7	21531.2
2.37_244.1303m/z	244.13	2.3659	LCMS-neg	Gly Ile Gly	259564		16778						49864432		CCC(C)C(C(=O)NCC(=O)O)NC(=O)CN	HMHRTKOWRUPPNU-RCOVLWMOSA-N	Organic acids and derivatives	Carboxylic acids and derivatives	Amino acids, peptides, and analogues	Level 2	46.9	0	M-H	C10H19N3O4	-0.0545021		4597.47	5083.79	5015.58	3665.01	3221.11	3351.65	3369.3	3226.05	3373.13	5680.93	5838.07	5717.92	5606.74	5870.81	5743.95	6064.05	5537.99	6539.7	6240.59	5631.92	6713.77
11.15_365.2313m/z	365.231	11.1509	LCMS-neg	Crispane	62057	HMDB0038694	93349		175103				131752434	79803-28-4	C\C=C(\C)C(=O)O[C@H]1C=C(C)[C@@]2(C)CCCC[C@]2([H])[C@@]1(O)C(C)C	NXPBEWQMSGGADR-XUDYDAPFSA-N	Lipids and lipid-like molecules	Prenol lipids	Monoterpenoids	Level 2	46.8	15.3	M+FA-H	C20H32O3	-6.42494		16444.3	15783.6	15889.8	12865	20794.2	20050.9	23669.9	10844.9	21760.2	15458.1	20906.9	11577.5	10363.8	19278.4	14899	15042	15296	18272.4	15746.3	15974.6	18331.5
11.79_269.2122m/z	269.212	11.7941	LCMS-neg	(+/-)-Dihydrofarnesol	56629	HMDB0032218							439223	51411-24-6	CC(CCO)CCC=C(C)CCC=C(C)C	OOOOFOPLSIWRAR-UHFFFAOYSA-N	Lipids and lipid-like molecules	Prenol lipids	Sesquiterpenoids	Level 2	46.8	0	M+FA-H	C15H28O	0.0534852		5912.68	5786.38	5927.45	5729.27	5528.06	5053.96	5109.56	5989.14	6146.44	5506.12	5350.35	5722.43	5683.89	5072.71	5911.3	5119.61	5170.19	4766.51	5480.33	5011.63	4544.82
3.46_254.1266n	237.123	3.46332	LCMS-pos	Aldosine	61307	HMDB0037817	92628						57357510	142759-11-3	OC(=O)C1CCC(=CN1)C1CCCC(N1)C(O)=O	FZNMMFIPIGBAJL-UHFFFAOYSA-N	Organic acids and derivatives	Carboxylic acids and derivatives	Amino acids, peptides, and analogues	Level 2	46.8	26.4	M+H-H2O, M+H	C12H18N2O4	-0.322659		5303.75	4846.68	5120.29	2802.18	2904.16	2892.65	2803.54	2200.52	2492.99	5019.13	4644.66	4098.29	3747.41	3925.56	4322.92	8637.5	7882.25	9505.86	6445.04	7027.98	7523.33
4.04_213.0765m/z	213.076	4.03827	LCMS-neg	Curvulalide	7882			LMFA07040141							C1(=O)C=C[C@H](O)C=C[C@H](O)[C@@H](O)[C@@H](C)O1	XVHODQZCEHEBGN-UPVLLSTMSA-N	Organoheterocyclic compounds	Oxocins	Unclassified	Level 2	46.8	0	M-H	C10H14O5	-1.76445		1415.3	1138.04	1203.51	680.149	1002.95	808.71	1051.06	844.399	829.054	1499.08	1228.97	1122.63	1022.03	1363.27	945.467	1910.15	1556.14	1583.13	1155.08	1106.41	1808.23
4.14_392.1846m/z	392.185	4.14422	LCMS-pos	Asp Leu Tyr	259339		16543						145454487		CC(C)CC(C(=O)NC(CC1=CC=C(C=C1)O)C(=O)O)NC(=O)C(CC(=O)O)N	MYOHQBFRJQFIDZ-KKUMJFAQSA-N	Organic acids and derivatives	Carboxylic acids and derivatives	Amino acids, peptides, and analogues	Level 2	46.8	0	M+H-H2O	C19H27N3O7	7.32193		1538.49	1704.8	1713.56	1599.52	1681.4	1225.26	1377.15	1689.78	1616.34	2365.84	1627.46	2134.31	2247.91	1646.71	2443.46	1361.55	1208.63	1552.92	1528.56	1530.23	1657.1
4.68_334.1782m/z	334.178	4.6839	LCMS-neg	Gly Phe Ile	258772		15963						53908349		CCC(C)C(C(=O)O)NC(=O)C(CC1=CC=CC=C1)NC(=O)CN	IBYOLNARKHMLBG-WHOFXGATSA-N	Organic acids and derivatives	Carboxylic acids and derivatives	Amino acids, peptides, and analogues	Level 2	46.8	0	M-H	C17H25N3O4	2.76217		738.594	841.762	773.611	172.045	195.623	194.771	199.901	188.02	212.939	571.865	420.801	671.919	512.018	385.059	441.223	1276.95	1708.79	1532.99	1708.64	1508.03	1724.97
0.66_101.0481n	84.0448	0.66055	LCMS-pos	L-3-Aminodihydro-2(3H)-furanone	54348	HMDB0029387	65863		17289	C02926			73509	1192-20-7	NC1CCOC1=O	QJPWUUJVYOJNMH-UHFFFAOYSA-N	Organic acids and derivatives	Carboxylic acids and derivatives	Amino acids, peptides, and analogues	Level 2	46.7	29.4	M+H-H2O, M+H	C4H7NO2	4.49551		132257	134128	136013	143277	123749	127972	129076	121128	130037	121716	117803	120268	110334	110700	125729	166729	176187	174223	176139	161124	163202
1.15_286.1396m/z	286.14	1.15248	LCMS-pos	Val Ala Asp	262722		20099						87647599		CC(C)C(C(=O)NC(C)C(=O)NC(CC(=O)O)C(=O)O)N	FZSPNKUFROZBSG-ZKWXMUAHSA-N	Organic acids and derivatives	Carboxylic acids and derivatives	Amino acids, peptides, and analogues	Level 2	46.7	10.6	M+H-H2O	C12H21N3O6	-0.490599		21856.2	20708.3	20531.6	11835.4	14825.1	11865.4	13452.3	10742.7	11447	23139.5	25588.7	24277.6	22808.3	21704	21367.2	27599.1	25459.1	25904.9	25446.3	24992.5	28652.7
11.17_433.2962m/z	433.296	11.1677	LCMS-neg	1alpha-hydroxy-21-nor-20-oxavitamin D3 / 1alpha-hydroxy-21-nor-20-oxacholecalciferol	45198			LMST03020026					9547286		[C@@H]1(O)C(=C)/C(=C\C=C2\[C@]3([H])CC[C@@](OCCCC(C)C)([H])[C@@]3(C)CCC\2)/C[C@@H](O)C1	QWGDZWGWMIPRQO-CFNSAOOPSA-N	Lipids and lipid-like molecules	Steroids and steroid derivatives	Unclassified	Level 2	46.7	0	M+FA-H	C25H40O3	0.773611		1222.06	996.751	1154.42	462.418	632.434	352.961	360.225	520.984	489.538	1322.44	1516.83	1558.92	1083.2	1813.95	1178.48	2367.94	2089.99	2349.38	2268.76	2136.43	2267.23
3.72_267.1333m/z	267.133	3.71765	LCMS-pos	Hexanoylglutamine	198674	HMDB0242182							28880746		[H][C@@](CCC(O)=N)(N=C(O)CCCCC)C(O)=O	NONGMLDQXRDGIT-QMMMGPOBSA-N	Organic acids and derivatives	Carboxylic acids and derivatives	Amino acids, peptides, and analogues	Level 2	46.7	0.151	M+Na	C11H20N2O4	7.25833		3328.39	2611.39	2940.55	1761.99	1091.68	1909.45	1699.54	816.489	743.465	3961.76	4651.42	3671.1	3366.26	3420.05	4161.7	4255.74	3302.27	4066.62	2713.58	3117.92	4072.12
4.89_217.1079m/z	217.108	4.88927	LCMS-neg	9-hydroxy-5Z-nonenoic acid	1793		74606	LMFA01050232					5312793		C(CCC/C=C\CCCO)(=O)O	WPQRIXDVEGLWLV-UPHRSURJSA-N	Organic acids and derivatives	Hydroxy acids and derivatives	Medium-chain hydroxy acids and derivatives	Level 2	46.7	0	M+FA-H	C9H16O3	-1.39779		2071.45	1871.66	1962.19	1471.23	1629.07	1644.98	1324.36	1569.74	1337.09	2137.64	2011.4	2044.53	2290.66	2419.83	1939.02	2100.66	1936.79	1868.31	2097.07	1811.13	2016.21
7.02_223.0974m/z	223.097	7.02325	LCMS-neg	1-hydroxy-5-phenyl-3-pentanone	6337			LMFA05000603	66037				15316212		C1(CCC(=O)CCO)C=CC=CC=1	VQTZONPDOFOTIF-UHFFFAOYSA-N	Lipids and lipid-like molecules	Fatty Acyls	Fatty alcohols	Level 2	46.7	23.5	M+FA-H	C11H14O2	-1.02039		8237.48	8450.53	8315.95	6955.04	7147.8	6684.22	7091.08	7194.89	7457.22	7838.49	9204.09	8484.17	8379.86	8734.17	8508.25	9137.93	9322.97	10469	9655.4	8382.55	9875.49
12.94_788.5068m/z	788.507	12.9419	LCMS-pos	Linolipin H	18078			LMGL05010046							O([C@H]1[C@H](O)[C@@H](O)[C@@H](O)[C@@H](CO)O1)C[C@]([H])(OC(CCCCCCC/C=C\C/C=C\C/C=C\CC)=O)COC(CCCCCCC/C=C\C=C\O/C=C\C=C/CC)=O	MJFURNIWNZAPEH-UPOCCRFSSA-N	Lipids and lipid-like molecules	Glycerolipids	Glycosylglycerols	Level 2	46.6	0.84	M+	C45H72O11	-0.894092		10253.2	11023.4	10376.3	318.404	879.947	644.467	718.776	5352.12	2429.97	7930.13	13029.9	10431.5	11072.4	10180.9	12218.4	19488.3	18740.5	22542.8	16387.4	24174.3	33775.7
9.98_175.1118m/z	175.112	9.984	LCMS-pos	5,11-dodecadiynoic acid	949		74121	LMFA01030464	137710				5312604		C(CCCC#CCCCCC#C)(=O)O	MZZDCNPISCZAJH-UHFFFAOYSA-N	Lipids and lipid-like molecules	Fatty Acyls	Fatty acids and conjugates	Level 2	46.6	13.8	M+H-H2O	C12H16O2	0.0565664		1213.48	1673.6	1548.59	578.044	650.34	672.147	918.729	1015.89	1156.93	999.031	1350.21	1449.12	1885.83	1528.19	1759.51	1386.71	2242.44	2500.61	2041.98	2947.58	2661.4
0.79_190.0718m/z	190.072	0.790717	LCMS-neg	2-Keto-6-aminocaproate	51866	HMDB0012151			17534	C03239	sce00310,sce00470	Lysine degradation|D-Amino acid metabolism	439954		NCCCCC(=O)C(O)=O	GWENQMVPLJAMAE-UHFFFAOYSA-N	Organic acids and derivatives	Keto acids and derivatives	Medium-chain keto acids and derivatives	Level 2	46.5	0	M+FA-H	C6H11NO3	-1.71756		1031.91	1192.22	1236.91	1065.78	1341.87	1327.74	1429.92	1203.04	1257.36	1034.45	949.333	1153.27	1041.91	1047.03	1329.39	1268.82	1574.63	1677.21	1974.88	1864.08	1513.99
11.35_523.2927m/z	523.293	11.3478	LCMS-neg	Solacetal C	3334			LMFA02000383							C(CCCCCCC[C@@H]1O[C@H](C2=CC=C(O)C(OC)=C2)O[C@H](/C=C\CCCCC)[C@H]1O)(=O)OC	BRAJKTXAHZAWAJ-CXJDUWBVSA-N	Benzenoids	Phenols	Methoxyphenols	Level 2	46.5	0	M+FA-H	C27H42O7	3.07879		1262.55	1098.65	1180.85	480.308	611.976	606.663	603.245	574.643	662.015	737.179	1316.79	897.739	639.407	576.221	994.537	1180.75	1323.34	1984.22	1452.66	2010.12	1556.25
4.75_316.1674m/z	316.167	4.75297	LCMS-neg	Phe Gly Leu	258679		15867						9923799		CC(C)CC(C(=O)O)NC(=O)CNC(=O)C(CC1=CC=CC=C1)N	APJPXSFJBMMOLW-KBPBESRZSA-N	Organic acids and derivatives	Carboxylic acids and derivatives	Amino acids, peptides, and analogues	Level 2	46.5	0	M-H2O-H	C17H25N3O4	2.31693		343.431	344.39	377.924	9.06897e-06	9.06897e-06	9.06897e-06	9.06897e-06	9.06897e-06	9.06897e-06	456.971	467.8	479.879	355.227	432.905	502.812	517.468	494.358	612.603	801.347	1107.24	940.235
9.07_325.2023m/z	325.202	9.06592	LCMS-neg	Dihydropanaxacol	6371	HMDB0032675	88614	LMFA05000651					11778432	113122-25-1	CCCCCCCC(C(CC#CC#CC(O)CC)O)O	ZEWGSHDZCDJZJF-UHFFFAOYSA-N	Lipids and lipid-like molecules	Fatty Acyls	Fatty alcohols	Level 2	46.5	23.5	M+FA-H	C17H28O3	1.03048		80812.4	74955.9	76791.5	12169.3	21552	20567.3	19667.2	12421.6	20779.7	77238.4	102543	65329.5	57511.1	91027.2	65888.9	148724	119905	136361	99708.7	96060.3	148936
11.54_802.5614m/z	802.561	11.5355	LCMS-neg	PC(18:1(9Z)-O(12,13)/P-16:0)	242584	HMDB0289484									[H][C@@](COC(=O)CCCCCCC\C=C/CC1OC1CCCCC)(COP([O-])(=O)OCC[N+](C)(C)C)O\C=C\CCCCCCCCCCCCCC	WDUMYHXEUYUTPJ-KUGOPDBNSA-N	Lipids and lipid-like molecules	Glycerophospholipids	Glycerophosphocholines	Level 2	46.4	0	M+FA-H	C42H80NO8P	1.31826		131335	202634	138329	138827	69492.8	48454.6	128681	181951	183195	138893	103431	138734	207806	214668	184581	115127	201246	185241	151387	119313	86006
2.89_201.1241m/z	201.124	2.88877	LCMS-neg	Isoleucyl-Alanine	53924	HMDB0028900							5246009		CCC(C)C(N)C(=O)NC(C)C(O)=O	RCFDOSNHHZGBOY-UHFFFAOYSA-N	Organic acids and derivatives	Carboxylic acids and derivatives	Amino acids, peptides, and analogues	Level 2	46.4	28.1	M-H	C9H18N2O3	-1.90318		11643.2	12063.4	12262.7	9326.88	8819.43	9490.57	8481.42	7921.92	8585.42	12151.1	13892.6	11078.6	11291.5	13448.5	12882.6	17113.1	15227.8	17233.2	16470.6	16947.1	19092.4
2.18_219.1337m/z	219.134	2.17737	LCMS-pos	Leu Ser	266219		23974						6992130		CC(C)CC(C(=O)NC(CO)C(=O)O)N	XGDCYUQSFDQISZ-BQBZGAKWSA-N	Organic acids and derivatives	Carboxylic acids and derivatives	Amino acids, peptides, and analogues	Level 2	46.3	0	M+H	C9H18N2O4	-1.12022		6085.28	6932.18	6834.01	4532.69	5248.83	6032.12	5740.57	4423.98	4688.9	7683.1	6930.96	6385.94	6123.41	7406.1	6889.04	10122.7	8214.49	10807.1	7332.11	8548.86	8157.88
3.75_379.1629m/z	379.163	3.74808	LCMS-neg	Prenyl arabinosyl-(1->6)-glucoside	64452	HMDB0041360	95765		168457				131753120	175737-84-5	CC(C)=CCOC1OC(COC2OCC(O)C(O)C2O)C(O)C(O)C1O	NYSQQJIJJJAWCE-UHFFFAOYSA-N	Lipids and lipid-like molecules	Fatty Acyls	Fatty acyl glycosides	Level 2	46.3	38.4	M-H	C16H28O10	4.95109		2284.93	2557.36	2293.97	852.35	964.726	930.043	912.738	633.211	806.7	3399.32	4527.99	3896.74	3642.83	4163.71	3576.48	2323.28	2203.11	2770.93	2660.92	2604.95	2402.55
5.46_151.0390m/z	151.039	5.4602	LCMS-neg	2-METHYL-3-HYDROXYETHYLENEPYRAN-4-ONE	266966		44405						5986986		CC1=C(C(=O)C=CO1)C=CO	AFMHCDNELHMGHI-DUXPYHPUSA-N	Organoheterocyclic compounds	Pyrans	Pyranones and derivatives	Level 2	46.3	0	M-H	C8H8O3	-6.95657		1029.72	983.336	953.238	1069.4	1001.48	1122.68	1091.1	1029	1041.93	702.355	693.383	774.473	690.954	764.181	712.83	907.812	681.025	736.551	894.945	751.42	730.209
1.05_124.0395m/z	124.039	1.0501	LCMS-pos	2-aminomuconic acid semialdehyde	2182	HMDB0001280	3248	LMFA01060191	15745	C03824	sce00380	Tryptophan metabolism	5280625	245128-91-0	C(=O)(O)/C(/N)=C\C=C/C=O	QCGTZPZKJPTAEP-REDYYMJGSA-N	Organic acids and derivatives	Carboxylic acids and derivatives	Amino acids, peptides, and analogues	Level 2	46.2	33.6	M+H-H2O	C6H7NO3	1.26263		113107	111537	114580	152472	159883	268863	263213	137198	179182	59774.6	73076.6	73630.1	72549.9	75618.3	74854.2	70378.6	82726.6	85103.1	90166.5	81309	79763.1
12.29_331.2480m/z	331.248	12.2945	LCMS-neg	3-hydroxypalmitic acid methyl ester	1899		69244	LMFA01050427	29479	C11849			103553	51883-36-4	C(CC(O)CCCCCCCCCCCCC)(=O)OC	YBTWUESFQWFDMR-UHFFFAOYSA-N	Lipids and lipid-like molecules	Fatty Acyls	Fatty alcohols	Level 2	46.2	0	M+FA-H	C17H34O3	-3.49132		288.727	292.131	341.502	248.933	350.759	387.38	322.419	342.156	455.867	429.459	216.347	321.582	337.209	351.739	358.362	285.075	355.119	373.016	365.125	333.434	384.553
1.13_186.0760m/z	186.076	1.13272	LCMS-pos	2-Aminobicyclo[3.1.0]hexane-2,6-dicarboxylic acid	200262	HMDB0244794							114827		NC1(CCC2C(C12)C(O)=O)C(O)=O	VTAARTQTOOYTES-UHFFFAOYSA-N	Organic acids and derivatives	Carboxylic acids and derivatives	Amino acids, peptides, and analogues	Level 2	46.1	0	M+H	C8H11NO4	-0.47047		905.065	874.474	900.554	888.392	1047.95	906.341	682.764	764.171	962.546	942.106	1153.21	776.383	846.246	848.928	810.53	480.903	667.967	782.254	579.683	638.783	777.209
1.38_202.0717m/z	202.072	1.37863	LCMS-neg	Adipoylglycine	197328	HMDB0240731							60941336		OC(=O)CCCCC(=O)NCC(O)=O	UJHDYVYBNDNRRQ-UHFFFAOYSA-N	Organic acids and derivatives	Carboxylic acids and derivatives	Amino acids, peptides, and analogues	Level 2	46.1	31.3	M-H	C8H13NO5	-2.11812		17657.2	20085.1	18160.6	23317.8	23532.9	27864.5	25522.1	19356.2	25529.7	17430.2	20135.8	18536.9	17089.2	20650.6	20630.2	13355.2	13861.9	14209.5	12680.3	13348.2	13961.4
10.45_336.2305n	335.223	10.4492	LCMS-neg	9alpha-(3-Methylbutanoyloxy)-4S-hydroxy-10(14)-oplopen-3-one	62470	HMDB0039171	93765		175295				85233059	348113-04-2	CC(C)CC(=O)OC1CC(C(C)C)C2C(CC(=O)C2C(C)O)C1=C	RJNJFKDVPIFVPQ-UHFFFAOYSA-N	Lipids and lipid-like molecules	Prenol lipids	Sesquiterpenoids	Level 2	46.1	0	M-H, M+FA-H	C20H32O4	1.34864		27598.2	24666.3	26314.3	15354.6	22444.8	21040.7	24578.5	13226.8	19614	25009.8	32848.2	19742.4	17729.3	31272.7	20690	39618.1	30568.1	37812.4	24841.4	37520.5	41358.2
11.28_363.2269m/z	363.227	11.2755	LCMS-pos	11R-HEDE	3603		36083	LMFA03000005					16061090		OC(=O)CCCCCCCCC[C@@H](O)/C=C/C=C\CCCCC	HDMIRVFIVOGVIC-VOYJXKAKSA-N	Lipids and lipid-like molecules	Fatty Acyls	Eicosanoids	Level 2	46.1	0	M+K	C20H36O3	-8.19761		997.279	776.284	826.49	1450.72	937.354	1381.81	1072.77	1202.92	1398.75	1035.68	605.031	806.758	597.025	750.776	790.995	1011.01	842.602	747.923	761.248	656.059	707.485
0.69_162.0528n	145.05	0.693533	LCMS-pos	D-1,5-Anhydrofructose	64642	HMDB0041561			168816				14299935	75414-43-6	OCC1OCC(=O)C(O)C1O	OCLOLUFOLJIQDC-UHFFFAOYSA-N	Organoheterocyclic compounds	Oxanes	Unclassified	Level 2	46	22.7	M+H-H2O, M+H	C6H10O5	-0.0752917		259922	264919	286088	269283	276534	276328	284922	306974	298713	254598	278384	287332	291581	290632	302269	224473	267794	264301	308041	293901	278867
0.81_101.0235m/z	101.023	0.810317	LCMS-neg	Erythrose	257720	HMDB0002649	289			C01796			94176	1758-51-6	C(C(C(C=O)O)O)O	YTBSYETUWUMLBZ-IUYQGCFVSA-N	Organic oxygen compounds	Organooxygen compounds	Carbohydrates and carbohydrate conjugates	Level 2	46	39.5	M-H2O-H	C4H8O4	-7.81882		26433.8	27146	26846.8	23286.9	17608.5	22093.9	18004.8	22199.4	23062.5	31180.5	30093.2	31460.5	28324.4	26053.8	26887.1	27770.4	27494.1	32397.9	31126.4	32262	32986.3
0.87_269.0880m/z	269.088	0.872083	LCMS-neg	6-(1,2,3,4-Tetrahydroxybutyl)oxane-2,3,4,5-tetrol	213473	HMDB0260352							22491096		OCC(O)C(O)C(O)C1OC(O)C(O)C(O)C1O	JFEBLWKYMNUVDT-UHFFFAOYSA-N	Organic oxygen compounds	Organooxygen compounds	Carbohydrates and carbohydrate conjugates	Level 2	46	35.3	M-H	C9H18O9	0.686455		19696	18401.8	20830.5	12197.6	8845.91	17227.5	11229.7	9506.47	11680.3	23373.5	19334.8	25179.5	20426.8	21655.7	21988.9	20900.5	21564.1	35119.5	34493.5	19028.6	18579.5
10.05_363.2135m/z	363.214	10.0528	LCMS-pos	2-alpha-Ethoxydihydrophytuberin	255859	HMDB0302961							23252256		CCO[C@@H]1C[C@@]2(C)OC[C@]3(C)CC[C@H](C[C@]23O1)C(C)(C)OC(C)=O	WZOSFKXVOJBVII-UWAKZDDMSA-N	Lipids and lipid-like molecules	Prenol lipids	Sesquiterpenoids	Level 2	46	0	M+Na	C19H32O5	-1.96691		17817.7	19604.2	17253.9	2613.52	4417.33	4664.69	4937.34	3513.49	5444.4	8721.31	14070.7	17268	10333.6	19533	11770.4	28938.5	37102.7	33897.8	26442.4	27683.3	31550.8
10.38_453.3317m/z	453.332	10.3798	LCMS-pos	Ganodermic acid Jb	59216	HMDB0035334	90634						14325145	112430-68-9	CC(CC\C=C(/C)C(O)=O)C1CC(O)C2(C)C3=CCC4C(C)(C)C(O)CCC4(C)C3=CCC12C	VFCVARJMDQZNKD-VXLYETTFSA-N	Lipids and lipid-like molecules	Prenol lipids	Triterpenoids	Level 2	46	0.0504	M+H-H2O	C30H46O4	-9.74879		6689.05	6828.58	6971.24	10779.9	11015.1	11299.3	9472.09	10740.1	15707.3	3576.69	6351.07	3538.57	3144.52	5419.64	6627.57	5817.29	7440.58	9300.58	6202.44	7209.78	6195.2
4.17_297.1265m/z	297.126	4.16528	LCMS-pos	Met Phe	266129		23682						6992350		CSCCC(C(=O)NC(CC1=CC=CC=C1)C(=O)O)N	HGCNKOLVKRAVHD-RYUDHWBXSA-N	Organic acids and derivatives	Carboxylic acids and derivatives	Amino acids, peptides, and analogues	Level 2	46	30.2	M+H	C14H20N2O3S	-0.975178		1792.63	1674.85	1745.99	477.139	447.072	656.833	399.577	399.727	424.388	1283.8	1042.5	874.472	927.506	1385.51	1222.67	4472.49	2556.74	3478.44	2429.69	2807.67	3803.5
1.07_172.0246m/z	172.025	1.06902	LCMS-neg	O-Oxalylhomoserine	255130	HMDB0302143							75144733		NC(CCOC(=O)C(O)=O)C(O)=O	VKKDEHWBBKSWQQ-UHFFFAOYSA-N	Organic acids and derivatives	Carboxylic acids and derivatives	Amino acids, peptides, and analogues	Level 2	45.9	31.3	M-H2O-H	C6H9NO6	-3.06193		15457	15085.7	15571.5	6052.52	4806.45	5582.39	4086.71	3860.68	4725.76	23707.6	23628	19380.3	18437.2	18392.7	21431.5	21751.2	21414.4	26564.2	22890.4	25005.7	25300.8
11.75_802.4896m/z	802.49	11.7516	LCMS-neg	PE(16:1(9Z)/TXB2)	214130	HMDB0261024									CCCCCC\C=C/CCCCCCCC(=O)OC[C@H](COP(O)(=O)OCCN)OC(=O)CCC\C=C/C[C@H]1[C@@H](O)CC(O)O[C@@H]1\C=C\[C@@H](O)CCCCC	KIMQTRVMYDRDQE-NZKCULPWSA-N	Lipids and lipid-like molecules	Fatty Acyls	Eicosanoids	Level 2	45.9	25.6	M-H	C41H74NO12P	2.44847		13274.4	9851.55	12236.5	5171.03	9699.05	6412.97	8620.05	35881.9	15052.2	11272.8	15034.7	13296.2	13294.5	12847.4	14120.8	32730.6	20711.5	24946.1	23827.9	27800.9	47988.2
4.69_392.1834m/z	392.183	4.68985	LCMS-neg	Ile Asp Phe	263436		20845						145456087		CCC(C)C(C(=O)NC(CC(=O)O)C(=O)NC(CC1=CC=CC=C1)C(=O)O)N	HGNUKGZQASSBKQ-PCBIJLKTSA-N	Organic acids and derivatives	Peptidomimetics	Hybrid peptides	Level 2	45.9	0	M-H	C19H27N3O6	1.77828		2280.35	2492.41	2450.18	2036.93	1700.23	1348.74	1330.19	1407	1560.13	3518.7	2854.34	3476.42	3103.81	2539.48	3201.85	2263.49	2360.37	2478.9	2639.85	1800.03	2530.32
0.71_142.0863m/z	142.086	0.709667	LCMS-pos	(2R,3S)-3-Hydroxy-1,1-dimethylpyrrolidin-1-ium-2-carboxylate	198623	HMDB0242121							442640		[H][C@]1(O)CC[N+](C)(C)[C@@]1([H])C([O-])=O	DJMIFDZBCUUQJN-NTSWFWBYSA-N	Organic acids and derivatives	Carboxylic acids and derivatives	Amino acids, peptides, and analogues	Level 2	45.8	11.3	M+H-H2O	C7H13NO3	0.168763		20616	20266.8	22011.3	12048.4	10453.7	10049.2	10082.5	9873.36	10290.8	25617.3	29327.1	25437.4	22735	24957.2	23990.9	24959.3	25105.4	28945.8	26937.9	24595	26310.8
3.84_553.2981m/z	553.298	3.84083	LCMS-pos	Kukoamine C	82417	HMDB0060526	71820		81222	C17617			10052730		NCCCN(CCCCN(CCCN)C(=O)CCC1=CC(O)=C(O)C=C1)C(=O)CCC1=CC(O)=C(O)C=C1	MRBLTJLKQIHRTP-UHFFFAOYSA-N	Benzenoids	Phenols	Benzenediols	Level 2	45.8	0	M+Na	C28H42N4O6	-2.93393		71989.9	70694.2	70775	36316.8	40491.3	35780.4	37291.9	30534.7	33015.7	86295.5	77124.9	78923	76028.1	74864.7	75930	100501	89784.9	93973.3	85718.4	92831.2	99780.8
10.07_263.2002m/z	263.2	10.0732	LCMS-pos	Raspailyne B1	10510			LMGL01030011					21591334		OC[C@]([H])(O)CO/C=C\C#C/C=C\CCCCCCCC	BPDWNJUQPWBHGB-MQTLYGHRSA-N	Lipids and lipid-like molecules	Glycerolipids	Glycerol vinyl ethers	Level 2	45.7	0	M+H-H2O	C17H28O3	-1.41327		6732.08	7248.24	6484.12	2026.5	3905.93	3292.94	3553.77	3254.75	4028.37	8301.11	7991.01	6635.06	5711.52	9466.76	4982.47	9801.78	9045.04	8823.52	6446.17	7231.84	8107.41
10.49_291.1604m/z	291.16	10.491	LCMS-neg	Monoisononyl phthalate	199841	HMDB0244325			132593						CC(C)CCCCCCOC(=O)C1=CC=CC=C1C(O)=O	RNCMBSSLYOAVRT-UHFFFAOYSA-N	Benzenoids	Benzene and substituted derivatives	Benzoic acids and derivatives	Level 2	45.7	0	M-H	C17H24O4	0.79468		3948.91	3673.12	3766.62	5033.81	4831.48	4185.64	4883.4	4734.18	4246.01	4236.53	3796.43	4010.51	4349.65	3752.11	3818.34	4348.76	4139.98	4193.12	3554.07	4480.72	3656.01
11.28_353.1415m/z	353.142	11.2755	LCMS-pos	beta,beta-Dimethylacrylshikonin	201077	HMDB0245673							32465		CC(C)=CCC(OC(=O)C=C(C)C)C1=CC(=O)C2=C(O)C=CC(O)=C2C1=O	BATBOVZTQBLKIL-UHFFFAOYSA-N	Benzenoids	Naphthalenes	Naphthoquinones	Level 2	45.7	0	M+H-H2O	C21H22O6	8.55798		2406.83	2451.31	2329.65	47.4042	76.0676	140.724	102.52	38.9982	249.278	1963.33	2465.93	1638.36	932.446	2149.78	1716.94	5385.6	4639	4975.85	3369.4	3702.11	3832.82
3.91_464.2139m/z	464.214	3.90538	LCMS-pos	Crosatoside B	62540	HMDB0039253							131752590	139742-28-2	CC1OC(OC2C(O)C(O)C(CO)OC2OCCC2=CC=C(O)C=C2)C(O)C(O)C1O	BMZAMCOQJLZXCY-UHFFFAOYSA-N	Organic oxygen compounds	Organooxygen compounds	Carbohydrates and carbohydrate conjugates	Level 2	45.7	0	M+NH4	C20H30O11	2.8539		9880.3	9999.61	9822.54	16116.6	11591.2	13202.9	10023.9	13374.4	10637.4	16613.9	9952.23	14985.4	18607.9	10312.6	13905.8	3640.85	3498.52	3544.02	4928.83	4155.28	4341.53
5.26_243.1238m/z	243.124	5.25797	LCMS-neg	4-Oxododecanedioic acid	534658		984907						13213508		C(CCCC(=O)CCC(=O)O)CCCC(=O)O	HHXMOTDTSDYYEI-UHFFFAOYSA-N	Organic acids and derivatives	Keto acids and derivatives	Medium-chain keto acids and derivatives	Level 2	45.7	0	M-H	C12H20O5	0.00113848		5167.63	5037.73	5235.84	2771.28	2700.42	2275.63	2474.74	2461.11	2601	6660.31	7160.41	7073.71	6026.91	6845.43	6375.04	5319.03	5629.71	7610.09	5990.87	5836.73	6525.85
9.68_195.1385m/z	195.139	9.67572	LCMS-neg	5E,7E-dodecadienoic acid	731		34901	LMFA01030236					5312388		C(CCC/C=C/C=C/CCCC)(=O)O	FJEBEOYAPDCMES-BSWSSELBSA-N	Lipids and lipid-like molecules	Fatty Acyls	Fatty acids and conjugates	Level 2	45.6	0	M-H	C12H20O2	-2.59106		431.358	325.423	406.662	336.146	349.35	271.218	404.593	264.762	372.959	416.66	342.703	254.638	372.381	416.516	309.115	558.939	394.37	415.292	364.293	396.15	389.69
9.76_365.2430m/z	365.243	9.76382	LCMS-pos	S-4-benzyl-3-((S)-3-hydroxy-2,2-dimethyloctanoyl)oxazolidin-2-one	274774		65461						124079542		CCCCCC(C(C)(C)C(=O)N1C(COC1=O)CC2=CC=CC=C2)O	BOLGBOZCCGUULF-IRXDYDNUSA-N	Organoheterocyclic compounds	Azolidines	Oxazolidines	Level 2	45.6	0.0396	M+NH4	C20H29NO4	-1.35116		33958.4	31998.5	33187.2	2521.4	5653.33	4453.18	4733.59	2458.42	3727.85	37136.1	30452.4	20886.4	23572.2	29928.8	24541.3	69522.5	53266.6	46458.2	45001.9	52682.5	68941.7
11.12_339.2180m/z	339.218	11.1159	LCMS-neg	gamma- 12(13)-EpODE	2999	HMDB0062288		LMFA02000044					16061065		C(CCCC/C=C\C/C=C\CC1OC1CCCCC)(=O)O	TVHXKPMFCYEQTM-YMVJEYMASA-N	Lipids and lipid-like molecules	Fatty Acyls	Fatty acids and conjugates	Level 2	45.5	0	M+FA-H	C18H30O3	1.02181		706.195	742.415	718.514	9.06897e-06	9.06897e-06	9.06897e-06	45.162	0.433289	9.06897e-06	524.016	846.67	459.807	427.527	545.163	666.863	1136.02	1281.09	1734	1204.07	1121.15	1280.63
11.69_345.2077m/z	345.208	11.6948	LCMS-neg	Dehydroabietic acid	35913	HMDB0061925	41263	LMPR0104050005	29571	C12078			94391	1740-19-8	[C@@]1([C@@]2([H])[C@@](CCC1)(C)C1=CC=C(C=C1CC2)C(C)C)(C)C(O)=O	NFWKVWVWBFBAOV-MISYRCLQSA-N	Lipids and lipid-like molecules	Prenol lipids	Diterpenoids	Level 2	45.5	0	M+FA-H	C20H28O2	1.83955		3325.99	3001.39	3304.17	748.424	760.514	938.611	474.415	786.41	801.621	2766.07	3765.05	3925.23	3103.15	4447.66	3820.79	5711.64	4791.49	5742.53	4946.51	5001.33	6525.47
2.45_272.1602m/z	272.16	2.4494	LCMS-pos	Ala Thr Val	265458		22953						145453687		CC(C)C(C(=O)O)NC(=O)C(C(C)O)NC(=O)C(C)N	IETUUAHKCHOQHP-KZVJFYERSA-N	Organic acids and derivatives	Carboxylic acids and derivatives	Amino acids, peptides, and analogues	Level 2	45.5	31.2	M+H-H2O	C12H23N3O5	-1.08516		6944.77	6607.54	7282.1	6615.08	5524.4	5320.1	5970.81	4289.76	4016.95	9741.34	8001.06	9435.03	6923.92	7038.82	8682.94	9535.76	8921.4	9744.81	7265.69	8730.78	9539.21
4.11_316.1882m/z	316.188	4.10747	LCMS-neg	Ser Leu Val	262288		19643						101769071		CC(C)CC(C(=O)NC(C(C)C)C(=O)O)NC(=O)C(CO)N	IXZHZUGGKLRHJD-DCAQKATOSA-N	Organic acids and derivatives	Carboxylic acids and derivatives	Amino acids, peptides, and analogues	Level 2	45.5	0	M-H	C14H27N3O5	1.17007		1704.18	1590.21	1508.9	891.241	744.834	839.576	808.782	706.663	758.961	1381.35	1493.87	1611.27	1712.13	1823.24	1528.23	2046.42	1759.05	1916.98	1884.64	1671.8	2188.59
10.07_277.2157m/z	277.216	10.0732	LCMS-pos	(9S,13S)-10,11-dihydro-12-oxo-15-phytoenoic acid	3347	HMDB0301805	36059	LMFA02010007		C04780	sce00592	alpha-Linolenic acid metabolism	5280729	204135-86-4	C(CCCCCCC[C@@H]1[C@H](C/C=C\CC)C(=O)CC1)(=O)O	BZXZFDKIRZBJEP-JMTMCXQRSA-N	Lipids and lipid-like molecules	Fatty Acyls	Eicosanoids	Level 2	45.4	0	M+H-H2O	C18H30O3	-1.55275		2779.86	2897.87	2906.7	2210.8	2148.04	2426.34	7755.37	2080.23	2577.07	1548.04	6332.63	4209.85	1990.01	2322.12	1161.48	1910.14	2034.99	2350.34	1967.26	2069.64	2554.39
5.70_229.1082m/z	229.108	5.69883	LCMS-neg	alpha-Campholonic acid	254897	HMDB0301822							57455196		CC1C(=O)CC(CC(O)=O)C1(C)C	VRCGDJCVKWWRME-UHFFFAOYSA-N	Lipids and lipid-like molecules	Prenol lipids	Monoterpenoids	Level 2	45.4	0	M+FA-H	C10H16O3	0.286154		542.056	606.684	653.499	462.805	308.032	259.63	345.628	332.856	321.364	1091.72	921.248	950.952	820.706	1025.6	1002.37	600.304	673.345	736.164	869.303	688.233	887.164
5.98_171.1021m/z	171.102	5.98123	LCMS-neg	6-propionyl n-caproic acid	2062		35721	LMFA01060026					545982		C(CC(=O)CC)CCCC(=O)O	BMDUEIZQNLDNCI-UHFFFAOYSA-N	Lipids and lipid-like molecules	Fatty Acyls	Fatty acids and conjugates	Level 2	45.4	0	M-H	C9H16O3	-3.57436		2804.1	2741.37	2796.76	2380.66	2381.7	2236.95	2340.71	2279.31	2060.27	2929.93	2730.89	2890.47	2808.18	3360.89	2712.54	3032.14	2664.34	2936.33	2741.81	2917.99	3072.07
9.75_562.3160m/z	562.316	9.7545	LCMS-neg	PC(18:3(9Z,12Z,15Z)/0:0)	19840	HMDB0010388	40304	LMGP01050038	133456				24779469		[C@](COP(=O)([O-])OCC[N+](C)(C)C)([H])(O)COC(CCCCCCC/C=C\C/C=C\C/C=C\CC)=O	WKQNRCYKYCKESD-YVHLTTHBSA-N	Lipids and lipid-like molecules	Glycerophospholipids	Glycerophosphocholines	Level 2	45.4	0	M+FA-H	C26H48NO7P	1.77617		2648.29	2293.36	2497.35	76.83	419.337	84.9479	331.578	85.1329	206.157	4262.04	8553.27	3539.14	3075.12	6161.8	4720.93	805.904	1259.36	2022.41	1808.37	1268.23	1636.25
11.48_463.2903m/z	463.29	11.4836	LCMS-neg	Palmitoyl glucuronide	50899	HMDB0010331	61652			C03033	sce00040,sce00053	Pentose and glucuronate interconversions|Ascorbate and aldarate metabolism	161223		CCCCCCCCCCCCCCCCO[C@@H]1O[C@@H]([C@@H](O)[C@H](O)[C@H]1O)C(O)=O	QFUQXEVPTHAOHS-SXFAUFNYSA-N	Lipids and lipid-like molecules	Fatty Acyls	Fatty acyl glycosides	Level 2	45.3	0	M+FA-H	C22H42O7	-2.25365		350.196	233.725	337.48	1026.33	1556.67	675.585	1298.89	1327.88	1856.06	41.5299	37.8349	151.711	40.2557	9.06897e-06	78.0259	9.06897e-06	9.06897e-06	6.43571	9.06897e-06	42.4147	3.98013
1.75_246.1452m/z	246.145	1.75478	LCMS-pos	Ala Gly Val	259963		17192						49864477		CC(C)C(C(=O)O)NC(=O)CNC(=O)C(C)N	SMCGQGDVTPFXKB-XPUUQOCRSA-N	Organic acids and derivatives	Carboxylic acids and derivatives	Amino acids, peptides, and analogues	Level 2	45.3	0	M+H	C10H19N3O4	1.53351		244.108	382.041	377.476	356.375	144.925	254.886	196.614	145.769	153.387	331.495	417.969	458.019	344.782	160.636	221.817	674.353	663.958	476.361	591.489	398.772	557.32
11.48_876.5630m/z	876.563	11.4836	LCMS-neg	PC(16:1(9Z)/PGF1alpha)	239196	HMDB0286095									CCCCCC\C=C/CCCCCCCC(=O)OC[C@H](COP([O-])(=O)OCC[N+](C)(C)C)OC(=O)CCCCCC[C@H]1[C@@H](O)C[C@@H](O)[C@@H]1\C=C\[C@@H](O)CCCCC	VKBVKCADAHLKLA-KBHBQZMHSA-N	Lipids and lipid-like molecules	Fatty Acyls	Eicosanoids	Level 2	45.3	0	M+FA-H	C44H82NO11P	2.72912		10483.1	10409.8	10925.9	1635.74	2097.34	1496.5	2448.9	4770.27	5124.35	8146.22	9561.64	7098.99	5754.24	8869.19	7931.11	21538.2	16800.7	19139.8	17663.6	15810.7	24037.1
3.51_400.2196m/z	400.22	3.50518	LCMS-pos	1,2,10-Trihydroxydihydro-trans-linalyl oxide 7-O-beta-D-glucopyranoside	57488	HMDB0033237	89104		167921				85225480	219814-37-6	CC(C)(OC1OC(CO)C(O)C(O)C1O)C1CCC(CO)(O1)C(O)CO	RYNMENUEBZLOQZ-UHFFFAOYSA-N	Organic oxygen compounds	Organooxygen compounds	Carbohydrates and carbohydrate conjugates	Level 2	45.3	0	M+NH4	C16H30O10	4.88397		9718.6	8416.65	9273.57	9942.18	8997.66	8946.86	7650.22	8183.66	6362.15	11988.8	8397.45	10839.5	11610.5	7755.4	10080	8562.51	7982.94	8124.01	9230.62	8759.3	7351.04
3.97_179.0700m/z	179.07	3.97035	LCMS-pos	(+)-3-(3,4-Methylenedioxyphenyl)-1,2-propanediol	55361	HMDB0030571	43999		1051828				97807	36150-22-8	OCC(O)CC1=CC2=C(OCO2)C=C1	FYDVPEVHFUBOJG-UHFFFAOYSA-N	Organoheterocyclic compounds	Benzodioxoles	Unclassified	Level 2	45.3	0	M+H-H2O	C10H12O4	-1.34763		330.586	256.309	362.923	319.3	358.589	381.795	348.41	436.086	355.799	313.936	423.697	437.284	397.91	344.047	368.717	329.441	556.281	516.598	408.179	506.407	415.922
4.17_158.1175m/z	158.118	4.16528	LCMS-pos	N,N-diethyl-3-hydroxybut-2-enamide	8766			LMFA08020190	38839				54707515		OC(=C([H])C(N(CC)CC)=O)C	HFULVRQKWHMTMH-UHFFFAOYSA-N	Lipids and lipid-like molecules	Fatty Acyls	Fatty amides	Level 2	45.3	0	M+H	C8H15NO2	-0.13625		838.276	783.414	800.564	708.577	909.335	916.863	858.734	886.438	928.324	472.02	522.226	521.477	611.355	680.326	636.048	580.4	538.024	541.149	605.998	526.851	534.641
10.80_221.1544m/z	221.154	10.7999	LCMS-neg	R-cucujolide V	7789		97402	LMFA07040048					56936048		C1(O[C@H](C)CCCC=CCC=CCCC1)=O	JSZKXZJGTWVDOI-LPFHBXDTSA-N	Phenylpropanoids and polyketides	Macrolides and analogues	Unclassified	Level 2	45.2	0	M-H	C14H22O2	-1.41598		63737.6	65514.1	66355.3	75844.4	77498.2	70907.6	68136.5	79022.8	72555.6	61822	52363.4	67560	69330	60618.4	62888.2	62452.3	62197.3	58671.8	67361.7	66191.8	64164.4
11.99_467.3129m/z	467.313	11.9915	LCMS-pos	MG(0:0/24:6(6Z,9Z,12Z,15Z,18Z,21Z)/0:0)	51376	HMDB0011560							53480974		[H]C(CO)(CO)OC(=O)CCCC\C=C/C\C=C/C\C=C/C\C=C/C\C=C/C\C=C/CCC	AVASJSIRAIRDIT-JDPCYWKWSA-N	Lipids and lipid-like molecules	Glycerolipids	Monoradylglycerols	Level 2	45.2	0.0398	M+Na	C28H44O4	-0.665238		60757.4	61829.6	57079.3	21851.9	26095.6	27357.3	29497.9	31519	30803.3	42512.1	74243.3	63018.4	54208.9	74343.9	62078.5	64621.6	81227.4	91386.1	65147.2	84290.1	87118.4
4.15_431.1942m/z	431.194	4.15107	LCMS-neg	Corchoionol C 9-glucoside	54663	HMDB0029772	86479		168230				13857517		CC(OC1OC(CO)C(O)C(O)C1O)\C=C\C1(O)C(C)=CC(=O)CC1(C)C	SWYRVCGNMNAFEK-AATRIKPKSA-N	Lipids and lipid-like molecules	Fatty Acyls	Fatty acyl glycosides	Level 2	45.2	0	M+FA-H	C19H30O8	4.94983		950.064	1413.5	1366.17	985.374	689.482	1086.78	937.286	998.529	841.104	1273.73	1639.53	1452.06	1994.32	1494.44	1584.53	1295.04	1173.85	1251.75	1861.6	1393.25	1192.24
4.61_338.0879m/z	338.088	4.60552	LCMS-neg	Islatravir	207920	HMDB0253596							23089638		NC1=NC(F)=NC2=C1N=CN2C1CC(O)C(CO)(O1)C#C	IKKXOSBHLYMWAE-UHFFFAOYSA-N	Organoheterocyclic compounds	Imidazopyrimidines	Purines and purine derivatives	Level 2	45.2	0	M+FA-H	C12H12FN5O3	-9.30327		1379.9	1527	1572.51	2893.8	2583.1	3637.54	3133.37	2421.18	2979.59	924.055	859.953	814.522	894.196	669.912	802.35	810.795	899.997	845.172	811.524	784.56	922.669
3.57_151.0396m/z	151.04	3.57413	LCMS-neg	3,4-Dihydroxyphenylacetaldehyde	48167	HMDB0003791			27978	C04043	sce00350	Tyrosine metabolism	119219	5707-55-1	OC1=C(O)C=C(CC=O)C=C1	IADQVXRMSNIUEL-UHFFFAOYSA-N	Benzenoids	Benzene and substituted derivatives	Phenylacetaldehydes	Level 2	45.1	0	M-H	C8H8O3	-3.23591		455.706	373.082	413.386	449.313	434.92	474.536	446.883	487.121	387.469	389.299	347.078	328.067	432.446	380.884	437.073	461.848	345.546	433.984	366.073	356.544	432.75
10.37_353.2339m/z	353.234	10.3675	LCMS-neg	PGH1	3669		36118	LMFA03010044	91133				5283048	52589-22-7	[C@H]1(/C=C/[C@@H](O)CCCCC)[C@@H]2OO[C@@H](C2)[C@@H]1CCCCCCC(=O)O	NTAYABHEVAQSJS-CDIPTNKSSA-N	Lipids and lipid-like molecules	Fatty Acyls	Eicosanoids	Level 2	45.1	0	M-H	C20H34O5	1.52877		649.233	597.218	711.237	151.341	41.2088	72.5678	9.06897e-06	9.06897e-06	9.06897e-06	344.645	557.782	515.857	165.422	686.75	467.448	800.847	888.558	1440.12	791.312	1316.54	1746.51
12.58_256.2631m/z	256.263	12.5796	LCMS-pos	2-hexadecenal	6554	HMDB0060482	75364	LMFA06000089	17585	C06123			5280541		C(CCCCCC)CCCCCC/C=C/C([H])=O	KLJFYXOVGVXZKT-CCEZHUSRSA-N	Lipids and lipid-like molecules	Fatty Acyls	Fatty aldehydes	Level 2	45.1	5.17	M+NH4	C16H30O	-1.53424		649221	656232	632691	709134	595217	832258	631717	692032	679962	606914	639742	560008	664984	539991	611210	494104	506304	502196	427028	525424	466824
3.59_343.1974m/z	343.197	3.5908	LCMS-pos	Pro Gln Val	262649		20024						145457455		CC(C)C(C(=O)O)NC(=O)C(CCC(=O)N)NC(=O)C1CCCN1	UAYHMOIGIQZLFR-NHCYSSNCSA-N	Organic acids and derivatives	Carboxylic acids and derivatives	Amino acids, peptides, and analogues	Level 2	45.1	25.7	M+H	C15H26N4O5	-0.440115		114802	110416	113068	143609	128930	123446	124065	110697	107104	138707	114343	128551	122901	101250	117539	92412.4	85579.4	94020	97468	94699.6	92421.7
6.01_141.0544m/z	141.054	6.00647	LCMS-pos	Ethyl 3-furoate	81909	HMDB0059880	328302						69201		[H]C1=C([H])C(=C([H])O1)C(=O)OC([H])([H])C([H])([H])[H]	LOFDXZJSDVCYAS-UHFFFAOYSA-N	Organoheterocyclic compounds	Furans	Furoic acid and derivatives	Level 2	45.1	0	M+H	C7H8O3	-1.47517		1093.48	891.216	1085.25	1035.06	1138.64	1023.8	895.864	1008.24	925.464	1091.2	964.827	1068.02	1060.15	1033.17	1071.74	1117.48	1057.08	1072.56	1193.23	1045.75	1177.11
6.78_201.1132m/z	201.113	6.77992	LCMS-neg	9-Hydroxynon-2-enal	211463	HMDB0257844							54408708		OCCCCCCC=CC=O	VSOPTMREESZTBI-UHFFFAOYSA-N	Lipids and lipid-like molecules	Fatty Acyls	Fatty alcohols	Level 2	45.1	0	M+FA-H	C9H16O2	-0.48313		215.076	207.039	209.27	218.723	214.386	170.912	221.335	209.314	162.015	211.586	210.224	225.253	220.015	240.591	220.205	273.816	165.986	287.567	149.745	183.442	156.435
1.05_169.0608m/z	169.061	1.0501	LCMS-pos	2,6-diamino-4-hydroxy-5-formamidopyrimidine	256872	HMDB0304046									NC1=NC(=O)[C-](NC=O)C(N)=[N+]1	BKXIMINDJGDBPF-UHFFFAOYSA-N	Organic nitrogen compounds	Organonitrogen compounds	N-arylamides	Level 2	45	0	M+	C5H7N5O2	5.17013		3928.23	4278	4192.04	5421.69	4201.55	3707.58	3131.89	3690.32	3576.29	6237.2	4838.36	5453.33	5295.81	4992.99	5081.91	3589.61	4084.73	4410.85	4203.07	3702.22	4386.28
12.28_609.3582m/z	609.358	12.2812	LCMS-neg	PA(10:0/20:4(5Z,8Z,11Z,14Z)-OH(20))	215749	HMDB0262647									[H][C@@](COC(=O)CCCCCCCCC)(COP(O)(O)=O)OC(=O)CCC\C=C/C\C=C/C\C=C/C\C=C/CCCCCO	CRGOXHZAXQVZKR-TUNTUPMUSA-N	Lipids and lipid-like molecules	Glycerophospholipids	Glycerophosphates	Level 2	45	0	M-H2O-H	C33H57O9P	3.16048		665.548	481.895	577.971	9.06897e-06	9.06897e-06	9.06897e-06	9.06897e-06	9.06897e-06	9.06897e-06	639.237	601.025	251.919	237.451	749.921	650.076	1429.82	1858.57	2125.36	2031.54	1044.12	2079.46
2.37_258.1461m/z	258.146	2.3659	LCMS-neg	Ala Val Ala	258728		15917						9813836		CC(C)C(C(=O)NC(C)C(=O)O)NC(=O)C(C)N	SOTXLXCVCZAKFI-FXQIFTODSA-N	Organic acids and derivatives	Carboxylic acids and derivatives	Amino acids, peptides, and analogues	Level 2	45	0	M-H	C11H21N3O4	0.81291		1924.83	1950	1941.19	865.111	792.356	869.222	783.263	770.969	708.037	2168.67	2066.69	1800.19	1851.61	2141.32	1993.26	3568.78	2620.55	3470.56	2862.63	2148.62	4122.73
4.12_144.0807m/z	144.081	4.1152	LCMS-pos	Quinaldine	64991	HMDB0042004	96204		132813				7060	91-63-4	CC1=NC2=CC=CC=C2C=C1	SMUQFGGVLNAIOZ-UHFFFAOYSA-N	Organoheterocyclic compounds	Quinolines and derivatives	Unclassified	Level 2	45	0	M+H	C10H9N	-0.207474		518.12	476.213	528.029	396.494	512.106	439.241	453.642	607.823	601.025	450.34	455.424	390.891	467.371	504.168	500.441	491.599	567.68	623.763	721.587	569.716	539.109
5.00_127.0756m/z	127.076	5.00205	LCMS-neg	Heptan-2,5-dione	10031		98237	LMFA12000245					15559		CC(=O)CCC(=O)CC	HGRGPAAXHOTBAM-UHFFFAOYSA-N	Organic oxygen compounds	Organooxygen compounds	Carbonyl compounds	Level 2	45	0.0876	M-H	C7H12O2	-6.51572		2255.84	2360.22	2337.98	2431.86	2321.95	2247.48	2395.87	2719.13	2289.27	2508.03	2164.34	2321.76	2250.38	2352.97	2152.84	2516.54	2533.17	2563.83	2352.56	2547.65	2471.07
7.60_341.1973m/z	341.197	7.60407	LCMS-neg	(-)-11-Hydroxy-9,15,16-trioxooctadecanoic acid	62262	HMDB0038940	93551		168948				131752496	38076-39-0	CCC(=O)C(=O)CCCC(O)CC(=O)CCCCCCCC(O)=O	DRPDZKNSZVIOQR-UHFFFAOYSA-N	Lipids and lipid-like molecules	Fatty Acyls	Fatty acids and conjugates	Level 2	45	0	M-H	C18H30O6	1.09634		8711.73	8026.71	8257.26	937.963	2070.14	1781.07	2240.18	1111.88	1910.8	10948.3	9584.06	6470.61	6016.73	7781.2	5620.54	25359.5	13544.4	12587.3	10132.5	9853.98	22310.8
4.31_228.1232m/z	228.123	4.31308	LCMS-pos	(R)-2-(4-(Tert-butoxycarbonyl)morpholin-3-yl)acetic acid	202614	HMDB0247375							22487663		CC(C)(C)OC(=O)N1CCOCC1CC(O)=O	QVOPNRRQHPWQMF-UHFFFAOYSA-N	Organoheterocyclic compounds	Oxazinanes	Morpholines	Level 2	44.9	0	M+H-H2O	C11H19NO5	0.584383		409.785	364.26	382.741	229.066	263.642	213.466	412.046	350.825	371.634	203.059	177.85	231.867	260.869	308.147	238.464	793.044	692.335	567.786	646.194	515.01	893.277
2.21_154.0864m/z	154.086	2.21142	LCMS-pos	4-Deoxypyridoxine	201751	HMDB0246408	325922		65083				6094		CC1=NC=C(CO)C(C)=C1O	KKOWAYISKWGDBG-UHFFFAOYSA-N	Organoheterocyclic compounds	Pyridines and derivatives	Methylpyridines	Level 2	44.8	0	M+H	C8H11NO2	0.748587		899.749	1113.42	1081.26	1079.67	1009.8	1216.75	1031.45	1150.56	1098.77	974.994	950.63	1277.56	1087.18	1190.62	1116.04	929.002	1195.66	879.6	1099.55	981.633	954.447
0.87_347.0230m/z	347.023	0.872083	LCMS-neg	2-(3,4-Dicarboxy-2-hydroxybutanoyl)oxypropane-1,2,3-tricarboxylic acid	211477	HMDB0257858							18364615		OC(C(CC(O)=O)C(O)=O)C(=O)OC(CC(O)=O)(CC(O)=O)C(O)=O	XIOHVNOSJIIXRK-UHFFFAOYSA-N	Organic acids and derivatives	Carboxylic acids and derivatives	Hexacarboxylic acids and derivatives	Level 2	44.7	36.3	M-H2O-H	C12H14O13	-6.96864		7350.64	7009.88	7179.74	13874.1	9585.11	15551.2	11010.7	7587.16	13662.7	2956.04	2992.76	2791.77	2530.99	2323.27	2020.35	4161.56	4674.15	4393.54	3458.41	5154.17	5309.32
13.02_313.2381m/z	313.238	13.0232	LCMS-neg	1-methylpropyl-tridecanolide	7794		97406	LMFA07040053					56936050		C1(OC(C(C)CC)CCCCCCCCCCC1)=O	LCSBQXXSNDOFFD-UHFFFAOYSA-N	Phenylpropanoids and polyketides	Macrolides and analogues	Unclassified	Level 2	44.7	0	M+FA-H	C17H32O2	-1.08272		741.495	444.356	606.28	785.569	776.715	694.83	788.127	843.481	904.448	712.239	878.495	640.152	704.335	575.446	565.232	830.618	657.427	574.276	432.483	805.331	643.31
0.66_180.0865m/z	180.087	0.66055	LCMS-pos	1-Aminoglucose	199366	HMDB0243826							230388		NC1OC(CO)C(O)C(O)C1O	WCWOEQFAYSXBRK-UHFFFAOYSA-N	Organic oxygen compounds	Organooxygen compounds	Carbohydrates and carbohydrate conjugates	Level 2	44.6	0	M+H	C6H13NO5	-0.717613		17011.7	15818.7	16511.5	12276.8	10922.8	11367.8	11911.2	11154.9	12105.2	15870.4	17170.9	16841.4	16619.3	17089.5	16843.9	18259.4	18376.8	16080.7	19747.5	17653.2	16829
2.03_329.1817m/z	329.182	2.02512	LCMS-pos	Ile Thr Asn	265495		22993						145456274		CCC(C)C(C(=O)NC(C(C)O)C(=O)NC(CC(=O)N)C(=O)O)N	SAEWJTCJQVZQNZ-IUKAMOBKSA-N	Organic acids and derivatives	Carboxylic acids and derivatives	Amino acids, peptides, and analogues	Level 2	44.6	5.38	M+H-H2O	C14H26N4O6	-0.701391		221559	215190	225498	290246	263534	268797	244361	232156	235619	262402	242020	254226	252279	212897	224981	210460	185404	207652	214657	208722	191860
3.76_300.1914m/z	300.191	3.757	LCMS-pos	Pro Ala Leu	260418		17673						145457375		CC(C)CC(C(=O)O)NC(=O)C(C)NC(=O)C1CCCN1	IFMDQWDAJUMMJC-DCAQKATOSA-N	Organic acids and derivatives	Carboxylic acids and derivatives	Amino acids, peptides, and analogues	Level 2	44.6	25.8	M+H	C14H25N3O4	-1.18901		8487.6	9002.25	8823.4	5265.02	7123.75	6068.87	6906.18	4400.98	6356.01	9952.28	11666.7	8166.1	8679.01	11262.8	9712.68	12334.3	10988.9	10075.8	6701.6	6765.93	12699.3
4.04_261.1235m/z	261.123	4.0355	LCMS-pos	Phenylalanylhydroxyproline	51194	HMDB0011176	62023						53480675	90965-82-5	N[C@@H](CC1=CC=CC=C1)C(=O)N1C[C@H](O)C[C@H]1C(O)=O	WJSNJMXOBDSZDL-WOPDTQHZSA-N	Organic acids and derivatives	Carboxylic acids and derivatives	Amino acids, peptides, and analogues	Level 2	44.6	15.2	M+H-H2O	C14H18N2O4	0.41135		5466.86	5862.26	5605.3	6373.69	6969.78	5627.01	6031.5	5706.13	6285.49	6636.78	5769.87	6032.45	5960.99	6417.2	5814.96	4924.59	4481.17	5290.66	4995.7	4652.18	4857.25
4.30_179.0699m/z	179.07	4.29775	LCMS-pos	1,2-Dihydroxy-3,4-epoxy-1,2,3,4-tetrahydronaphthalene	83511	HMDB0062273	70318		34048	C14784			186920	75947-54-5	OC1C2OC2C2=CC=CC=C2C1O	XDSJRQRRQDAPNL-UHFFFAOYSA-N	Benzenoids	Tetralins	Unclassified	Level 2	44.6	0	M+H	C10H10O3	-2.16453		979.158	903.565	1034.56	724.602	812.7	865.271	1012.55	1180.19	1187.6	691.47	869.33	699.154	762.254	1031.18	1001.03	622.351	1122.2	930.055	1196.87	1163.02	1168.93
9.70_393.1904m/z	393.19	9.69585	LCMS-neg	Bakkenolide C	58922	HMDB0034999							12299952	18456-00-3	C\C=C(/C)C(=O)OC1CCC(C)C2(C)CC3(C(O)C12)C(=C)COC3=O	KVPXGWXTEOVUGO-IZZDOVSWSA-N	Lipids and lipid-like molecules	Prenol lipids	Terpene lactones	Level 2	44.6	0	M+FA-H	C20H28O5	-4.17704		1322.18	1097.16	1317.66	9.06897e-06	9.06897e-06	9.06897e-06	9.06897e-06	9.06897e-06	9.06897e-06	1255.74	1234.28	815.595	552.871	1095.84	486.133	3225.52	2293.31	3052.61	2129.76	2748.72	2864.03
0.67_258.0383m/z	258.038	0.665733	LCMS-neg	Aminofructose 6-phosphate	82332	HMDB0060436	63735		31203	C12214			443711		N[C@H]1[C@H](O)[C@@H](COP(O)(O)=O)OC1(O)CO	KYORZMSTOXVELJ-VRPWFDPXSA-N	Organic oxygen compounds	Organooxygen compounds	Carbohydrates and carbohydrate conjugates	Level 2	44.4	0	M-H	C6H14NO8P	-0.429298		4620.42	5148.72	4777.13	3829.5	4710.42	4871.22	7430.21	4120.63	4967.71	3001.41	4268.07	1807.86	2596.58	4732.47	2681.61	8197.55	6950.36	6378.5	4140.25	6010.87	7632.28
11.53_299.2593m/z	299.259	11.5255	LCMS-neg	16-hydroxy stearic acid	3088		35446	LMFA02000134					361943		C(CCCCCCCCCCCCC(O)CC)CC(=O)O	IZAIPALZJVSRHT-UHFFFAOYSA-N	Lipids and lipid-like molecules	Fatty Acyls	Fatty acids and conjugates	Level 2	44.4	8.55	M-H	C18H36O3	0.275089		29877.9	30255	29947.5	16863.8	20227.5	23971	26798.7	17184.3	22509	16279.3	17610.4	16754.1	16691.5	18338.5	19394.3	14264.9	14384.3	15105.6	14851	13989.6	13164.6
12.08_414.3228m/z	414.323	12.0829	LCMS-neg	Semiplenamide F	8855			LMFA08020281					10022023		C([C@]1(O[C@@H]1CCCCCCCCCCCCCCC)C)(=O)NC(C)CO	WTOKUHHGBBPESF-VRAFCGOGSA-N	Organoheterocyclic compounds	Epoxides	Oxirane carboxylic acids and derivatives	Level 2	44.4	0	M+FA-H	C22H43NO3	0.757403		3388.82	3404.47	3432.04	832.542	721.807	963.242	617.898	2172.46	10048.3	1412.24	1573.83	2100.92	3344.64	1993.08	2588.73	1824.36	2282.2	2163.42	6594.22	2159.19	2888.14
3.65_338.1725m/z	338.173	3.64845	LCMS-neg	Ile Pro Glu	265407		22898						145456249		CCC(C)C(C(=O)N1CCCC1C(=O)NC(CCC(=O)O)C(=O)O)N	AXFMEGAFCUULFV-ZPFDUUQYSA-N	Organic acids and derivatives	Carboxylic acids and derivatives	Amino acids, peptides, and analogues	Level 2	44.4	0	M-H2O-H	C16H27N3O6	0.997226		15242.5	14244.8	14785.8	10467.5	12262.5	9395.48	12772	8487.58	11036.7	15167.6	21522.4	13078.6	13920.4	20683.6	15591.5	21400.4	17336.6	18306.3	10420.9	8256.57	17171.2
3.72_336.1548m/z	336.155	3.71765	LCMS-pos	Ser Thr Phe	259604		16819						145457888		CC(C(C(=O)NC(CC1=CC=CC=C1)C(=O)O)NC(=O)C(CO)N)O	DYEGLQRVMBWQLD-IXOXFDKPSA-N	Organic acids and derivatives	Carboxylic acids and derivatives	Amino acids, peptides, and analogues	Level 2	44.4	3.97	M+H-H2O	C16H23N3O6	-1.59255		17037.4	17377.5	17327.6	26061.6	24083.2	22630.5	21913.4	19298.7	20464.6	19407.6	17293.5	17482.4	17687.9	14126.9	15668.9	12487	11150.4	11489.1	12143.7	12142.3	12602.4
4.16_177.0555m/z	177.056	4.16477	LCMS-neg	(S)-Isosclerone	62075	HMDB0038712	93367						10442251	54712-38-8	OC1CCC(=O)C2=C1C=CC=C2O	ZXYYTDCENDYKBR-UHFFFAOYSA-N	Benzenoids	Tetralins	Unclassified	Level 2	44.4	0	M-H	C10H10O3	-1.10943		154.057	146.784	143.996	164.143	154.707	127.37	140.118	142.645	145.607	146.878	119.102	110.57	133.7	142.55	133.394	132.471	154.99	95.9066	163.051	142.1	135.039
0.71_193.0348m/z	193.035	0.71325	LCMS-neg	D-Arabinono-1,4-lactone	255745	HMDB0302833	3272		16292	C00652	sce00053	Ascorbate and aldarate metabolism	17723	2782-09-4	OC[C@H]1OC(=O)[C@@H](O)[C@@H]1O	CUOKHACJLGPRHD-JJYYJPOSSA-N	Organic oxygen compounds	Organooxygen compounds	Carbohydrates and carbohydrate conjugates	Level 2	44.3	0	M+FA-H	C5H8O5	-4.04664		45691.8	47640.8	48152.5	99122.4	79941.1	80731.8	74065.9	61388.6	68349.8	33020	33226.9	32859.2	33613.8	31999.5	31887.7	38191.5	36754	39688	42890.4	43871	43279.1
0.65_106.0502m/z	106.05	0.646917	LCMS-pos	D-Serine	48091	HMDB0003406	35687		16523	C00740	sce00260,sce00470	Glycine, serine and threonine metabolism|D-Amino acid metabolism	71077	312-84-5	N[C@H](CO)C(O)=O	MTCFGRXMJLQNBG-UWTATZPHSA-N	Organic acids and derivatives	Carboxylic acids and derivatives	Amino acids, peptides, and analogues	Level 2	44.3	0	M+H	C3H7NO3	2.77323		91367.7	89014.2	86758.4	67079.5	63643.8	75816.8	70657	58396.2	57993.9	69683.9	73136.8	76150.2	74677	77574.7	79633.3	112389	129136	117810	138900	116812	103446
11.13_473.2930m/z	473.293	11.131	LCMS-neg	25-Hydroxyvitamin D3-26,23-lactone	82110	HMDB0060126							131769836		C[C@H](C[C@@H]1C[C@@](C)(O)C(=O)O1)[C@H]1CC[C@H]2\C(CCC[C@]12C)=C\C=C1/C[C@H](O)CCC1=C	IJNDMZIDDKVXHR-MYEQSZOMSA-N	Lipids and lipid-like molecules	Steroids and steroid derivatives	Vitamin D and derivatives	Level 2	44.3	0	M+FA-H	C27H40O4	5.09084		1328.01	1490.37	1377.06	359.163	483.537	363.816	348.644	507.275	581.032	1106.13	1516.61	1538.26	1053.45	1825.98	1502.82	2284.98	1718.78	2849.84	1807.37	2340.85	2781.12
11.31_277.1445m/z	277.145	11.3115	LCMS-neg	10E-Pentadecen-6,8-diynoic acid	1451			LMFA01031097					10443953		C(CCCCC#CC#C/C=C/CCCC)(=O)O	VLPCQMHZJMTSIW-AATRIKPKSA-N	Lipids and lipid-like molecules	Fatty Acyls	Fatty acids and conjugates	Level 2	44.3	0	M+FA-H	C15H20O2	0.023516		16316.2	16271	16301.2	17329.6	17897.6	17371.6	17887.9	19219.4	19588.2	16959.8	15445.5	16986.4	17701.3	15345.2	16410.3	15748.2	15692.4	15718.7	16311.2	15932.2	14715.9
5.28_174.0558m/z	174.056	5.27655	LCMS-neg	Betamipron	58312	HMDB0034250	43836						71651	3440-28-6	OC(=O)CCNC(=O)C1=CC=CC=C1	CWXYHOHYCJXYFQ-UHFFFAOYSA-N	Benzenoids	Benzene and substituted derivatives	Unclassified	Level 2	44.3	0	M-H2O-H	C10H11NO3	-1.37116		351.606	366.972	371.059	9.06897e-06	5.39806	5.52685	22.1146	29.4479	13.2117	213.152	271.976	267.926	196.988	367.021	255.037	744.122	610.672	678.199	583.515	794.125	1178.87
13.09_488.3730m/z	488.373	13.0866	LCMS-pos	Secoisobryononic acid	64108	HMDB0040995							85082262	162898-23-9	CC(=C)C1CC=C2C(CCC3(C)C4CC(C)(CCC4(C)CCC23C)C(O)=O)C1(C)CCC(O)=O	NTFLZJIEKFOVHF-UHFFFAOYSA-N	Lipids and lipid-like molecules	Steroids and steroid derivatives	Steroid acids	Level 2	44.2	0.00061	M+NH4	C30H46O4	-0.88375		24316.5	26878.4	26007.3	3725.57	5273.09	7140.56	8193.95	11524.9	12619.3	14722.8	30746.6	26763	25760.2	32532.6	31306.7	16134.8	35845.5	39372.5	33566.8	35993.1	44116.2
4.26_391.1971m/z	391.197	4.25857	LCMS-pos	ascr#4	10420			LMFA13040155	78828				24949895		O([C@@H](CCC(=O)C)C)[C@H]1[C@H](O[C@H]2[C@H](O)[C@@H](O)[C@H](O)[C@@H](CO)O2)C[C@@H](O)[C@H](C)O1	HFJWZOCWIUZTNY-WLJKUCSMSA-N	Organic oxygen compounds	Organooxygen compounds	Carbohydrates and carbohydrate conjugates	Level 2	44.2	0	M+H-H2O	C18H32O10	2.01289		1550.55	1337.21	1436.03	1208.7	1165.05	1290.56	1556.64	1485.97	1109.14	1676.17	1631.19	1889.16	1920.82	1674.19	1160.91	1092.72	1364.77	1145.21	1495.28	1269.91	1126.63
8.47_411.1478m/z	411.148	8.47277	LCMS-neg	Garcimangosone C	60638	HMDB0036984	91972		169234				10916629		CC(C)=CCC1=C(O)C2=C(OC3=C(C2=O)C2=C(OC(C)(C)C(O)C2)C=C3O)C=C1O	VPNBQMUAQMFCCW-UHFFFAOYSA-N	Organoheterocyclic compounds	Benzopyrans	1-benzopyrans	Level 2	44.2	0	M-H	C23H24O7	6.95236		1455.9	1211.51	1365.94	2493.26	2453.14	5158.62	4001.77	761.393	4178.28	762.993	3193.05	340.614	250.129	3135.38	1369.85	9.06897e-06	9.06897e-06	45.5882	9.06897e-06	9.06897e-06	9.06897e-06
1.09_147.0291m/z	147.029	1.08947	LCMS-neg	3-hydroxybut-2-enoic acid	1355			LMFA01030978	38871				54697417		CC(O)=CC(O)=O	NVPCGXUWUBHZBD-UHFFFAOYSA-N	Lipids and lipid-like molecules	Fatty Acyls	Fatty acids and conjugates	Level 2	44.1	0	M+FA-H	C4H6O3	-8.21845		8816.68	7963.09	8230.22	9480.82	9466.91	11586.2	10688.9	7691.7	10349.2	8508.21	9824.65	7919.49	6974.21	7931.06	9192.56	7499.9	7266.95	9396.23	8069.69	7886.15	7370.61
10.85_453.3333m/z	453.333	10.8526	LCMS-neg	Queretaroic acid	36311	HMDB34523		LMPR0106150036					12314864		[C@]1(C)(C)[C@@H](O)CC[C@]2(C)[C@@]3([H])CC=C4[C@](CC[C@]5(C(O)=O)[C@@]4([H])C[C@@](C)(CO)CC5)(C)[C@]3(C)CC[C@@]12[H]	CZWBKSDPBWNHGO-AHJCBHEUSA-N	Lipids and lipid-like molecules	Prenol lipids	Triterpenoids	Level 2	44.1	0	M-H2O-H	C30H48O4	-8.65155		579.833	517.398	603.216	1165.36	1678.71	954.652	1538.45	862.318	1652.73	343.787	491.591	308.235	288.32	332.786	361.157	229.945	346.302	571.367	354.423	397.829	254.67
1.13_129.0183m/z	129.018	1.13432	LCMS-neg	2-dehydro-3-deoxy-D-arabinonic acid	1940		63141	LMFA01050474	1060	C03826	sce00040,sce00053	Pentose and glucuronate interconversions|Ascorbate and aldarate metabolism	5280626		C([C@H](O)CO)C(C(O)=O)=O	UQIGQRSJIKIPKZ-VKHMYHEASA-N	Organic acids and derivatives	Keto acids and derivatives	Short-chain keto acids and derivatives	Level 2	44	23.5	M-H2O-H	C5H8O5	-6.68834		16246.6	16690.3	15690	29889	28120.6	33491.3	27410.7	26187.6	27676.5	10629.3	10805.2	10064.7	10974.5	11865	11771.5	10797.8	10465.6	10187.1	10706.9	10878.6	12452.1
3.86_262.1187m/z	262.119	3.86395	LCMS-pos	Glycyl-Tryptophan	53879	HMDB0028852							102763		NCC(=O)NC(CC1=CNC2=CC=CC=C12)C(O)=O	AJHCSUXXECOXOY-UHFFFAOYSA-N	Organic acids and derivatives	Carboxylic acids and derivatives	Amino acids, peptides, and analogues	Level 2	44	0	M+H	C13H15N3O3	0.209304		843.592	939.532	1007.83	670.938	698.092	604.48	494.27	547.569	703.946	1293.36	838.321	902.746	1376.72	1161.5	1057.4	1335.11	1236.57	1209.38	1194.02	1053.78	1266.69
4.04_476.2119m/z	476.212	4.0355	LCMS-pos	Deoxynivalenol 3-glucoside	63093	HMDB0039852							14806531	131180-21-7	CC1=CC2OC3C(CC(C)(C33CO3)C2(CO)C(O)C1=O)OC1OC(CO)C(O)C(O)C1O	PUMXWMGECQIOGB-UHFFFAOYSA-N	Lipids and lipid-like molecules	Prenol lipids	Sesquiterpenoids	Level 2	44	0	M+NH4	C21H30O11	-1.71156		1428	1971.36	1624.41	2330.77	2076.3	1639.15	1415.32	1268.29	1412.95	2269.49	1339.22	1763.69	2036.67	1487.92	1498.65	1202.57	1019.92	1142.95	1190.91	1366.35	1093.42
9.07_365.2357m/z	365.236	9.06592	LCMS-neg	15R-PGE2 methyl ester	3712		36159	LMFA03010095					5283087		[C@H]1(/C=C/[C@H](O)CCCCC)[C@H](O)CC(=O)[C@@H]1C/C=C\CCCC(=O)OC	WGCXTGBZBFBQPP-KKUAIEMYSA-N	Lipids and lipid-like molecules	Fatty Acyls	Eicosanoids	Level 2	44	0	M-H	C21H34O5	6.50661		1345.48	1049.32	1177.31	9.06897e-06	9.06897e-06	9.06897e-06	9.06897e-06	9.06897e-06	9.06897e-06	1532.29	1131.98	822.656	623.51	849.564	529.221	3607.11	2691.25	1217.87	1853.13	1593.03	2849.21
10.89_810.5314m/z	810.531	10.8947	LCMS-neg	PC(5-iso PGF2VI/18:1(9Z))	239560	HMDB0286460									CCCCCCCC\C=C/CCCCCCCC(=O)O[C@H](COC(=O)C\C=C/C[C@@H]1[C@@H](O)C[C@@H](O)[C@@H]1\C=C\[C@H](O)CCCCC)COP([O-])(=O)OCC[N+](C)(C)C	KBSQRCXAASJDJG-AHKMHLAPSA-N	Lipids and lipid-like molecules	Fatty Acyls	Eicosanoids	Level 2	43.8	0	M-H2O-H	C44H80NO11P	2.87168		3597.54	3285.35	5034.16	5848.26	6228.69	4675.06	4449.23	4356.76	3817.37	5622.39	2329.47	4151.44	4464.67	3437.46	7304.05	5723.05	8593.51	8232.66	10671.3	8954.12	8029.99
12.21_323.2598m/z	323.26	12.2133	LCMS-neg	Eicosanedioic acid	2849	HMDB0242141	35987	LMFA01170035	73728				75502		C(CCCCCCCCCCCCCCCCCCC(=O)O)(=O)O	JJOJFIHJIRWASH-UHFFFAOYSA-N	Lipids and lipid-like molecules	Fatty Acyls	Fatty acids and conjugates	Level 2	43.8	0	M-H2O-H	C20H38O4	1.72781		354.81	493.73	488.14	9.06897e-06	56.5299	25.7849	48.2724	23.9793	43.0527	606.783	868.011	534.794	632.7	747.134	504.156	751.94	749.834	480.654	638.396	673.304	634.536
11.46_475.3072m/z	475.307	11.4616	LCMS-neg	Isonuatigenin	44569			LMST01090010					12311129		C1[C@]2(C)[C@@]3([H])CC[C@]4(C)[C@H]5[C@@H]([C@]6(OC[C@](O)(C)CC6)O[C@H]5C[C@@]4([H])[C@]3([H])CC=C2C[C@@H](O)C1)C	NHBDEADLHQSGDF-SGKAZYAESA-N	Lipids and lipid-like molecules	Prenol lipids	Triterpenoids	Level 2	43.7	0	M+FA-H	C27H42O4	1.61391		5212.82	4476.96	4910.55	2507.22	2835.49	1986.77	2923.89	2529.52	2979.25	5611.61	6423.56	5090.62	4839.62	5295.65	5147.14	7467.56	6844.81	6436.86	6326.28	6423.55	9764.22
2.35_133.0497m/z	133.05	2.34818	LCMS-pos	Monomethyl succinate	201829	HMDB0246492			75146						COC(=O)CCC(O)=O	JDRMYOQETPMYQX-UHFFFAOYSA-N	Lipids and lipid-like molecules	Fatty Acyls	Fatty acid esters	Level 2	43.7	0	M+H	C5H8O4	1.35266		191.03	181.944	173.395	106.038	228.215	260.778	286.231	255.041	301.263	125.025	175.502	214.308	219.728	162.498	131.325	90.1846	200.037	64.9316	91.5234	142.229	39.0085
8.79_407.2803m/z	407.28	8.78942	LCMS-neg	3alpha,9alpha,11beta-Trihydroxy-5beta-cholan-24-oic Acid	45966		84418	LMST04010104					5283884		C1[C@]2(C)[C@@]3(O)[C@@H](O)C[C@]4(C)[C@@]([H])([C@]([H])(C)CCC(O)=O)CC[C@@]4([H])[C@]3([H])CC[C@]2([H])C[C@H](O)C1	IGSFPMNAJAGINF-BOYKILLESA-N	Lipids and lipid-like molecules	Steroids and steroid derivatives	Bile acids, alcohols and derivatives	Level 2	43.7	0	M-H	C24H40O5	0.0122277		15300.3	13762.3	13659.6	12440.7	12537	12452.5	11294.7	12834.1	13393.9	13412.5	13475.8	13186	14525	12969.8	13869.7	12782.7	13084	13298.8	12045.9	13029.9	12303.9
0.75_299.0998m/z	299.1	0.751517	LCMS-neg	(2R)-1-O-beta-D-Galactopyranosylglycerol	62029	HMDB0038664			144569				4302177	16232-91-0	OCC(O)COC1OC(CO)C(O)C(O)C1O	NHJUPBDCSOGIKX-UHFFFAOYSA-N	Lipids and lipid-like molecules	Glycerolipids	Glycosylglycerols	Level 2	43.6	16	M+FA-H	C9H18O8	5.49033		48628	46335.2	50417.7	7238.69	7191.75	6290.12	5302.79	5623.55	5968.08	30207.5	29440	27786	26166.8	27851.8	25983.5	128110	123801	97698.6	91368.2	113405	132859
10.61_271.2280m/z	271.228	10.6055	LCMS-neg	Juniperic acid	1695	HMDB0006294	58386	LMFA01050051	55328	C18218			10466	506-13-8	C(CCCCCCCCCCCCCO)CC(=O)O	UGAGPNKCDRTDHP-UHFFFAOYSA-N	Lipids and lipid-like molecules	Fatty Acyls	Fatty acids and conjugates	Level 2	43.6	0	M-H	C16H32O3	0.598943		20230	20230.1	20295.7	19684.3	19546.1	18322	20654.6	19590.8	18523.1	15360.7	13663.8	15940.7	16004.8	14825.9	15380.2	15530.9	16471.9	15137.6	15163.1	16266.5	14663.7
4.14_286.1776m/z	286.178	4.13958	LCMS-neg	Val Val Ala	264660		22124						145459082		CC(C)C(C(=O)NC(C(C)C)C(=O)NC(C)C(=O)O)N	IWADHXDXSQONEL-GUBZILKMSA-N	Organic acids and derivatives	Carboxylic acids and derivatives	Amino acids, peptides, and analogues	Level 2	43.6	0	M-H	C13H25N3O4	1.252		1250.06	1481.08	1338.37	903.79	611.611	793.352	688.995	1000.14	743.684	980.221	1279.62	1388.65	1688.44	1368.34	1287.5	1866.24	1559.23	2008.6	2016.66	1771.04	2113.68
4.38_366.2021m/z	366.202	4.37563	LCMS-pos	Val Thr Phe	262955		20346						145459051		CC(C)C(C(=O)NC(C(C)O)C(=O)NC(CC1=CC=CC=C1)C(=O)O)N	PDDJTOSAVNRJRH-UNQGMJICSA-N	Organic acids and derivatives	Carboxylic acids and derivatives	Amino acids, peptides, and analogues	Level 2	43.6	0	M+H	C18H27N3O5	-0.656439		2145.93	2545.72	2188.73	805.993	879.418	520.83	753.34	697.847	753.494	2826.13	2464.63	2020.96	1805.35	2380.09	2383.45	3077.82	2933.22	2630.71	3246.13	2636.48	3217.68
4.61_247.1188m/z	247.119	4.60552	LCMS-neg	9,10-dihydroxy-2-decenoic acid	1900			LMFA01050428					25141159		C(/C=C/CCCCCC(O)CO)(=O)O	LJVFDEUMLMNPKS-FNORWQNLSA-N	Organic acids and derivatives	Hydroxy acids and derivatives	Medium-chain hydroxy acids and derivatives	Level 2	43.6	0	M+FA-H	C10H18O4	0.278801		1878.04	1961.99	2016.02	1160.5	1197.71	1398.93	1283.06	1428.9	1311.02	2034.6	2234	2146.32	2278.62	2154.13	2328.1	2142.66	2392.3	2245.31	2107.1	2430.87	2733.31
2.63_158.0816m/z	158.082	2.63083	LCMS-neg	5-Acetamidovalerate	1361	HMDB0012175	62836	LMFA01030987	2024	C03087	sce00310	Lysine degradation	439903		CC(NCCCCC(=O)O)=O	TZZSWAXSIGWXOS-UHFFFAOYSA-N	Lipids and lipid-like molecules	Fatty Acyls	Fatty acids and conjugates	Level 2	43.5	0	M-H	C7H13NO3	-4.34583		3663.55	3826.75	3903.75	3820.44	3899.58	3775.59	3781.38	3847.45	3737.93	4244.22	4115.44	4392.65	4100.46	4243.3	4278.09	3301.37	3439.49	3654.87	3763.86	3613.4	3597.99
1.30_300.1203m/z	300.12	1.29843	LCMS-neg	Glycyl-prolyl-glutamic acid	207262	HMDB0252832							15949634		NCC(=O)N1CCCC1C(=O)NC(CCC(O)=O)C(O)=O	JJGBXTYGTKWGAT-UHFFFAOYSA-N	Organic acids and derivatives	Carboxylic acids and derivatives	Amino acids, peptides, and analogues	Level 2	43.5	0	M-H	C12H19N3O6	0.634588		3651.3	4640.24	3976.71	2603.19	2719.64	2482.12	2799.43	2397.62	2612.53	3886.53	3522.84	4057.58	3721.41	4482.19	4321.35	5334.27	5466.38	5329.74	5562.11	5973.65	5997.93
1.75_115.0394m/z	115.039	1.75478	LCMS-pos	2-Hydroxy-4-oxopentanoic acid	1948	HMDB0040531	95022	LMFA01050482					10103208	54031-97-9	O=C(C(CC(=O)C)O)O	QTSNVMMGKAPSRT-UHFFFAOYSA-N	Organic acids and derivatives	Keto acids and derivatives	Gamma-keto acids and derivatives	Level 2	43.5	0	M+H-H2O	C5H8O4	3.11538		826.22	965.473	982.999	603.268	677.566	848.487	863.294	1099.58	1294.29	568.087	806.326	984.82	709.242	800.119	1224.6	738.239	1102.59	812.001	1238.79	1275.65	1512.37
10.92_427.3059m/z	427.306	10.9189	LCMS-pos	[(3S,4S,5S,6R)-3,4,5-Trihydroxy-6-(hydroxymethyl)oxan-2-yl] octadec-9-enoate	213368	HMDB0260228							74000395		CCCCCCCCC=CCCCCCCCC(=O)OC1OC(CO)C(O)C(O)C1O	LUXUAZKGQZPOBZ-UHFFFAOYSA-N	Lipids and lipid-like molecules	Fatty Acyls	Fatty acyl glycosides	Level 2	43.5	0	M+H-H2O	C24H44O7	1.18698		1355.2	1536.95	1405.04	1521.41	1931.05	1380.3	2252.42	2075.53	2787.66	869.623	1401.31	1108.96	1091.1	1368.84	1443.98	1037.02	1111.54	1236.86	761.923	1020.65	1578.2
3.31_144.0656m/z	144.066	3.31462	LCMS-pos	1,2,3-Trihydroxybenzene	52425	HMDB0013674	65561		16164	C01108			1057	87-66-1	[H]OC1=CC=CC(O[H])=C1O[H]	WQGWDDDVZFFDIG-UHFFFAOYSA-N	Benzenoids	Phenols	Benzenetriols and derivatives	Level 2	43.5	0	M+NH4	C6H6O3	0.598575		3835.04	3719.3	3864.67	3053.78	3485.78	3589.03	4473.28	4145.16	3908.9	3319.73	3179.09	3349.25	3105.44	3214.6	4179.76	3580.3	3231.66	3686.8	3891.09	3988.86	3737.94
5.18_163.0394m/z	163.039	5.17588	LCMS-neg	2',6'-Dihydroxy-4'-methoxyacetophenone	54556	HMDB0029646	68489		562351	C10680			24135	7507-89-3	COC1=CC(O)=C(C(C)=O)C(O)=C1	GKSGTWUNURZTKD-UHFFFAOYSA-N	Organic oxygen compounds	Organooxygen compounds	Carbonyl compounds	Level 2	43.5	0	M-H2O-H	C9H10O4	-3.76548		757.445	740.967	726.853	720.711	779.783	782.591	779.879	714.132	703.695	716.887	714.36	701.131	699.565	706.265	785.277	869.813	741.097	705.598	643.932	704.525	706.31
6.95_253.1079m/z	253.108	6.9523	LCMS-neg	(Z)-3-Oxo-2-(2-pentenyl)-1-cyclopenteneacetic acid	55022	HMDB0030197	86789		168229				14262444	120282-76-0	CC\C=C\CC1=C(CC(O)=O)CCC1=O	QAAHGFINENUHAR-ONEGZZNKSA-N	Organic oxygen compounds	Organooxygen compounds	Carbonyl compounds	Level 2	43.5	0	M+FA-H	C12H16O3	-1.1737		1860.14	2027.39	1998.56	1917.35	1987.73	2046.17	2083.09	1883.5	1832.17	2112.18	1937.09	1856.58	2007.1	1885.79	2109.76	1713.98	1686.02	2135.96	1993.24	1640.48	1934.34
1.03_305.1348m/z	305.135	1.03035	LCMS-pos	2-(1,2,3,4-Tetrahydroxybutyl)-6-(2,3,4-trihydroxybutyl)pyrazine	58830	HMDB0034894	90282						12285901	36806-15-2	OCC(O)C(O)CC1=NC(=CN=C1)C(O)C(O)C(O)CO	MBHUNOHYVYVNIP-UHFFFAOYSA-N	Organoheterocyclic compounds	Diazines	Pyrazines	Level 2	43.4	0	M+H	C12H20N2O7	1.39336		277.161	417.539	336.099	747.522	451.778	584.802	325.012	491.685	264.469	530.949	528.71	595.768	732.536	493.896	339.614	291.979	462.076	463.403	132.459	450.627	370.382
4.56_153.0910m/z	153.091	4.55668	LCMS-pos	2,6,6-Trimethyl-2-cyclohexene-1,4-dione	63426	HMDB0040216	94747						62374	1125-21-9	CC1=CC(=O)CC(C)(C)C1=O	AYJXHIDNNLJQDT-UHFFFAOYSA-N	Organic oxygen compounds	Organooxygen compounds	Carbonyl compounds	Level 2	43.4	0	M+H	C9H12O2	-0.218009		1374.25	1529.81	1556.51	1402.04	1571.81	1544.94	796.336	1173.97	1349.48	1321.06	1229.99	1104.2	1208.3	1056.55	1577.31	1176.94	1191.47	1280.48	2221.83	1506.95	869.036
7.27_235.1694m/z	235.169	7.27262	LCMS-pos	Epioxylubimin	59473	HMDB0035613	90886		174339				14565572	69350-60-3	CC1C(O)C(O)CC(C=O)C11CCC(C1)C(C)=C	YIGYYGXJIDAEOF-UHFFFAOYSA-N	Lipids and lipid-like molecules	Prenol lipids	Sesquiterpenoids	Level 2	43.4	0	M+H-H2O	C15H24O3	0.472004		1292.25	1335.02	1655.18	1951.85	1126.67	1516.49	1566.4	1723.65	1609.42	1288.42	1599.59	1612.49	1523.78	1513.54	1269.51	1953.87	1623.13	1409.28	2320.3	1801.85	1950.47
4.89_393.2499m/z	393.25	4.89442	LCMS-pos	Leu Pro Phe	263154		20555						25183214		CC(C)CC(C(=O)N1CCCC1C(=O)NC(CC2=CC=CC=C2)C(=O)O)N	XXXXOVFBXRERQL-ULQDDVLXSA-N	Organic acids and derivatives	Carboxylic acids and derivatives	Amino acids, peptides, and analogues	Level 2	43.3	0.0847	M+NH4	C20H29N3O4	0.631174		1122.62	1012.64	1187.42	1801.59	2283.43	5666.58	4360.15	1220.21	3132.26	76.3367	141.69	43.7394	101.138	82.5531	36.0045	115.09	9.06897e-06	69.3053	87.2243	9.06897e-06	9.06897e-06
0.78_245.0767m/z	245.077	0.782067	LCMS-pos	gamma-Glutamylaspartic acid	55234	HMDB0030419							161197	16804-55-0	N[C@@H](CCC(=O)N[C@@H](CC(O)=O)C(O)=O)C(O)=O	JTJZAUVWVBUZAU-WHFBIAKZSA-N	Organic acids and derivatives	Carboxylic acids and derivatives	Amino acids, peptides, and analogues	Level 2	43.3	0	M+H-H2O	C9H14N2O7	-0.310348		6734.53	8499.76	7785.27	8815.76	9441.69	11642.2	12134.6	8717.6	10033.7	11824.1	10715.5	10088.4	8877.97	10545	10621.7	5315.5	5604.64	4184.2	4497.01	4814.42	4956.84
4.06_369.2133m/z	369.213	4.05633	LCMS-pos	Gly Ile Tyr	265908		23424						45279371		CCC(C)C(C(=O)NC(CC1=CC=C(C=C1)O)C(=O)O)NC(=O)CN	XVYKMNXXJXQKME-XEGUGMAKSA-N	Organic acids and derivatives	Carboxylic acids and derivatives	Amino acids, peptides, and analogues	Level 2	43.3	1.5	M+NH4	C17H25N3O5	0.180669		2454.97	2539.23	2484.63	2946.21	3141.1	2711.93	2340.7	2871.59	2614.05	3063.71	2524.71	2619.06	2673.13	2656.93	2718.33	1816.36	1762.5	1782.77	1770.2	1909.04	2129.7
0.79_229.0828m/z	229.083	0.790717	LCMS-neg	Glutamylthreonine	53861	HMDB0028829	23793		73510				6998031	6875-80-5	C[C@@H](O)[C@H](NC(=O)[C@@H](N)CCC(O)=O)C(O)=O	JSIQVRIXMINMTA-ZDLURKLDSA-N	Organic acids and derivatives	Carboxylic acids and derivatives	Amino acids, peptides, and analogues	Level 2	43.2	0	M-H2O-H	C9H16N2O6	-0.748596		3141.4	4377.17	3554.37	3711.48	2222.12	2664.58	2250.48	2200.23	2172.66	4434.8	4520.51	4464.88	4719.67	3933.52	5290.07	3329.48	4066.55	4462.83	5109.98	4861.38	4822.89
12.92_481.2919m/z	481.292	12.9193	LCMS-pos	PG(17:0/0:0)	23695		80021	LMGP04050033					52927456		[H][C@](O)(CO)COP(OC[C@]([H])(O)COC(CCCCCCCCCCCCCCCC)=O)(=O)O	WVMGNTLVBBZPKS-FCHUYYIVSA-N	Lipids and lipid-like molecules	Glycerophospholipids	Glycerophosphoglycerols	Level 2	43.2	0	M+H-H2O	C23H47O9P	-1.16126		1.29154e+06	1.29796e+06	1.16789e+06	242225	353154	398633	444235	442817	493273	801350	1.87837e+06	1.3214e+06	1.19049e+06	1.88043e+06	1.51139e+06	1.23029e+06	1.71939e+06	1.84621e+06	1.40617e+06	1.8663e+06	2.01372e+06
3.48_432.1408m/z	432.141	3.48428	LCMS-pos	Glu Phe Asp	264137		21583						145455461		C1=CC=C(C=C1)CC(C(=O)NC(CC(=O)O)C(=O)O)NC(=O)C(CCC(=O)O)N	LHIPZASLKPYDPI-AVGNSLFASA-N	Organic acids and derivatives	Carboxylic acids and derivatives	Amino acids, peptides, and analogues	Level 2	43.2	0	M+Na	C18H23N3O8	7.49951		676.682	642.363	675.921	1017.69	1319.59	915.546	936.789	1083.33	802.871	1197.08	598.757	682.294	944.102	347.462	687.25	277.721	280.902	327.236	493.339	237.441	266.155
3.49_318.1101m/z	318.11	3.49478	LCMS-neg	Hhcfu	202593	HMDB0247349							188266		CC(O)CCCCNC(=O)N1C=C(F)C(=O)NC1=O	QGVFMTLBNIONJB-UHFFFAOYSA-N	Organoheterocyclic compounds	Diazines	Pyrimidines and pyrimidine derivatives	Level 2	43.2	0	M+FA-H	C11H16FN3O4	-2.30013		445.877	501.558	512.992	273.013	250.162	322.615	283.587	261.531	320.979	616.364	663.802	682.267	445.904	490.947	465.916	579.109	752.327	825.157	736.84	638.375	736.815
3.90_426.2364m/z	426.236	3.90192	LCMS-neg	His Leu Ile	259275		16479						145455892		CCC(C)C(C(=O)O)NC(=O)C(CC(C)C)NC(=O)C(CC1=CN=CN1)N	BXOLYFJYQQRQDJ-MXAVVETBSA-N	Organic acids and derivatives	Carboxylic acids and derivatives	Amino acids, peptides, and analogues	Level 2	43.2	0	M+FA-H	C18H31N5O4	1.67776		12826	12227.8	12763.1	6613.7	6374.42	6581.94	6473.33	4816.25	6299.94	12586.4	15886.3	18453.9	17084.2	13171	14793.6	17363.1	17236.6	18200.7	18939.5	20438.3	16327.6
8.77_239.1634m/z	239.163	8.77008	LCMS-pos	(9R,13R)-1a,1b-dihomo-jasmonic acid	3350		36062	LMFA02010010	137704				5716900		C(CCC[C@H]1[C@@H](C/C=C\CC)C(=O)CC1)(=O)O	LVQJNKFFJNUFNY-OPVGQWETSA-N	Organic oxygen compounds	Organooxygen compounds	Carbonyl compounds	Level 2	43.2	0	M+H	C14H22O3	-3.27576		5151.63	5342	5065.54	6264.89	5751.41	6261.35	5881.78	7067.21	6059.55	4612.59	4633.02	4664.13	5138.06	4672.49	5050.3	4845.91	5510.08	4590.57	5589.39	4877.35	4373.41
5.74_237.0536m/z	237.054	5.74053	LCMS-neg	Liquiritin rhamnoside	256471	HMDB0303602			136678						OC1=CC=C(C=C1)C1CC(=O)C2=C(O1)C=C(O)C=C2	FURUXTVZLHCCNA-UHFFFAOYSA-N	Phenylpropanoids and polyketides	Flavonoids	Flavans	Level 2	43.1	0	M-H2O-H	C15H12O4	-8.22978		403.302	444.247	451.909	220.686	403.901	448.141	423.677	231.94	403.032	427.668	461.413	392.836	282.322	464.789	382.651	659.507	536.771	833.183	341.683	626.215	582.862
11.23_655.3269m/z	655.327	11.2288	LCMS-neg	4,4'-Dihydroxy-5,5'-diisopropyl-2,2'-dimethyl-3,6-biphenyldione	63892	HMDB0040760								120866-14-0	CC(C)C1=C(O)C=C(C)C(=C1)C1=C(C)C(=O)C(O)=C(C(C)C)C1=O	LCYBFRVRIDYNSS-UHFFFAOYSA-N	Lipids and lipid-like molecules	Prenol lipids	Quinone and hydroquinone lipids	Level 2	43	0	2M-H	C20H24O4	-1.17642		2249.02	1656.94	2170.35	9.06897e-06	47.5792	9.06897e-06	9.06897e-06	9.06897e-06	9.06897e-06	1037.54	2765.24	1299.02	959.147	2049.21	1467.11	4716.06	4625.04	6342.19	5225.51	5525.37	6695.73
4.48_168.0654m/z	168.065	4.48253	LCMS-pos	5-Hydroxybenzofuran-2(3H)-one	201119	HMDB0245720			141343				75898		OC1=CC2=C(OC(=O)C2)C=C1	POUITAHNNRJWMA-UHFFFAOYSA-N	Organoheterocyclic compounds	Benzofurans	Unclassified	Level 2	43	0	M+NH4	C8H6O3	-0.734014		393.479	423.555	419.268	478.249	489.566	367.216	416.461	502.41	478.58	453.888	370.237	341.497	355.723	379.227	448.745	438.652	498.312	420.655	367.946	351.83	255.835
4.67_180.1018m/z	180.102	4.67395	LCMS-pos	1,2-Dihydronaphthalene-1,2-diol	82247	HMDB0060335			28516	C06205			362		OC1C=CC2=CC=CC=C2C1O	QPUHWUSUBHNZCG-UHFFFAOYSA-N	Benzenoids	Naphthalenes	Unclassified	Level 2	43	0	M+NH4	C10H10O2	-0.817931		741.258	705.023	752.938	729.177	695.563	632.529	560.994	786.79	579.942	883.348	757.728	883.202	768.432	737.624	759.12	738.768	748.861	677.67	761.741	857.358	799.345
4.87_135.0442m/z	135.044	4.87152	LCMS-neg	2,6-DIHYDROXY-4-METHOXYTOLUENE	267021		44513						238769		CC1=C(C=C(C=C1O)OC)O	YPIDZFLQKNEKRA-UHFFFAOYSA-N	Benzenoids	Phenols	Methoxyphenols	Level 2	43	0	M-H2O-H	C8H10O3	-6.18499		8338.12	8642.48	8696.43	15005.7	16556.7	42262.2	36279.3	14339.9	21086.4	1364.25	1230.44	1176.1	1109.89	1166.21	1161.57	1984.96	1576.05	2560.59	2905.27	1525.38	1418.63
6.02_183.1021m/z	183.102	6.01678	LCMS-neg	N-Lactoylisoleucine	83450	HMDB0062180							131770416		CC[C@@H](C)[C@H](CC(=O)[C@H](C)O)C(O)=O	DYYQDDUCQLULFE-CSMHCCOUSA-N	Organic acids and derivatives	Keto acids and derivatives	Medium-chain keto acids and derivatives	Level 2	43	12.1	M-H2O-H	C10H18O4	-2.70294		8185.83	8654.24	8469.35	7045.02	9277.89	9025.31	11263	6156.03	9925.78	6415.67	9171.11	7125.67	5593.26	9775.03	7622.71	9265.12	8468.37	9829.26	7038.94	6660.87	10807.5
12.93_762.5305m/z	762.531	12.9312	LCMS-neg	PE(18:1(11Z)/16:0)	49999	HMDB0009022	60440			C00350	sce00563,sce00564,sce04136,sce04138	Glycosylphosphatidylinositol (GPI)-anchor biosynthesis|Glycerophospholipid metabolism|Autophagy - other|Autophagy - yeast	53479621		[H][C@@](COC(=O)CCCCCCCCC\C=C/CCCCCC)(COP(O)(=O)OCCN)OC(=O)CCCCCCCCCCCCCCC	BGGKMIPCFKMSNW-IEHWZJNJSA-N	Lipids and lipid-like molecules	Glycerophospholipids	Glycerophosphoethanolamines	Level 2	42.9	0	M+FA-H	C39H76NO8P	2.02584		83872.6	114016	106558	124241	104814	79115.8	82080.5	118087	74679.7	69774.3	78505.8	116905	91972.6	83747.1	109125	98181.1	112955	99121.2	112226	110093	112800
0.75_125.0477n	143.082	0.748267	LCMS-pos	3-Hydroxypyridine-2-methanol	350886		425969						84169		C1=CC(=C(N=C1)CO)O	ZJRBRKUGRKKZOO-UHFFFAOYSA-N	Organoheterocyclic compounds	Pyridines and derivatives	Hydroxypyridines	Level 2	42.9	7.89	M+H, M+NH4	C6H7NO2	0.087957		55902.7	55501	56584.6	37435.8	36580.8	64448.6	57090.3	29939.1	34345.8	50388	49385.1	47704.5	45809.6	45446.9	46221.4	85367.4	75441.4	77031.5	69787	76265.1	78539.8
12.12_349.2390m/z	349.239	12.1225	LCMS-neg	(-)-Reiswigin A	36136		53723	LMPR0104530002					42608269		[C@@]12([H])CCC(C)=CC(=O)[C@]1(C)CC[C@H]2[C@@H](C)C(=O)CCC(C)C	HMQKHBRCNQTKFX-NHAYFPRASA-N	Lipids and lipid-like molecules	Prenol lipids	Diterpenoids	Level 2	42.9	0	M+FA-H	C20H32O2	1.95624		2057.3	1847.9	1892.81	306.082	113.568	195.72	182.205	82.9677	56.2129	1561.02	1968.1	1950.82	1345.22	2432.61	1990.94	4517.18	2791.88	3573.17	3705.14	4316.51	5505.4
3.66_221.0930m/z	221.093	3.65695	LCMS-neg	4-Methylaminorex	201839	HMDB0246502									CC1N=C(N)OC1C1=CC=CC=C1	LJQBMYDFWFGESC-UHFFFAOYSA-N	Benzenoids	Benzene and substituted derivatives	Unclassified	Level 2	42.9	0	M+FA-H	C10H12N2O	-0.998094		73066.4	75930.7	75506.2	57470.7	58708.3	47138	51899.9	58013.1	50345.2	90733.9	94839.8	78741.9	84191.7	91453.4	89480.3	79746.5	79626.4	89549.5	91569.1	83746.5	79704.5
9.81_161.1324m/z	161.132	9.80838	LCMS-pos	7-Isopropyl-5-methylbicyclo[2.2.2]oct-5-en-2-one	60359	HMDB0036681	91718						57446842	73069-42-8	CC(C)C1CC2CC(=O)C1C=C2C	JGWYWWRNBCMLOE-UHFFFAOYSA-N	Organic oxygen compounds	Organooxygen compounds	Carbonyl compounds	Level 2	42.9	0	M+H-H2O	C12H18O	-0.407598		302.885	378.24	396.86	213.661	463.838	356.588	312.543	424.189	273.736	242.939	261.372	321.043	461.053	312.467	365.631	307.441	242.198	407.18	567.731	408.57	311.245
6.73_176.0705m/z	176.071	6.73393	LCMS-pos	3-Acetoxyindole	201192	HMDB0245796	339290						11841		CC(=O)OC1=CNC2=CC=CC=C12	JBOPQACSHPPKEP-UHFFFAOYSA-N	Organoheterocyclic compounds	Indoles and derivatives	Indoles	Level 2	42.8	0	M+H	C10H9NO2	-0.464982		406.623	489.746	439.842	589.545	580.784	528.423	621.16	539.649	509.791	505.572	541.52	543.907	621.212	496.617	433.678	467.023	433.981	329.18	371.254	331.268	292.872
11.25_335.2238m/z	335.224	11.247	LCMS-neg	5Z,8Z,11Z-Eicosatrienedioic acid	2929		74940	LMFA01170128					52921870		C(CCC/C=C\CCCC/C=C\C/C=C\CCCCC(O)=O)(=O)O	XXBTWFRPYVFWSA-USRXDSLMSA-N	Lipids and lipid-like molecules	Fatty Acyls	Fatty acids and conjugates	Level 2	42.7	0	M-H	C20H32O4	2.94462		656.58	676.53	630.631	87.9858	241.852	143.937	255.881	124.209	234.398	525.257	869.055	358.02	535.05	785.511	759.065	871.625	866.323	911.896	1200.14	708.424	1224.54
11.93_345.2076m/z	345.208	11.9251	LCMS-neg	20,14-retro-retinoic acid	37398		41523	LMPR01090032					15125876		C1C(C)(C)C(/C=C/C(=C/C=C/C(=C)CC(O)=O)/C)=C(C)CC1	MOVUUAMFNFXGHB-CISKFWAASA-N	Lipids and lipid-like molecules	Prenol lipids	Retinoids	Level 2	42.7	0	M+FA-H	C20H28O2	1.60795		2838.93	3220.43	3155.79	800.899	1094.52	938.687	892.922	991.463	1053.53	2672.61	3375.13	3388.07	2628.87	3923.81	3626.92	3488.53	4385.77	4718.76	4270.47	5107.75	3838.34
3.70_357.2514m/z	357.251	3.70167	LCMS-neg	Val Lys Leu	265800		23309						100934423		CC(C)CC(C(=O)O)NC(=O)C(CCCCN)NC(=O)C(C(C)C)N	ZRSZTKTVPNSUNA-IHRRRGAJSA-N	Organic acids and derivatives	Carboxylic acids and derivatives	Amino acids, peptides, and analogues	Level 2	42.7	0	M-H	C17H34N4O4	1.74167		359.351	458.04	415.997	37.7213	54.2278	52.17	89.164	62.3991	71.3101	383.506	479.256	362.606	266.929	331.827	350.935	1113.08	680.338	852.248	728.202	932.443	1161.42
7.98_327.2180m/z	327.218	7.97912	LCMS-neg	oscr#20	10349			LMFA13040084	79142				86289780		O[C@@H]1C[C@@H](O)[C@H](C)O[C@H]1OCCCCCCCCCCCC(=O)O	HTPFVTWQRWJPNG-BVIKNXMNSA-N	Organic oxygen compounds	Organooxygen compounds	Carbohydrates and carbohydrate conjugates	Level 2	42.6	0	M-H2O-H	C18H34O6	0.907704		40112.5	38836.6	39429.8	22592	26153.6	18413.2	23584.6	17898.1	23549.2	46723.1	64323	49638.7	43196.4	54142.9	43669.7	44257.1	43115	57911.9	41185.1	40852	47027.6
3.91_211.1076m/z	211.108	3.90538	LCMS-pos	4-Anilino-4-oxobutanoic acid	82621	HMDB0060758							7598		OC(=O)CCC(O)=NC1=CC=CC=C1	KTFGFGGLCMGYTP-UHFFFAOYSA-N	Benzenoids	Benzene and substituted derivatives	Anilides	Level 2	42.6	0	M+NH4	C10H11NO3	-0.746259		1162.52	1237.18	1231.68	1243.51	1283.72	1089.9	992.047	1031.71	1020.58	1625.79	1350.55	1511.17	1327.79	1316.47	1309.07	1147.83	1023.18	1226.08	1048.2	1132.53	1261.2
6.74_357.0619m/z	357.062	6.73607	LCMS-neg	Succinyldisalicylic acid	205794	HMDB0251143									OC(=O)C1=CC=CC=C1OC(=O)CCC(=O)OC1=CC=CC=C1C(O)=O	PREOBXYMXLETCA-UHFFFAOYSA-N	Organic acids and derivatives	Carboxylic acids and derivatives	Tetracarboxylic acids and derivatives	Level 2	42.6	8.26	M-H	C18H14O8	0.739652		22173.5	21753.9	21348.6	21616.1	22031.1	21562.9	22243.3	23098.2	23320.2	21662.1	21904.8	22472	21714.3	20804.6	21273.2	21480.7	20865.2	20668	21596.8	20810.8	18902.5
11.55_375.2290m/z	375.229	11.5501	LCMS-neg	PA(P-16:0/0:0)	26117	HMDB0011154	82363	LMGP10070003		C15646	sce00565	Ether lipid metabolism	52929772		[C@](COP(=O)(O)O)([H])(O)CO/C=C\CCCCCCCCCCCCCC	LBGSRVIXIVDRQM-OAXWQBPPSA-N	Lipids and lipid-like molecules	Glycerophospholipids	Glycerophosphates	Level 2	42.5	0	M-H2O-H	C19H39O6P	-3.89376		13114.5	14391.7	13405.9	11402.7	24102.4	19415.3	30296.2	14485.5	28637.4	7017.43	17340.2	9633.59	5601.21	12433	20048.1	3861.85	6589.96	26649.4	7950.22	5835.19	4449.76
3.63_440.2145m/z	440.215	3.63433	LCMS-pos	Gln Phe Glu	260836		18122						145455173		C1=CC=C(C=C1)CC(C(=O)NC(CCC(=O)O)C(=O)O)NC(=O)C(CCC(=O)N)N	BZULIEARJFRINC-IHRRRGAJSA-N	Organic acids and derivatives	Carboxylic acids and derivatives	Amino acids, peptides, and analogues	Level 2	42.5	0	M+NH4	C19H26N4O7	1.31391		2444.4	1852.7	2199.37	1502.75	1735.82	1802.84	1735.53	1282.25	1560.04	3350.25	2463.75	2701.83	2525	2314.02	2576.02	2464.85	1616.89	2662.64	2250.24	2144.17	2168.91
10.19_415.2705m/z	415.27	10.1908	LCMS-neg	MG(0:0/18:1(12Z)-O(9S,10R)/0:0)	213650	HMDB0260543									CCCCC\C=C/CC1OC1CCCCCCCC(=O)OC(CO)CO	IMLPKJSHELQVKM-YFHOEESVSA-N	Lipids and lipid-like molecules	Glycerolipids	Monoradylglycerols	Level 2	42.5	0	M+FA-H	C21H38O5	0.911018		2606.34	2116.81	2516.8	730.662	459.58	390.43	417.254	308.156	385.835	2437.68	6464.61	2820.66	2823.6	7513.27	2552.73	3329.68	2407.05	3526.01	3160.62	3254.89	5335.16
3.57_360.1257m/z	360.126	3.57007	LCMS-pos	1-O-Caffeoylglucose	60594	HMDB0036937			167992	C10433			6124135	14364-08-0	OCC1OC(OC(=O)\C=C\C2=CC(O)=C(O)C=C2)C(O)C(O)C1O	WQSDYZZEIBAPIN-DUXPYHPUSA-N	Phenylpropanoids and polyketides	Cinnamic acids and derivatives	Hydroxycinnamic acids and derivatives	Level 2	42.5	0	M+NH4	C15H18O9	-9.50107		372.642	334.543	368.25	144.757	107.662	9.06897e-06	77.4101	73.336	102.381	657.425	631.87	791.649	663.931	556.078	581.697	663.534	657.697	528.598	577.511	609.753	721.205
3.61_166.0499m/z	166.05	3.61373	LCMS-pos	Phthalamic acid	210345	HMDB0256499	333613		50736				6957		OC(=N)C1=CC=CC=C1C(O)=O	CYMRPDYINXWJFU-UHFFFAOYSA-N	Benzenoids	Benzene and substituted derivatives	Benzoic acids and derivatives	Level 2	42.5	0	M+H	C8H7NO3	0.332971		313.624	290.825	328.19	271.672	382.132	314.719	352.297	366.273	308.751	318.11	303.364	306.043	266.586	352.342	267.887	279.929	274.747	287.533	290.215	281.178	283.319
3.72_203.0822m/z	203.082	3.72035	LCMS-neg	Idazoxan	207715	HMDB0253375	68730		5862	C10968			54459	79944-58-4	C1CN=C(N1)C1COC2=CC=CC=C2O1	HPMRFMKYPGXPEP-UHFFFAOYSA-N	Organoheterocyclic compounds	Benzodioxanes	Benzo-1,4-dioxanes	Level 2	42.5	0	M-H	C11H12N2O2	-1.75318		10188	11484.6	10985.1	5974.03	8118.82	8088.11	9290.87	6508.56	6882.62	8234.18	9707.71	7116.22	8143.73	9457.52	9929.79	18099.6	19284.4	22008.8	17881.5	19092.5	20316.4
3.91_225.1232m/z	225.123	3.90538	LCMS-pos	3-Phenylpropionylglycine	47777	HMDB0002042	426699						1608346	20989-69-9	OC(=O)CNCCC(=O)C1=CC=CC=C1	XHSURMJJKAFELI-UHFFFAOYSA-N	Organic oxygen compounds	Organooxygen compounds	Carbonyl compounds	Level 2	42.5	20.1	M+NH4	C11H13NO3	-0.723853		4163.45	3994.78	4097.38	2707.87	2964.34	2601.2	2669.13	2564.54	2758.64	4572.12	4421.45	4052.06	3609.62	4079.44	3920.89	5260.63	5119.06	6115.4	4652	5080.35	5410.99
4.13_339.1556m/z	339.156	4.13365	LCMS-neg	Tyrosyl-Isoleucine	54119	HMDB0029108							14282475		CCC(C)C(NC(=O)C(N)CC1=CC=C(O)C=C1)C(O)=O	QJKMCQRFHJRIPU-UHFFFAOYSA-N	Organic acids and derivatives	Carboxylic acids and derivatives	Amino acids, peptides, and analogues	Level 2	42.5	0	M+FA-H	C15H22N2O4	-2.03221		3610.63	3753.03	3691.44	3343.96	4218.28	11377.7	12154.3	2273.98	5461.29	1962.2	2005.62	2770.2	2313.52	2800.62	2103.78	3749.76	3031.71	2935.39	3166.93	1054.78	2216.89
4.31_181.0858m/z	181.086	4.31308	LCMS-pos	Paeonimetabolin I	209968	HMDB0256079							127381		CC1C2OC3(C)CC(=O)C1CC3(O)O2	WXMARWINOVVAEN-UHFFFAOYSA-N	Organoheterocyclic compounds	Oxepanes	Unclassified	Level 2	42.5	0	M+H-H2O	C10H14O4	-0.489985		1733.17	1829.94	1873.93	1309.29	1831.33	1509.64	1723.97	1986.65	2054.8	1364.56	1457.6	1488.77	1311.42	1826.77	1839.05	1839.5	2205.66	1770.82	2103.71	1928.18	2089.64
4.40_394.2084m/z	394.208	4.40383	LCMS-pos	Asn Pro Phe	262077		19424						101496678		C1CC(N(C1)C(=O)C(CC(=O)N)N)C(=O)NC(CC2=CC=CC=C2)C(=O)O	SZNGQSBRHFMZLT-IHRRRGAJSA-N	Organic acids and derivatives	Carboxylic acids and derivatives	Amino acids, peptides, and analogues	Level 2	42.5	3.1	M+NH4	C18H24N4O5	-0.298549		5290.24	5315.3	5327.27	7577.37	10794.7	7217.43	6629.37	5489.62	6927.86	7068.08	8087.27	5635.87	5410.37	6294.45	5290.51	3078.11	3585.88	3927.67	2619.55	2477.77	2340.92
4.61_164.0712m/z	164.071	4.60552	LCMS-neg	3,4,5,6-Tetrahydrohippuric acid	83267	HMDB0061679	348359		71172				149048		OC(=O)CNC(=O)C1=CCCCC1	OSUSJBWSQBKORT-UHFFFAOYSA-N	Organic acids and derivatives	Carboxylic acids and derivatives	Amino acids, peptides, and analogues	Level 2	42.5	0	M-H2O-H	C9H13NO3	-2.97252		586.293	555.327	622.091	427.905	446.967	508.943	457.571	516.414	428.265	598.83	543.604	652.326	700.647	528.329	658.89	660.276	693.611	686.965	632.22	704.891	903.356
6.07_215.1280m/z	215.128	6.0693	LCMS-neg	trans-p-Menth-2-ene-1,4-diol	60672	HMDB0037021	92004						300085	21473-37-0	CC(C)C1(O)CCC(C)(O)C=C1	WHOYVNZMAORLBI-UHFFFAOYSA-N	Lipids and lipid-like molecules	Prenol lipids	Monoterpenoids	Level 2	42.5	0	M+FA-H	C10H18O2	-5.079		642.967	546.514	573.282	555.302	547.547	582.709	554.626	507.721	571.9	572.864	391.561	541.297	477.734	680.319	584.783	560.261	447.588	639.911	415.607	463.621	566.213
8.35_193.0865m/z	193.087	8.35295	LCMS-neg	Methoxyeugenol	64296	HMDB0041194	95616		86562				226486	6627-88-9	COC1=CC(CC=C)=CC(OC)=C1O	FWMPKHMKIJDEMJ-UHFFFAOYSA-N	Benzenoids	Phenols	Methoxyphenols	Level 2	42.4	4.37	M-H	C11H14O3	-2.61171		28918.2	29086.3	28340.9	27367.1	29123.6	27777.8	27272.7	27628	28440.7	26868.3	26561.6	28232.7	28488.1	27044.4	27699.1	26676.2	27862.5	26736.4	28075.8	27673.7	26670
10.05_349.2345m/z	349.235	10.0528	LCMS-pos	11-deoxy-11-methylene-15-keto-PGD2	3721		36168	LMFA03010104					5283096		[C@H]1(/C=C/C(=O)CCCCC)C(=C)C[C@H](O)[C@@H]1C/C=C\CCCC(=O)O	SAAKCJFTIGHOEX-WQXLGBCHSA-N	Lipids and lipid-like molecules	Fatty Acyls	Eicosanoids	Level 2	42.4	4.8	M+H	C21H32O4	-8.05301		6438.67	6297.07	6011.24	9311.11	7667.35	8943.27	45254.8	7049.88	12622	511.36	12425.7	10136.8	2471.6	2663.04	720.137	600.226	1736.07	1070.94	2633.8	163.568	1221.78
6.84_207.1015m/z	207.101	6.84397	LCMS-pos	Phenylmethylglycidic ester	56207	HMDB0031729	87900						6501	77-83-8	CCOC(=O)C1OC1(C)C1=CC=CC=C1	LQKRYVGRPXFFAV-UHFFFAOYSA-N	Organoheterocyclic compounds	Epoxides	Oxirane carboxylic acids and derivatives	Level 2	42.4	0	M+H	C12H14O3	-0.527523		18981.2	19357.3	20221.3	4160.65	5321.88	4550.81	5790.04	3395.21	5081	15987.1	27042.4	22610.9	18931.5	28885.6	17479.6	34389.3	31971	41373.6	22395.5	25000.3	38184.7
1.07_542.0689m/z	542.069	1.06967	LCMS-pos	Adenosine diphosphate-D-ribose	255939	HMDB0303049									NC1=NC=NC2=C1N=CN2C1O[C@H](COP(O)(=O)OP(O)(=O)OC[C@H]2O[C@@H](O)[C@H](O)[C@@H]2O)[C@@H](O)[C@H]1O	SRNWOUGRCWSEMX-MRUDJCSFSA-N	Nucleosides, nucleotides, and analogues	Purine nucleotides	Purine nucleotide sugars	Level 2	42.2	0	M+H-H2O	C15H23N5O14P2	0.965762		2150.33	2456.27	2265.58	2016.92	1973.57	1096.56	545.17	324.841	996.676	2662.47	3958.18	2845.94	2369.61	3071.92	345.436	1181.02	2571.87	1307.53	1702.08	1038.65	2119.44
10.62_546.2819m/z	546.282	10.6229	LCMS-neg	PE(20:4(8Z,11Z,14Z,17Z)/0:0)	21228	HMDB0011518	62302	LMGP02050067	72742				53480952		C(OP(OCCN)(O)=O)[C@]([H])(O)COC(=O)CCCCCC/C=C\C/C=C\C/C=C\C/C=C\CC	JPNPIRVRGLGTRE-YSKCIPFOSA-N	Lipids and lipid-like molecules	Glycerophospholipids	Glycerophosphoethanolamines	Level 2	42.2	0	M+FA-H	C25H44NO7P	-3.6987		174434	176559	166530	39615.3	54061.7	39853.3	59311.3	46738.2	56298.7	237822	232533	194313	229475	251063	216063	148762	161322	132605	161000	164246	152472
11.88_281.2480m/z	281.248	11.8763	LCMS-neg	DL-2-hydroxy stearic acid	3074	HMDB0242145	35432	LMFA02000120	19660				69417	629-22-1	C(CCCCCCCCCCCCCCC)C(O)C(=O)O	KIHBGTRZFAVZRV-UHFFFAOYSA-N	Lipids and lipid-like molecules	Fatty Acyls	Fatty acids and conjugates	Level 2	42.2	0	M-H2O-H	C18H36O3	-2.01918		796.796	790.313	847.313	2120.03	2309.23	1113.66	1879.03	1969.45	2274.21	679.244	830.706	547.49	648.871	709.069	639.513	187.884	236.909	266.86	301.149	259.448	204.358
11.95_291.1970m/z	291.197	11.9533	LCMS-neg	Avocadienofuran	55641	HMDB0030926	87292						131751100	34227-08-2	C=CCCCCCCCCC\C=C/C1=CC=CO1	MGNABOKOTWYILU-OWBHPGMISA-N	Organoheterocyclic compounds	Heteroaromatic compounds	Unclassified	Level 2	42.2	0	M+FA-H	C17H26O	1.65504		4064.42	4170.53	4016.14	1045.14	2182.32	2180.85	2389.48	1188.43	2474.1	3467.02	7044.69	6178.64	3962.61	8340.18	6624.28	4104.03	5145	5353.29	4238.02	3933.49	4098.72
8.58_349.1980m/z	349.198	8.58095	LCMS-pos	Gibberellin A14	256327	HMDB0303454									CC12CCC(O)C(C)(C1C(C(O)=O)C13CC(CCC21)C(=C)C3)C(O)=O	NJEWNTGSXKRWKA-UHFFFAOYSA-N	Lipids and lipid-like molecules	Prenol lipids	Diterpenoids	Level 2	42.2	9.85	M+H	C20H28O5	-8.33397		11630.4	10375.6	10639.1	7574.33	13521.2	13631.9	13013.8	5612.02	13200.1	15268.3	16727.2	9714.88	8863.25	15527.1	9410.16	15900.4	14336.2	12210.7	8596.31	8826.69	12372.9
5.65_243.1238m/z	243.124	5.6546	LCMS-neg	Polyethylene, oxidized	56805	HMDB0032472	88485		168411				24847855	68441-17-8	CC(C(O)CCCCC=O)C(=O)CCC(O)=O	AZUZXOSWBOBCJY-UHFFFAOYSA-N	Organic acids and derivatives	Keto acids and derivatives	Medium-chain keto acids and derivatives	Level 2	42.1	0	M-H	C12H20O5	-0.0941288		2923.83	3166.7	3117.94	1892.84	1848.37	1311.53	1730.39	1386.9	1599.15	4138.71	5092.08	3442.63	3834.25	4686.21	4572.93	3034.67	3350.12	4239.72	3464.86	3310.43	3764.85
1.42_215.1390m/z	215.139	1.41882	LCMS-pos	Spermic acid 2	52174	HMDB0013075							167029	14209-33-7	OC(=O)CCNCCCCNCCC(O)=O	DGMOQCHIPOPXEK-UHFFFAOYSA-N	Organic acids and derivatives	Carboxylic acids and derivatives	Amino acids, peptides, and analogues	Level 2	42.1	10.4	M+H-H2O	C10H20N2O4	-0.0584695		8416.16	8754.7	8755.68	11047.3	11045.6	9514.11	7700.12	6439.43	8115.05	8754.48	5805.65	8145.9	7676.36	7168.13	6747.42	11855.9	10859.8	9336.78	11156.6	11766.7	12169.1
1.75_361.1715m/z	361.171	1.74978	LCMS-pos	Asn Ile Asp	265934		23451						24985980		CCC(C)C(C(=O)NC(CC(=O)O)C(=O)O)NC(=O)C(CC(=O)N)N	ANPFQTJEPONRPL-UGYAYLCHSA-N	Organic acids and derivatives	Carboxylic acids and derivatives	Amino acids, peptides, and analogues	Level 2	42.1	12.7	M+H	C14H24N4O7	-0.86528		6718.72	7616.66	7137.42	5205.13	5780.32	5005.2	5432.59	3940.75	5388.45	8478.28	8904.76	8470.83	8015.3	6514.95	8101.65	8371.67	7017.22	7606.11	8682.54	10366.6	8911.37
11.23_309.2074m/z	309.207	11.2288	LCMS-neg	Graminoxin B2	2943			LMFA01170142							C(/C=C\C/C=C\CC)C(CCCCCCCC(=O)O)C(O)=O	PUZXPFDDSQGSIK-ZJSQCTGTSA-N	Lipids and lipid-like molecules	Fatty Acyls	Fatty acids and conjugates	Level 2	42.1	0	M-H	C18H30O4	0.712081		353.497	322.73	335.081	127.83	242.524	158.911	229.388	77.5214	173.322	379.248	429.821	241.408	305.922	364.564	313.942	938.961	581.825	795.892	492.316	480.167	851.68
11.75_365.2337m/z	365.234	11.7516	LCMS-neg	Epoxyeicosatrienoic acid	206442	HMDB0251881							129627825		OC(=O)CCCCCCCCCCCCCC=CC=CC1=CO1	XTNOEYFQXCQKLC-UHFFFAOYSA-N	Lipids and lipid-like molecules	Fatty Acyls	Lineolic acids and derivatives	Level 2	42.1	0	M+FA-H	C20H32O3	1.22728		798.369	835.406	750.264	198.087	239.906	390.442	359.758	213.664	366.752	691.975	889.21	867.008	717.474	1234.8	1085.71	1285.56	1008.81	1600.67	1454.52	1179.34	1149.63
3.94_350.1359m/z	350.136	3.93857	LCMS-neg	Tryptophyl-Threonine	54104	HMDB0029093	85986		174925				17773480		CC(O)C(NC(=O)C(N)CC1=CNC2=C1C=CC=C2)C(O)=O	YBRHKUNWEYBZGT-UHFFFAOYSA-N	Organic acids and derivatives	Carboxylic acids and derivatives	Amino acids, peptides, and analogues	Level 2	42.1	0	M+FA-H	C15H19N3O4	0.348301		1989.95	2228.24	2153.33	2454.15	2153.06	2173.69	1979.21	1705.2	2108.42	2495.12	2616.08	2763.33	2747.23	2327.03	2474.4	2087.85	1918.46	2047.02	2074.38	2001.74	1990.19
4.21_185.1284m/z	185.128	4.20917	LCMS-pos	3h-Phenylalanine	201619	HMDB0246272							77552485		CC(NC1=CC=CCC1)C(O)=O	WXSTZZVBULFWJM-UHFFFAOYSA-N	Organic acids and derivatives	Carboxylic acids and derivatives	Amino acids, peptides, and analogues	Level 2	42.1	0	M+NH4	C9H13NO2	-0.469934		9884.56	8881.28	8882.95	8159.66	8868.96	7723.16	9104.59	9126.75	8690.13	9704.01	9758.03	10421.8	8986.46	10293.5	10874.3	7225.88	7392.86	7121.86	8979	7907.99	7733.53
9.20_293.1760m/z	293.176	9.1965	LCMS-neg	Phytuberin	59602	HMDB0035754				C09709			315114	37209-50-0	CC(=O)OC(C)(C)C1CCC2(C)COC3(C)C=COC23C1	YARAJYKHRCCDLG-UHFFFAOYSA-N	Lipids and lipid-like molecules	Prenol lipids	Sesquiterpenoids	Level 2	42.1	0	M-H	C17H26O4	0.638156		19986.6	19207.7	19712.2	28781.1	18853.5	23017.9	17076.6	20431.9	22950.8	29721.4	18495.5	18325.5	20781.8	19496.7	16082.6	24184.6	19973.4	21376.4	21901.3	16886.8	16694.9
1.42_256.1305m/z	256.131	1.4209	LCMS-neg	Ser Val Ala	263403		20811						145457925		CC(C)C(C(=O)NC(C)C(=O)O)NC(=O)C(CO)N	PMTWIUBUQRGCSB-FXQIFTODSA-N	Organic acids and derivatives	Carboxylic acids and derivatives	Amino acids, peptides, and analogues	Level 2	42	0	M-H2O-H	C11H21N3O5	0.808983		3226.01	3251.66	3351.29	1960.65	2284.54	2518.34	2535.2	1704.27	2210.06	3948.59	4121.65	3227.13	2862.58	3055.92	3594.54	3910.95	4078.52	5637.05	4386.68	3812.2	3901.59
2.22_188.0680m/z	188.068	2.22467	LCMS-pos	METHYL (-)-SHIKIMATE	289892		985157						10773951		COC(=O)C1=CC(C(C(C1)O)O)O	LSNUUAUXWJZSFD-FSDSQADBSA-N	Organic oxygen compounds	Organooxygen compounds	Alcohols and polyols	Level 2	42	0	M+	C8H12O5	-2.72225		5604.07	5108.41	5562.61	3972.57	3138.99	3657.03	3061.5	2643.99	2664.96	4658.19	3886.22	5390.15	4699.16	4272.06	4671.4	8548.2	9067.5	9271.25	7586.15	8469.65	7871.11
12.37_299.2593m/z	299.259	12.3673	LCMS-neg	heptadecanal	6562	HMDB0031039	75372	LMFA06000097	138631				71552	629-90-3	C(CCCCCCC)CCCCCCCCC([H])=O	PIYDVAYKYBWPPY-UHFFFAOYSA-N	Lipids and lipid-like molecules	Fatty Acyls	Fatty aldehydes	Level 2	42	0	M+FA-H	C17H34O	0.670622		7244.26	8483.67	8512.54	1790.2	2138.41	2463.49	1868.4	2149.81	1811.18	1531.24	1562.56	2289.53	1821.26	1827.87	1888.22	1933.29	1923.01	1856.59	2031.6	2043.87	1528.7
3.66_186.0761m/z	186.076	3.65505	LCMS-pos	4,7-Epoxyisobenzofuran-1,3-dione, hexahydro-, (3aR,4S,7R,7aS)-rel-	201147	HMDB0245751	44424						93004	29745-04-8	O=C1OC(=O)C2C3CCC(O3)C12	JAABVEXCGCXWRR-UHFFFAOYSA-N	Organoheterocyclic compounds	Furofurans	Unclassified	Level 2	42	0	M+NH4	C8H8O4	0.0632758		629.736	523.901	577.493	401.576	577.919	528.651	499.681	534.026	452.979	435.111	403.739	548.183	544.07	547.463	503.354	516.097	526.457	509.825	476.247	465.612	496.179
4.27_255.0888m/z	255.089	4.27238	LCMS-neg	5-(3',5')-Dihydroxyphenyl-gamma-valerolactone	54183	HMDB0029187	86074		168254				131750805		OC1CCC(CC2=CC(O)=CC(O)=C2)O1	NYNURYJSLOFNTQ-UHFFFAOYSA-N	Benzenoids	Phenols	Benzenediols	Level 2	42	9.64	M+FA-H	C11H14O4	6.7026		2440.65	2403.19	2548.7	1002.4	1475.74	1437.06	1334.11	1255.31	1275.86	2308.77	3022.09	2782.16	1837.69	3023.15	2276.5	3003.02	2809.36	2514.82	2816.67	2352.01	3216.21
4.42_419.1218m/z	419.122	4.4205	LCMS-neg	secologanate	257292	HMDB0304481							4631412		OCC1OC(OC2OC=C(C(CC=O)C2C=C)C(O)=O)C(O)C(O)C1O	PUEUIRDVQIKCCG-UHFFFAOYSA-N	Lipids and lipid-like molecules	Prenol lipids	Terpene glycosides	Level 2	42	2.03	M+FA-H	C16H22O10	6.11789		3208.14	2798.93	2955.44	1886.1	2014.58	1950.65	2373.8	1630.6	2123.48	3230.56	3950.05	3192.38	2628.71	3928.35	2933.87	4662.6	4209.95	4524.88	4387.33	4163.43	5462.02
5.41_193.1335m/z	193.133	5.40835	LCMS-pos	4-(Dimethylamino)cinnamaldehyde	280525		85013						5284506	6203-18-5	CN(C)C1=CC=C(C=C1)C=CC=O	RUKJCCIJLIMGEP-ONEGZZNKSA-N	Phenylpropanoids and polyketides	Cinnamaldehydes	Unclassified	Level 2	42	0	M+NH4	C11H13NO	-0.309671		90.6059	156.967	139.71	303.361	475.817	24.7554	158.282	361.43	259.177	76.9207	56.539	44.8493	114.573	82.8118	47.8298	98.7502	155.363	230.246	96.1256	202.869	82.1312
1.05_346.0555m/z	346.056	1.04878	LCMS-neg	Adenosine 2'-phosphate	51418	HMDB0011617			28223	C00946			53481006	130-49-4	NC1=NC=NC2=C1N=CN2C1O[C@H](CO)[C@@H](O)[C@H]1OP(O)(O)=O	QDFHPFSBQFLLSW-VTHZCTBJSA-N	Organic oxygen compounds	Organooxygen compounds	Carbohydrates and carbohydrate conjugates	Level 2	41.9	0	M-H	C10H14N5O7P	-0.759061		1873.93	2446.05	2478.76	8845.68	5166.86	6856.49	6084.39	4336.99	6521.99	1433.3	1697.98	1015.6	874.812	1306.38	1521.71	917.392	824.21	1512.27	863.878	927.262	1184.1
12.91_285.2437m/z	285.244	12.9084	LCMS-neg	7Z-hexadecen-1-ol	6035		36512	LMFA05000055					5283304		C(=C/CCCCCCCC)/CCCCCCO	KKGMASVOOYPIGJ-KTKRTIGZSA-N	Lipids and lipid-like molecules	Fatty Acyls	Fatty alcohols	Level 2	41.9	0	M+FA-H	C16H32O	0.92781		1125.79	864.232	999.144	82.1893	357.396	649.367	298.165	150.037	498.131	580.946	789.88	313.091	188.359	749.455	842.708	2016.26	1781.75	2031.85	1968.11	1929.39	2368.39
3.72_188.0705m/z	188.07	3.71765	LCMS-pos	N-(2,5-Dihydroxyphenyl)pyridinium(1+)	63900	HMDB0040768	95233						411955	33354-74-4	OC1=CC(=C(O)C=C1)[N+]1=CC=CC=C1	BYQQTWROSPBRIU-UHFFFAOYSA-O	Benzenoids	Phenols	Benzenediols	Level 2	41.9	0.0238	M+	C11H10NO2+	-3.55638		170529	164817	167346	105733	111260	115956	115307	91699.6	103640	151907	151309	134668	124615	134590	134209	240613	223271	253893	194047	213601	246252
4.37_210.0768m/z	210.077	4.36612	LCMS-neg	6-Maleimidocaproic acid	266251		24061						573683	55750-53-3	C1=CC(=O)N(C1=O)CCCCCC(=O)O	WOJKKJKETHYEAC-UHFFFAOYSA-N	Lipids and lipid-like molecules	Fatty Acyls	Fatty acids and conjugates	Level 2	41.9	0	M-H	C10H13NO4	-1.63817		3320.24	3592.04	3588.11	4256.15	3348.22	3700.85	3305.28	3300.79	3230.51	4624.44	4127.35	4494.35	4287.32	3559.09	4178.06	2681.36	2720.18	3204.98	3757.64	3331.96	3413.36
5.15_224.0921m/z	224.092	5.15007	LCMS-neg	Maltoxazine	55189	HMDB0030372	86924						13875298	80933-73-9	O=C1CCC2=C1N1CCCC1OC2	MTHASAHNRVFFOM-UHFFFAOYSA-N	Organoheterocyclic compounds	Pyrrolidines	Unclassified	Level 2	41.9	0	M+FA-H	C10H13NO2	-3.80839		585.582	603.741	622.049	809.703	455.797	610.677	663.061	388.061	593.054	688.929	687.44	698.871	685.643	564.09	708.001	559.403	491.736	460.879	522.225	525.983	569.524
1.07_190.0719m/z	190.072	1.06902	LCMS-neg	3-oxo-5S-amino-hexanoic acid	2167	HMDB0012131	35856	LMFA01060173	27713	C03656	sce00310	Lysine degradation	440077	19355-90-9	C([C@@H](N)C)C(=O)CC(=O)O	FAASBXNEOGMQHS-BYPYZUCNSA-N	Organic acids and derivatives	Keto acids and derivatives	Medium-chain keto acids and derivatives	Level 2	41.8	0	M+FA-H	C6H11NO3	-1.34775		614.577	712.689	740.384	707.85	525.35	839.365	581.543	519.056	618.854	777.716	662.92	552.291	553.41	613.653	599.79	1048.31	1060.36	1221.43	1013.76	1091.14	1071.71
10.13_279.2328m/z	279.233	10.129	LCMS-neg	17-HOME(9Z)	3134		35568	LMFA02000180	144923				5312772		C(CCCCCCC/C=C\CCCCCCC(O)C)(=O)O	UMIZOHMCQYCZRX-IHWYPQMZSA-N	Lipids and lipid-like molecules	Fatty Acyls	Fatty acids and conjugates	Level 2	41.8	0	M-H2O-H	C18H34O3	-0.533232		6676.61	7242.64	6943.19	1769.94	2186.66	1665.16	2188.88	1841.9	2459.87	10215.3	20893.3	12528.4	10177.7	20365.9	13659.9	4312.68	4509.28	5414.68	4948.83	5173.23	4822.31
3.87_355.1989m/z	355.199	3.86782	LCMS-neg	Gln Pro Leu	266019		23541						145455189		CC(C)CC(C(=O)O)NC(=O)C1CCCN1C(=O)C(CCC(=O)N)N	XQDGOJPVMSWZSO-SRVKXCTJSA-N	Organic acids and derivatives	Carboxylic acids and derivatives	Amino acids, peptides, and analogues	Level 2	41.8	0	M-H	C16H28N4O5	0.51537		1716.21	1535.46	1688.44	2137.36	1479.19	1866.77	1328.26	1366.92	1578.29	1390.99	1258.95	1765.39	2296.83	1311.12	1571.64	1735.91	1618.07	1591.53	1779.29	2169.08	1513.09
4.34_129.0549m/z	129.055	4.3363	LCMS-neg	Adipate semialdehyde	52092	HMDB0012882			2490	C06102			440918	928-81-4	OC(=O)CCCCC=O	PNPPVRALIYXJBW-UHFFFAOYSA-N	Lipids and lipid-like molecules	Fatty Acyls	Fatty acids and conjugates	Level 2	41.8	0.329	M-H	C6H10O3	-5.94324		20684.9	21489	21618.4	11394	9871.86	10818.9	10374.3	11740.5	10730.1	26623.5	25348	26138.2	24268.2	22243.1	24229.4	27860.4	25943.5	27195.2	31314.8	29920.7	31340.7
4.80_192.0662m/z	192.066	4.80217	LCMS-neg	N-Formylphenylalanine	197059	HMDB0240317			133534				759256	13200-85-6	OC(=O)[C@H](CC1=CC=CC=C1)NC=O	NSTPXGARCQOSAU-VIFPVBQESA-N	Organic acids and derivatives	Carboxylic acids and derivatives	Amino acids, peptides, and analogues	Level 2	41.8	0	M-H	C10H11NO3	-2.19855		1244.68	1304.18	1291.64	1067.91	1044.92	952.18	946.9	998.497	917.887	1485.57	1323.32	1423.32	1380.89	1197.69	1423.95	1549.37	1410.31	1627.18	1427.19	1464.37	1474.37
5.01_227.0925m/z	227.092	5.00643	LCMS-neg	Asperitaconic acid C	2949			LMFA01170148					139589571		[C@H](C(=C)C(O)=O)(C(=O)O)CCCCC(=O)C	IGSGZWAWTKVRCR-VIFPVBQESA-N	Organic acids and derivatives	Keto acids and derivatives	Medium-chain keto acids and derivatives	Level 2	41.8	0	M-H	C11H16O5	-0.194164		3030.95	3211.27	3189.28	1248.15	1423.63	1225.84	1315.46	1294.45	1157.94	3770.79	3957.54	3234.36	2675.76	3395.93	2801.85	6250.34	4864.69	5185.34	4384.45	4672.07	8046.47
8.24_207.1023m/z	207.102	8.2421	LCMS-neg	Allixin	63845	HMDB0040705	95179						86374	125263-70-9	CCCCCC1=C(O)C(=O)C(OC)=C(C)O1	OHRPDNHRQKOLGN-UHFFFAOYSA-N	Organoheterocyclic compounds	Pyrans	Pyranones and derivatives	Level 2	41.8	0	M-H2O-H	C12H18O4	-1.68619		18444	18594.6	18315.2	17677	17884.8	17717.5	18704.9	18923	18608.7	17610.1	18483.2	18904.5	18441.6	17964.9	18184.2	18561.5	19025.4	18375.5	18351.7	17859.4	17498.7
9.89_354.2634m/z	354.263	9.89468	LCMS-pos	Bicyclo Prostaglandin E1	267492		45557						91746206		CCCCC1C2CC(=O)C(C2CCC1=O)CCCCCCC(=O)O	SMKXBJMWSIFUAU-VXLLPVPCSA-N	Lipids and lipid-like molecules	Fatty Acyls	Eicosanoids	Level 2	41.8	0.393	M+NH4	C20H32O4	-1.44217		204423	247064	218231	63142.3	131547	101378	102949	79006.9	95869.6	223282	171221	180588	189852	213492	175814	310427	331664	314995	236524	254239	347648
4.48_183.0767m/z	183.077	4.48253	LCMS-pos	4'-Nitroacetophenone	209948	HMDB0256052	65840		28735	C02803			7487	100-19-6	CC(=O)C1=CC=C(C=C1)N(=O)=O	YQYGPGKTNQNXMH-UHFFFAOYSA-N	Organic oxygen compounds	Organooxygen compounds	Carbonyl compounds	Level 2	41.7	0	M+NH4	C8H7NO3	1.89895		2932.42	2860.08	3064.55	3137.65	3885.31	2973.07	2836.56	3077.31	3275.03	2740.17	2871.08	2372.99	2724.67	3013.03	3323.02	3007.62	3221.3	2991.44	3595.82	3666.25	2930.64
3.54_272.1615m/z	272.162	3.54248	LCMS-neg	Ala Ala Ile	263888		21324						139789064		CCC(C)C(C(=O)O)NC(=O)C(C)NC(=O)C(C)N	LGQPPBQRUBVTIF-JBDRJPRFSA-N	Organic acids and derivatives	Carboxylic acids and derivatives	Amino acids, peptides, and analogues	Level 2	41.7	0	M-H	C12H23N3O4	-0.133		1356.54	1128.77	1262.62	2100.48	1276.85	1567.55	1262.7	1849.63	1207.68	1436.8	1270.32	1449.73	1822.12	1074.98	1466.2	819.306	698.582	1055.82	1023.71	802.186	983.067
3.90_232.1190m/z	232.119	3.90192	LCMS-neg	4-[(2,4-Dihydroxy-3,3-dimethylbutanoyl)amino]butanoic acid	201663	HMDB0246316							2527		CC(C)(CO)C(O)C(=O)NCCCC(O)=O	SBBDHANTMHIRGW-UHFFFAOYSA-N	Organic acids and derivatives	Carboxylic acids and derivatives	Amino acids, peptides, and analogues	Level 2	41.7	6.71	M-H	C10H19NO5	-0.251004		1825.5	1771.18	1772.06	1442.72	1353.54	1839.12	1439.2	996.392	1555.57	1076.35	1370.66	1276.06	1084.77	997.953	1057.04	3046.68	3170.28	3770.65	2553.73	3123.31	3037.14
3.94_356.1459m/z	356.146	3.93857	LCMS-neg	Ac-Pro-Gly-Pro-OH	201142	HMDB0245745							75165221		CC(=O)N1CCCC1C(=O)NCC(=O)N1CCCC1C(O)=O	GSBMVIVQPLOJGL-UHFFFAOYSA-N	Organic acids and derivatives	Carboxylic acids and derivatives	Amino acids, peptides, and analogues	Level 2	41.7	0	M+FA-H	C14H21N3O5	-1.34568		1077.52	1303.39	1246.98	2353.93	1695.18	1875.68	1690.36	1637.21	1719.01	1122.06	1050.15	1023.09	930.089	956.595	943.948	945.282	785.86	877.645	1078.25	923.278	945.514
4.99_171.1379m/z	171.138	4.99158	LCMS-pos	(1R,2R,4S)-p-Menthane-1,2,8-triol	63129	HMDB0039893	94437		171752				186702	103665-38-9	CC(C)(O)C1CCC(C)(O)C(O)C1	KANCZQSRUGHECB-UHFFFAOYSA-N	Lipids and lipid-like molecules	Prenol lipids	Monoterpenoids	Level 2	41.7	0	M+H-H2O	C10H20O3	-0.272817		8567.75	6987.1	8326.74	7883.58	7057.6	7235.76	7452.07	8836.94	7519.21	7144.37	7698.1	8278.02	8014.19	7834.68	7333.08	8312.48	8658.83	9692.38	10223.3	10204.8	9606.08
9.33_377.1954m/z	377.195	9.33485	LCMS-neg	PGE3 1,15-lactone	3800		45954	LMFA03010199					15612696		O[C@@H]1CC([C@@H]2CC=CCCCC(=O)O[C@@H](C/C=C\CC)C=C[C@H]21)=O	BZTIGFGJIMLNRE-QLOYDKTKSA-N	Lipids and lipid-like molecules	Fatty Acyls	Eicosanoids	Level 2	41.7	0	M+FA-H	C20H28O4	-4.55661		2048.79	1952.2	1957.26	33.1763	264.212	212.924	486.252	9.06897e-06	256.882	1882.55	2424.3	1019.57	938.796	2245.48	1391.49	4711.36	3083.77	5800.58	4027.79	3107.87	3766.84
12.08_459.3125m/z	459.313	12.0829	LCMS-neg	25-hydroxy-1-oxo-3-epiprevitamin D3 / 25-hydroxy-1-oxo-3-epiprecholecalciferol	45336		42103	LMST03020165					5283690		C(/C1C[C@H](O)CC(=O)C=1C)=C/C1[C@]2([H])CC[C@@]([H])([C@@]2(C)CCC=1)[C@]([H])(C)CCCC(O)(C)C	FKHXIOLWTIFLGY-CFOFIPSRSA-N	Lipids and lipid-like molecules	Steroids and steroid derivatives	Vitamin D and derivatives	Level 2	41.6	0	M+FA-H	C27H42O3	2.21562		4944.81	4386.84	4328.09	1484.95	1488.31	1382.15	1431.8	1298.41	1385.83	3541.59	5507.22	4431.46	2843.11	5919.5	4747.98	6758.69	6417.48	7063.31	6395.26	8284.75	8181.12
14.23_409.3097m/z	409.31	14.2276	LCMS-pos	Shibic acid	1242		74367	LMFA01030831	77368				52921807		C(CCCCCCCCC/C=C\C/C=C\C/C=C\C/C=C\C/C=C\CC)(=O)O	HIFHGEKXHBBCMU-JLNKQSITSA-N	Lipids and lipid-like molecules	Fatty Acyls	Fatty acids and conjugates	Level 2	41.6	0	M+Na	C26H42O2	5.128		48915.8	55482.1	44704.4	2020.26	6700.32	5879.08	7124.8	10748	9324.24	20726.9	65869.5	46265.4	34327.7	59470.8	49114.7	41617.8	83217.5	83463.9	60099.9	71508	89333
3.86_277.1525m/z	277.152	3.86395	LCMS-pos	Sinapoylputrescine	57694	HMDB0033464	89291		174111				131751429	70185-57-8	COC1=CC(\C=C/C(=O)NCCCCN)=CC(OC)=C1O	ZYERUQAOCQZPJW-WAYWQWQTSA-N	Phenylpropanoids and polyketides	Cinnamic acids and derivatives	Hydroxycinnamic acids and derivatives	Level 2	41.6	0	M+H-H2O	C15H22N2O4	-7.48623		748.879	1248.58	1062.17	429.061	719.552	450.038	354.985	331.598	517.524	1386.1	892.307	687.292	1237.08	1571.07	945.641	1820.03	1427.42	1335.36	1461.57	1511.82	1974.04
4.86_264.0875m/z	264.087	4.8638	LCMS-neg	2-(2-Phenylacetoxy)propionylglycine	81782	HMDB0059732			89911				124202120		CCC(=O)NC(OC(=O)CC1=CC=CC=C1)C(O)=O	CFIIOIQADIQNGQ-UHFFFAOYSA-N	Organic acids and derivatives	Carboxylic acids and derivatives	Amino acids, peptides, and analogues	Level 2	41.6	0	M-H	C13H15NO5	-1.035		410.054	444.232	405.103	267.103	264.913	210.951	235.832	116.455	293.153	290.437	381.039	338.594	304.733	326.034	359.495	716.431	666.608	716.66	827.382	732.997	657.025
5.90_238.1082m/z	238.108	5.90277	LCMS-neg	4-(Butylamino)benzoic acid	201648	HMDB0246301	2809		521021				95946	4740-24-3	CCCCNC1=CC=C(C=C1)C(O)=O	YCCRFDDXAVMSLM-UHFFFAOYSA-N	Benzenoids	Benzene and substituted derivatives	Benzoic acids and derivatives	Level 2	41.6	0	M+FA-H	C11H15NO2	-1.45943		798.176	947.329	886.741	1154.95	847.631	990.39	887.118	903.223	908.787	1098.55	1076.94	1091.31	1224.72	875.597	1047.44	814.669	591.389	715.86	992.37	868.86	723.676
0.60_246.1459m/z	246.146	0.600217	LCMS-neg	Threonyllysine	54077	HMDB0029066			157893				10332210	23161-31-1	C[C@@H](O)[C@H](N)C(=O)N[C@@H](CCCCN)C(O)=O	YKRQRPFODDJQTC-CSMHCCOUSA-N	Organic acids and derivatives	Carboxylic acids and derivatives	Amino acids, peptides, and analogues	Level 2	41.5	0	M-H	C10H21N3O4	-0.0681744		1073.16	825.728	943.334	756.842	823.35	958.46	581.152	354.108	678.895	897.387	694.173	481.438	358.52	1085.87	732.859	1302.11	1737.43	1917.04	1453.68	1437.8	1519.72
11.00_307.1920m/z	307.192	11.0044	LCMS-neg	5-O-Methylembelin	35234	HMDB0040867	68286	LMPK15050007	65842	C10373			171489	56005-10-8	C1(OC)C(=O)C(CCCCCCCCCCC)=C(O)C(=O)C=1	KHBJLRRAMCJZLZ-UHFFFAOYSA-N	Organic oxygen compounds	Organooxygen compounds	Carbonyl compounds	Level 2	41.5	0	M-H	C18H28O4	1.59463		4643.29	4659.23	4537.32	404.745	1130.97	882.078	931.965	635.987	776.408	4697.13	3906.75	3248.77	2880.99	3971.59	2997.09	10314.2	8362.87	8873.26	7431.66	6561.88	9737.21
1.13_308.0988m/z	308.099	1.12843	LCMS-neg	9-O-Acetylneuraminic acid	209764	HMDB0255839							3266376		CC(=O)OCC(O)C(O)C1OC(O)(CC(O)C1N)C(O)=O	BJOZNDRNJJZHPZ-UHFFFAOYSA-N	Organic oxygen compounds	Organooxygen compounds	Carbohydrates and carbohydrate conjugates	Level 2	41.5	15.2	M-H	C11H19NO9	0.423293		5653.27	6569.3	6032.76	5713.23	4339.53	4952.73	4334.2	4293.88	3688.39	7020.58	7233.61	7790.49	7704.18	6919.54	8177.96	5697.24	6262.99	7076.32	8721.56	7230.6	7177.82
10.33_427.2721m/z	427.272	10.3331	LCMS-neg	1a,1b-dihomo-PGE1	3724		36171	LMFA03010108					5283099		[C@H]1(/C=C/[C@@H](O)CCCCC)[C@H](O)CC(=O)[C@@H]1CCCCCCCCC(=O)O	YMDDELUTDBQEMT-QZCLESEGSA-N	Lipids and lipid-like molecules	Fatty Acyls	Eicosanoids	Level 2	41.5	0	M+FA-H	C22H38O5	5.21173		9790.27	7856.4	8813.91	9.06897e-06	318.574	145.673	9.06897e-06	9.06897e-06	9.06897e-06	10193.9	2106.22	2665.79	2647.82	2753.45	3043.16	34660.9	19775	19073.2	15169.4	21797.1	17163.8
10.43_377.1953m/z	377.195	10.4292	LCMS-neg	Carnosic acid	273264	HMDB0002358	58123						65126	3650-09-7	CC(C)C1=C(C(=C2C(=C1)CCC3C2(CCCC3(C)C)C(=O)O)O)O	QRYRORQUOLYVBU-VBKZILBWSA-N	Lipids and lipid-like molecules	Prenol lipids	Diterpenoids	Level 2	41.5	0	M+FA-H	C20H28O4	-4.94275		2839.65	2435.1	2674.41	482.848	555.2	390.481	540.123	192.419	541.108	3497.69	3942.62	2721.83	3310.74	3841.73	2381.32	4525.66	3381.81	4832.58	3205.3	4708.07	5856.43
3.44_404.1278m/z	404.128	3.44003	LCMS-pos	Scandoside methyl ester	206740	HMDB0252234							3515876		COC(=O)C1=COC(OC2OC(CO)C(O)C(O)C2O)C2C1C(O)C=C2CO	WSGPLSDARZNMCW-UHFFFAOYSA-N	Lipids and lipid-like molecules	Prenol lipids	Terpene glycosides	Level 2	41.5	0	M+	C17H24O11	-9.9858		254.19	310.331	310.541	537.538	514.178	333.224	385.157	354.291	299.793	338.543	218.784	248.196	405.116	212.137	307.021	99.1967	70.5833	94.0766	40.5158	97.3545	130.857
[truncated: 2,747 more rows]
