# Supplementary material for: Study on Enzyme Activity and Metabolomics during Culture of Liquid Spawn of Floccularia luteovirens
Source: J Fungi (Basel). 2024 Aug 29;10(9):618. doi: 10.3390/jof10090618 (PMC11433261; doi:10.3390/jof10090618)
Supplement: Supplementary file 1 [file jof-10-00618-s001.zip › Table S2. bioactive compounds.xlsx]

## Sheet: Amino acid
ID	Metabolites	cid	HMDB	Super Class	Class	Sub Class	F.l10d-1	F.l10d-2	F.l10d-3	F.l10d-4	F.l10d-5	F.l10d-6	F.l20d-1	F.l20d-2	F.l20d-3	F.l20d-4	F.l20d-5	F.l20d-6	F.l30d-1	F.l30d-2	F.l30d-3	F.l30d-4	F.l30d-5	F.l30d-6
41	L-Alanine	46903	HMDB0000161	Organic acids and derivatives	Carboxylic acids and derivatives	Amino acids, peptides, and analogues	1.14152e+07	1.01934e+07	1.05999e+07	9.84658e+06	8.51973e+06	9.8951e+06	1.21382e+07	1.18436e+07	1.17102e+07	1.09829e+07	1.03537e+07	1.0606e+07	1.39261e+07	1.36928e+07	1.61292e+07	1.54557e+07	1.46257e+07	1.55354e+07
327	L-Asparagine	46908	HMDB0000168	Organic acids and derivatives	Carboxylic acids and derivatives	Amino acids, peptides, and analogues	108213	67698.7	73546.3	71083.9	29224.2	56140.1	169062	136483	153965	109504	96382.4	109125	356693	355648	566680	462963	380830	462967
0.67_146.0683n	D-Glutamine	48099	HMDB0003423	Organic acids and derivatives	Carboxylic acids and derivatives	Amino acids, peptides, and analogues	163072	169081	145068	153739	149327	159371	140796	137048	148110	140088	136831	134011	222702	225256	214469	207167	231860	219693
0.61_174.1116n	L-Arginine	47071	HMDB0000517	Organic acids and derivatives	Carboxylic acids and derivatives	Amino acids, peptides, and analogues	4.26751e+07	3.61943e+07	4.83029e+07	4.63295e+07	3.19444e+07	3.83814e+07	2.73959e+07	2.93179e+07	2.44088e+07	2.35688e+07	2.36269e+07	2.44359e+07	2.74525e+07	2.51139e+07	3.29693e+07	2.62517e+07	2.60692e+07	2.60959e+07
0.66_133.0375n	D-Aspartic acid	48738	HMDB0006483	Organic acids and derivatives	Carboxylic acids and derivatives	Amino acids, peptides, and analogues	48866.7	41874.9	46801.5	44758.6	43439.8	37181.8	31338.5	28850.6	31957.2	30111.4	33010.8	32957.2	52446	59098.3	48702.2	58947.8	51238.6	52472.1
246	L-Methionine	47164	HMDB0000696	Organic acids and derivatives	Carboxylic acids and derivatives	Amino acids, peptides, and analogues	111069	130711	108395	121419	92240.9	110163	31870.1	33076.4	27418.6	24576.8	33558.4	25317.1	81949.4	57975.7	91009.2	61722.2	57373.6	56707.9
276	D-Phenylalanine	205498	HMDB0250791	Organic acids and derivatives	Carboxylic acids and derivatives	Amino acids, peptides, and analogues	148831	107135	103193	94614.9	84208.4	87573.4	208957	202786	141180	147089	201894	156957	261997	247954	207430	231977	225670	239737
306	L-Glutamic Acid	46895	HMDB0000148	Organic acids and derivatives	Carboxylic acids and derivatives	Amino acids, peptides, and analogues	2.20712e+06	1.99173e+06	2.22639e+06	2.23932e+06	1.46222e+06	1.93655e+06	2.03418e+06	2.07586e+06	1.77024e+06	1.57721e+06	1.58015e+06	1.7167e+06	2.91708e+06	3.00067e+06	4.06885e+06	3.20247e+06	3.03611e+06	3.36595e+06
173	L-Serine	46917	HMDB0000187	Organic acids and derivatives	Carboxylic acids and derivatives	Amino acids, peptides, and analogues	4.12678e+06	3.7807e+06	4.7995e+06	4.35083e+06	2.94803e+06	3.70147e+06	6.42882e+06	6.2656e+06	6.20364e+06	5.62159e+06	5.37471e+06	5.70008e+06	9.91415e+06	9.85775e+06	1.2598e+07	1.10773e+07	1.01523e+07	1.09503e+07
144	Glycine	46881	HMDB0000123	Organic acids and derivatives	Carboxylic acids and derivatives	Amino acids, peptides, and analogues	1.58826e+07	1.51814e+07	1.56943e+07	1.51678e+07	1.40249e+07	1.54132e+07	1.70178e+07	1.60076e+07	1.62596e+07	1.53931e+07	1.37695e+07	1.47785e+07	1.71958e+07	1.73032e+07	1.96058e+07	1.89261e+07	1.7981e+07	1.8853e+07
558	L-Tryptophan	47303	HMDB0000929	Organoheterocyclic compounds	Indoles and derivatives	Indolyl carboxylic acids and derivatives	416175	383175	428978	398550	301075	368565	658167	690156	568514	490623	543770	569252	1.03412e+06	970863	1.28762e+06	1.06629e+06	988853	1.22211e+06
136	L-Isoleucine	2489	HMDB0000172	Organic acids and derivatives	Carboxylic acids and derivatives	Amino acids, peptides, and analogues	2.02794e+06	1.79135e+06	1.88266e+06	1.66487e+06	1.37434e+06	1.57228e+06	2.48124e+06	2.36812e+06	2.36943e+06	2.21935e+06	2.06839e+06	2.1789e+06	2.69819e+06	2.505e+06	3.16548e+06	3.02796e+06	2.74736e+06	3.14253e+06
466	L-Tyrosine	46901	HMDB0000158	Organic acids and derivatives	Carboxylic acids and derivatives	Amino acids, peptides, and analogues	1.27565e+06	1.08772e+06	1.22764e+06	1.11551e+06	829883	1.04098e+06	3.15889e+06	3.22605e+06	2.91924e+06	2.42234e+06	2.44255e+06	2.60958e+06	7.30697e+06	7.22046e+06	9.05124e+06	7.31557e+06	6.82815e+06	8.41518e+06
458	L-Histidine	46913	HMDB0000177	Organic acids and derivatives	Carboxylic acids and derivatives	Amino acids, peptides, and analogues	294256	271025	304225	288002	217524	278468	888614	1.16535e+06	988852	431371	514889	644527	2.63801e+06	2.71448e+06	5.84064e+06	3.11764e+06	2.33053e+06	3.53673e+06
186	L-Threonine	46907	HMDB0000167	Organic acids and derivatives	Carboxylic acids and derivatives	Amino acids, peptides, and analogues	982703	873723	955482	877399	664007	809080	1.43641e+06	1.39095e+06	1.35229e+06	1.25425e+06	1.17132e+06	1.26341e+06	1.96436e+06	1.91761e+06	2.48738e+06	2.21927e+06	2.04436e+06	2.24456e+06
95	L-Valine	47278	HMDB0000883	Organic acids and derivatives	Carboxylic acids and derivatives	Amino acids, peptides, and analogues	3.56547e+06	3.00866e+06	3.12748e+06	2.88999e+06	2.31142e+06	2.72574e+06	4.12606e+06	4.02583e+06	3.93027e+06	3.81193e+06	3.47117e+06	3.69066e+06	4.21811e+06	4.08241e+06	5.14119e+06	4.97074e+06	4.44654e+06	4.94897e+06
275	L-Cysteine	47101	HMDB0000574	Organic acids and derivatives	Carboxylic acids and derivatives	Amino acids, peptides, and analogues	17649.9	19432.1	18008.8	17968.6	13260.9	26046.1	31561.5	34658.4	29990.5	25015.1	26402.6	27777.6	75676.3	70821.8	96903.8	70027.1	72443.9	83156.1
0.59_146.1054n	D-Lysine	48090	HMDB0003405	Organic acids and derivatives	Carboxylic acids and derivatives	Amino acids, peptides, and analogues	1.8298e+06	1.6335e+06	1.86542e+06	1.81145e+06	1.41709e+06	1.47617e+06	1.9166e+06	2.01268e+06	1.99944e+06	1.70919e+06	1.69754e+06	1.75657e+06	2.18733e+06	1.99084e+06	2.29188e+06	1.68969e+06	2.3248e+06	2.11152e+06
139	L-Proline	46904	HMDB0000162	Organic acids and derivatives	Carboxylic acids and derivatives	Amino acids, peptides, and analogues	2.64469e+06	2.44908e+06	2.64161e+06	2.42606e+06	1.75701e+06	2.25487e+06	6.85492e+06	7.05017e+06	6.72288e+06	6.00759e+06	6.19285e+06	6.12301e+06	1.39474e+07	1.37771e+07	1.6312e+07	1.45659e+07	1.46766e+07	1.54451e+07

## Sheet: terpenoid
ID	Metabolites	cid	HMDB	Super Class	Class	Sub Class	F.l10d-1	F.l10d-2	F.l10d-3	F.l10d-4	F.l10d-5	F.l10d-6	F.l20d-1	F.l20d-2	F.l20d-3	F.l20d-4	F.l20d-5	F.l20d-6	F.l30d-1	F.l30d-2	F.l30d-3	F.l30d-4	F.l30d-5	F.l30d-6
8.48_379.2104m/z	8alpha-8-Hydroxy-12-oxo-13-abieten-18-oic acid	59700	HMDB0035878	Lipids and lipid-like molecules	Prenol lipids	Diterpenoids	76797.5	85487.8	121256	121604	39260.8	121826	35634	101788	25631	23800.2	98620.5	57569.7	7676.93	7134.28	9517.65	6417.95	5999.45	8748.71
11.27_361.2003m/z	(+)-Hardwickiic acid	255815	HMDB0302915	Lipids and lipid-like molecules	Prenol lipids	Diterpenoids	26.3121	26.9449	48.2652	28.6518	0	69.8874	2060.81	2629.54	2013.1	1191.1	2471.81	2049.23	5162.89	3812.75	5294.88	4891.64	4767.5	3738.29
11.45_311.2018m/z	Junceic acid	35906		Lipids and lipid-like molecules	Prenol lipids	Diterpenoids	2749.09	3276.55	2893.11	3084.09	3263.53	3181.28	2709.31	2645.7	2586.4	2614.92	2194.77	2633.01	2325.44	2214.06	1652.25	2046.37	1871.64	1933.59
11.69_345.2077m/z	Dehydroabietic acid	35913	HMDB0061925	Lipids and lipid-like molecules	Prenol lipids	Diterpenoids	748.424	760.514	938.611	474.415	786.41	801.621	2766.07	3765.05	3925.23	3103.15	4447.66	3820.79	5711.64	4791.49	5742.53	4946.51	5001.33	6525.47
12.12_349.2390m/z	(-)-Reiswigin A	36136		Lipids and lipid-like molecules	Prenol lipids	Diterpenoids	306.082	113.568	195.72	182.205	82.9677	56.2129	1561.02	1968.1	1950.82	1345.22	2432.61	1990.94	4517.18	2791.88	3573.17	3705.14	4316.51	5505.4
8.58_349.1980m/z	Gibberellin A14	256327	HMDB0303454	Lipids and lipid-like molecules	Prenol lipids	Diterpenoids	7574.33	13521.2	13631.9	13013.8	5612.02	13200.1	15268.3	16727.2	9714.88	8863.25	15527.1	9410.16	15900.4	14336.2	12210.7	8596.31	8826.69	12372.9
10.43_377.1953m/z	Carnosic acid	273264	HMDB0002358	Lipids and lipid-like molecules	Prenol lipids	Diterpenoids	482.848	555.2	390.481	540.123	192.419	541.108	3497.69	3942.62	2721.83	3310.74	3841.73	2381.32	4525.66	3381.81	4832.58	3205.3	4708.07	5856.43
4.14_398.1840m/z	Gibberellin A75	60561	HMDB0036893	Lipids and lipid-like molecules	Prenol lipids	Diterpenoids	0	0	0	0	0	13.2478	150.414	42.0331	110.594	182.039	125.168	142.338	974.55	1007.05	870.75	1115.26	791.453	988.539
603	Kolavenic Acid	546211		Lipids and lipid-like molecules	Prenol lipids	Diterpenoids	0	0	0	0	0	0	10939.5	9240.46	8270.77	7206.86	6838.05	8072.23	8682.22	7495.87	10940.6	8534.72	8385.99	10380.4
9.07_370.2585m/z	(ent-6alpha,7alpha,16alphaH)-6,7,17-Trihydroxy-19-kauranoic acid	60431	HMDB0036756	Lipids and lipid-like molecules	Prenol lipids	Diterpenoids	2215.34	6479.67	4760.97	3970.91	2297.04	3738.49	33653.9	19343.2	14538.6	15536.3	17607.5	11809.6	40803.7	32779.1	28028	18913.5	23498.8	43605.7
10.43_356.2790m/z	Sterebin E	59258	HMDB0035379	Lipids and lipid-like molecules	Prenol lipids	Diterpenoids	23091.7	31962.9	40440.1	38835.9	22028.8	46662.4	26940.7	37159.8	17547.9	23092.8	39199.7	26447.8	29744.8	29228.6	25212.6	17510.1	24028.6	31418.1
4.25_690.3113m/z	Aconitinum	203136	HMDB0247962	Lipids and lipid-like molecules	Prenol lipids	Diterpenoids	14288.3	10609.1	12882.3	9689.61	13865.9	9974.24	6353.53	4771.68	7198.94	6740.04	4326.74	6107.09	643.021	813.127	681.904	1102.22	722.125	1126.91
13.78_340.2841m/z	Crassumol A	35866		Lipids and lipid-like molecules	Prenol lipids	Diterpenoids	6242.69	8552.95	10039.9	9895.38	9340.74	12846.9	9657.91	29840.1	15247.4	15357.6	26632.7	19097.7	6476.59	14776.2	19053	12411.5	15961.8	14746.9
10.07_308.2344n	Annosquamosin B	55953	HMDB0031379	Lipids and lipid-like molecules	Prenol lipids	Diterpenoids	22988	18377.5	19601.1	106510	14941.1	25210.3	908.262	62370.1	37425.5	10014.6	10545	1515.47	78.6004	3473.17	349.362	6317.5	24.1029	1178.9
11.27_345.2076m/z	Oryzalexin C	255088	HMDB0302101	Lipids and lipid-like molecules	Prenol lipids	Diterpenoids	0	0	0	0	0	0	3777.81	5957.13	5089.53	5093.98	5720.35	6020.29	8432.78	6158.39	6880.12	6580.38	8473.6	11716.3
12.92_379.1585m/z	Ecabet	53647	HMDB0015613	Lipids and lipid-like molecules	Prenol lipids	Diterpenoids	22344.2	20887.5	18030.4	21811.9	12746.4	21534.7	84721.8	157679	59354	63457.4	135147	82783.5	38354.1	38112.3	42431.1	40895	39563.3	44263.1
3.55_537.2840m/z	(-)-Euphomine A	36071		Lipids and lipid-like molecules	Prenol lipids	Diterpenoids	821.674	1434.95	1446	2277.89	1831.75	1308.13	7162.16	8326.8	6841.46	5398.2	6723.42	9466.34	3111.94	3288.98	4811.06	4803.66	3363.6	3269.57
8.47_492.2715m/z	Erinacine P	60077	HMDB0036313	Lipids and lipid-like molecules	Prenol lipids	Diterpenoids	2044.64	1228.98	378.392	868.281	950.329	1062.26	10304	8814.75	10446.2	10485.8	7969.98	7697.36	6789.56	5506.56	5571.49	5001.65	5841.89	6439.61
11.87_506.2963m/z	Lefamulin	208223	HMDB0254002	Lipids and lipid-like molecules	Prenol lipids	Diterpenoids	12570.6	13845.8	7531.63	10955.6	10905.9	12852.5	3283.2	4456.87	2388.12	2399.67	3358.73	2655.12	772.356	599.478	826.276	992.173	774.832	529.11
4.46_676.3296m/z	Jesaconitine	208034	HMDB0253732	Lipids and lipid-like molecules	Prenol lipids	Diterpenoids	8505.86	11568	8922.7	7451.59	8104.22	8172.66	11090.2	11713.5	8701.6	10620.4	11474.3	11608.3	13699.8	14614.7	12334	14187.4	13402.5	13665.9
4.46_601.3001m/z	(-)-Euphomine	36072		Lipids and lipid-like molecules	Prenol lipids	Diterpenoids	7941.11	6205.94	6764.78	6519.47	7443.25	5683.23	16100	18251.2	18727	18442.8	16250.3	15847.4	12973.2	14506.3	14985.2	17829.4	15492.2	15561.1
4.06_618.2910m/z	Benzoylhypaconine	204077	HMDB0249052	Lipids and lipid-like molecules	Prenol lipids	Diterpenoids	7851.22	215.033	5858.99	5733.38	7499.94	5619.15	2213.59	2078.18	2730.47	3168.34	1972.72	1979.15	610.316	405.029	826.26	1026.44	572.861	793.624
4.16_644.3051m/z	Aconitine	258462	HMDB0004315	Lipids and lipid-like molecules	Prenol lipids	Diterpenoids	2746.11	215.033	1500.09	1364.92	1973.47	1725.77	1945.49	1457.21	1822.74	2190.55	1540.38	1745.46	0	69.8753	129.901	281.859	122.769	0
4.08_539.2842m/z	(3b,4b,11b,14b)-11-Ethoxy-3,4-epoxy-14-hydroxy-12-cyathen-15-al 14-xyloside	58611	HMDB0034617	Lipids and lipid-like molecules	Prenol lipids	Diterpenoids	1612.01	215.033	1203.09	988.953	1413	1014.98	1283.41	568.296	1340.93	1319.37	831.134	907.91	507.185	840.769	906.601	990.501	1052.43	736.44
4.29_853.4119m/z	Cabazitaxel	53693	HMDB0015672	Lipids and lipid-like molecules	Prenol lipids	Diterpenoids	3062.15	215.033	4101.71	4234.89	3081.79	2552.96	0	325.53	0	146.166	0	0	0	0	0	137.726	0	0
8.47_196.1462n	8E-Hydroxy-4,8-dimethyl-4,9-decadienal	6607		Lipids and lipid-like molecules	Prenol lipids	Monoterpenoids	21203.6	23079.9	30882.8	29683	14190.3	29460	10099	19886.5	8127.4	6693.72	18687.7	13480.5	4606.38	4771.21	4817.69	5854.06	4763.58	4681.63
4.29_200.1049n	2-Hydroxycampholonic acid	254896	HMDB0301821	Lipids and lipid-like molecules	Prenol lipids	Monoterpenoids	2020.14	2022.38	2505.21	2765.07	3002.44	2787.22	2284.51	2381.42	3055.72	2716.91	3449.69	3220.75	3105.74	3471.42	2661.39	3617.57	2922.7	3170.82
11.15_365.2313m/z	Crispane	62057	HMDB0038694	Lipids and lipid-like molecules	Prenol lipids	Monoterpenoids	12865	20794.2	20050.9	23669.9	10844.9	21760.2	15458.1	20906.9	11577.5	10363.8	19278.4	14899	15042	15296	18272.4	15746.3	15974.6	18331.5
5.70_229.1082m/z	alpha-Campholonic acid	254897	HMDB0301822	Lipids and lipid-like molecules	Prenol lipids	Monoterpenoids	462.805	308.032	259.63	345.628	332.856	321.364	1091.72	921.248	950.952	820.706	1025.6	1002.37	600.304	673.345	736.164	869.303	688.233	887.164
6.07_215.1280m/z	trans-p-Menth-2-ene-1,4-diol	60672	HMDB0037021	Lipids and lipid-like molecules	Prenol lipids	Monoterpenoids	555.302	547.547	582.709	554.626	507.721	571.9	572.864	391.561	541.297	477.734	680.319	584.783	560.261	447.588	639.911	415.607	463.621	566.213
4.99_171.1379m/z	(1R,2R,4S)-p-Menthane-1,2,8-triol	63129	HMDB0039893	Lipids and lipid-like molecules	Prenol lipids	Monoterpenoids	7883.58	7057.6	7235.76	7452.07	8836.94	7519.21	7144.37	7698.1	8278.02	8014.19	7834.68	7333.08	8312.48	8658.83	9692.38	10223.3	10204.8	9606.08
8.59_225.1125m/z	Norecasantalic acid	60490	HMDB0036817	Lipids and lipid-like molecules	Prenol lipids	Monoterpenoids	44.0819	48.4922	22.9416	0	0	26.5375	187.453	141.005	113.908	114.515	201.88	169.965	614.098	300.419	537.39	231.537	411.337	448.871
10.90_505.3178m/z	24-Nor-9,11-seco-11-acetoxy-3,6-dihydroxycholest-7,22-dien-9-one	45841		Lipids and lipid-like molecules	Prenol lipids	Monoterpenoids	3733.28	4433.43	3678.22	4432.88	3883.8	4447.44	12795.5	14901.6	14207.4	12681.9	15938.7	13803.3	25824.3	19362.5	20029.8	21407.1	23607.8	28010.1
4.78_185.1172m/z	(4S,8R)-8,9-Dihydroxy-p-menth-1(6)-en-2-one	62364	HMDB0039052	Lipids and lipid-like molecules	Prenol lipids	Monoterpenoids	5257.66	4560.46	4617.6	4008.41	5049.47	4995.21	4037.86	4605.57	4670.36	4295.97	4228.47	5000.39	4725.18	4838.84	4924.17	5587.88	6145.81	5153.21
10.46_253.1795m/z	L-Monomenthyl glutarate	256141	HMDB0303264	Lipids and lipid-like molecules	Prenol lipids	Monoterpenoids	2946.15	3330.54	3608.62	4201.54	3998.32	5056.91	3107.55	3379.06	3013.15	4372.37	3633.33	3994.82	2726.54	3437.76	2756.55	2763.28	3446.79	2817.16
9.50_193.0865m/z	ORTHOTHYMOTINIC ACID	266720		Lipids and lipid-like molecules	Prenol lipids	Monoterpenoids	10113.5	10961.4	10675.9	11391.8	10789.1	11550.9	11369.7	10923.7	9281.1	10239.8	9722.27	10162.1	10580.3	9795.06	9690.01	9735.44	10389.4	9320.69
3.57_333.1661m/z	Botrydial	35761		Lipids and lipid-like molecules	Prenol lipids	Monoterpenoids	3004.75	2878.88	2681.33	2838.95	2289.44	2398.85	10297.4	8124.73	9182.78	8465.14	7887.59	8760.63	9552.95	7665.48	8107.54	7777.35	6977.35	8119.89
10.73_395.1615m/z	Piperochromanoic acid	63777	HMDB0040634	Lipids and lipid-like molecules	Prenol lipids	Monoterpenoids	26896.7	30257.8	27685.3	26976.9	28733.6	30444	30548.4	25074.3	23779.8	26415.3	25205.7	22021.1	29351.1	22226.6	21500.6	19830	20303.9	20950.6
11.17_333.2542m/z	3-PINANONE OXIME	266995		Lipids and lipid-like molecules	Prenol lipids	Monoterpenoids	674.844	1262.66	609.121	871.123	600.705	1059.46	92.5093	193.593	29.8213	44.9601	162.079	144.397	98.8107	171.88	528.903	211.391	298.591	272.061
11.29_328.0978m/z	Cariporide	204584	HMDB0249676	Lipids and lipid-like molecules	Prenol lipids	Monoterpenoids	659.926	622.602	975.483	741.892	695.769	965.711	618.752	619.577	541.471	391.041	365.058	502.967	448.895	336.267	410.363	379.734	433.911	234.134
3.59_149.1326m/z	2,4-Dimethyl-1-(1-methylethyl)-benzene	83334	HMDB0061810	Lipids and lipid-like molecules	Prenol lipids	Monoterpenoids	667.195	674.286	709.499	758.756	694.71	673.252	585.758	667.757	618.506	711.251	657.899	721.903	665.652	704.904	730.248	883.892	735.941	708.461
3.55_697.2842m/z	Bisnor-(+)-S-145	204250	HMDB0249272	Lipids and lipid-like molecules	Prenol lipids	Monoterpenoids	1420.85	215.033	1325.38	1349.31	1197.48	766.823	2097.35	1279.37	1703.87	2557.65	1493.51	1850.16	1892.71	1531.72	2103.29	2296.52	1913.53	1882.84
3.83_539.2482m/z	7,11-Bisdeacetylvaltrate 7-(3-methylpentanoate) 11-(3-hydroxy-3-methylbutanoate)	57865	HMDB0033655	Lipids and lipid-like molecules	Prenol lipids	Monoterpenoids	1204.25	215.033	1323.74	1398.88	1191.52	1585.96	3592.98	3892.24	3934.11	3402.93	4381.05	3508.3	4587.01	3975.81	4233.76	4666.11	4522.17	4323.81
11.55_205.1949m/z	Aristolene	59048	HMDB0035146	Lipids and lipid-like molecules	Prenol lipids	Sesquiterpenoids	9530.29	11198.9	12999.9	18043.6	12260.6	20832.4	1190.97	1390.38	1320.53	1421.02	1978.49	1520.01	851.978	1084.55	1120.14	1252.1	1082.83	1076.18
8.47_335.2187m/z	Sterebin B	59220	HMDB0035338	Lipids and lipid-like molecules	Prenol lipids	Sesquiterpenoids	123865	133933	179292	183910	65213.6	176374	42887.5	112465	31434.8	25313.4	106717	61573.6	10438.4	10131	10719.7	7333.35	7041.31	8798.17
11.31_315.1971m/z	(4Z,9a)-9-(3-Methyl-2-butenoyloxy)-4,10(14)-oplopadien-3-one	58624	HMDB0034630	Lipids and lipid-like molecules	Prenol lipids	Sesquiterpenoids	228.627	521.544	457.749	485.054	699.409	586.995	1328.89	2428.07	1848.59	1260.11	2053.34	1768.74	2194.68	2483.01	3088.83	2955.94	3491.74	2192.71
11.53_307.2284m/z	5-(1-hydroxypropan-2-yl)isolongifol-4-ene	35694		Lipids and lipid-like molecules	Prenol lipids	Sesquiterpenoids	371.433	484.946	485.023	480.348	589.652	644.999	1644.74	2233.73	2222.17	1489.24	2225.19	2270.82	2726.24	2337.84	2752.88	2843.66	2576.99	3008.62
10.16_219.1739m/z	4,7(11)-Guaiadien-8-one	61629	HMDB0038201	Lipids and lipid-like molecules	Prenol lipids	Sesquiterpenoids	4883.27	4055.73	5001.69	4419.06	6316.79	5961.59	5017.15	5090.92	5031.73	5665.09	5291.77	6252.27	5160.83	5483.96	6622.84	6910.75	7248.3	6340.9
10.05_263.1653m/z	Isohumbertiol	63826	HMDB0040686	Lipids and lipid-like molecules	Prenol lipids	Sesquiterpenoids	4282.35	4082.73	3878.67	4266.33	4026.45	3982.46	4243.52	5328.86	4954.89	4071.26	4767.74	4621	4279.66	3888.98	4614.12	4670.56	4120.55	4030.14
7.10_235.1697m/z	Acorusdiol	55638	HMDB0030919	Lipids and lipid-like molecules	Prenol lipids	Sesquiterpenoids	1567.41	1136.84	1359.59	1433.18	1076.81	1251.88	606.608	1818.5	1543.66	996.394	882.034	1325.3	1265.35	1711.34	1420.29	2150.15	1525.45	2135.78
11.79_269.2122m/z	(+/-)-Dihydrofarnesol	56629	HMDB0032218	Lipids and lipid-like molecules	Prenol lipids	Sesquiterpenoids	5729.27	5528.06	5053.96	5109.56	5989.14	6146.44	5506.12	5350.35	5722.43	5683.89	5072.71	5911.3	5119.61	5170.19	4766.51	5480.33	5011.63	4544.82
10.45_336.2305n	9alpha-(3-Methylbutanoyloxy)-4S-hydroxy-10(14)-oplopen-3-one	62470	HMDB0039171	Lipids and lipid-like molecules	Prenol lipids	Sesquiterpenoids	15354.6	22444.8	21040.7	24578.5	13226.8	19614	25009.8	32848.2	19742.4	17729.3	31272.7	20690	39618.1	30568.1	37812.4	24841.4	37520.5	41358.2
10.05_363.2135m/z	2-alpha-Ethoxydihydrophytuberin	255859	HMDB0302961	Lipids and lipid-like molecules	Prenol lipids	Sesquiterpenoids	2613.52	4417.33	4664.69	4937.34	3513.49	5444.4	8721.31	14070.7	17268	10333.6	19533	11770.4	28938.5	37102.7	33897.8	26442.4	27683.3	31550.8
4.04_476.2119m/z	Deoxynivalenol 3-glucoside	63093	HMDB0039852	Lipids and lipid-like molecules	Prenol lipids	Sesquiterpenoids	2330.77	2076.3	1639.15	1415.32	1268.29	1412.95	2269.49	1339.22	1763.69	2036.67	1487.92	1498.65	1202.57	1019.92	1142.95	1190.91	1366.35	1093.42
7.27_235.1694m/z	Epioxylubimin	59473	HMDB0035613	Lipids and lipid-like molecules	Prenol lipids	Sesquiterpenoids	1951.85	1126.67	1516.49	1566.4	1723.65	1609.42	1288.42	1599.59	1612.49	1523.78	1513.54	1269.51	1953.87	1623.13	1409.28	2320.3	1801.85	1950.47
9.20_293.1760m/z	Phytuberin	59602	HMDB0035754	Lipids and lipid-like molecules	Prenol lipids	Sesquiterpenoids	28781.1	18853.5	23017.9	17076.6	20431.9	22950.8	29721.4	18495.5	18325.5	20781.8	19496.7	16082.6	24184.6	19973.4	21376.4	21901.3	16886.8	16694.9
8.67_253.1444m/z	3-Hydroxy-beta-ionone	60494	HMDB0036821	Lipids and lipid-like molecules	Prenol lipids	Sesquiterpenoids	5182.74	5857.88	5549.34	4806.46	5651.72	5934.38	5279.46	5687.98	5323.91	5817.18	5864.2	5828.16	5222.87	5876.47	5670.14	5580.44	6286.54	5779.9
12.07_223.2054m/z	(-)-Valeranone	60177	HMDB0036421	Lipids and lipid-like molecules	Prenol lipids	Sesquiterpenoids	454.364	452.194	377.857	428.453	429.39	453.432	403.256	429.915	418.331	422.891	433.677	393.79	449.451	420.119	351.573	443.799	418.322	520.471
9.80_432.2376m/z	Armillarin	62657	HMDB0039380	Lipids and lipid-like molecules	Prenol lipids	Sesquiterpenoids	3125.23	4491.7	2776.94	4009.93	3321.85	3295.6	3497.92	6494.92	7040.56	8424.71	6305.05	8975	6279.57	6167.55	7866.93	8397.73	7739.09	9065.4
512	6,10,14-Trimethyl-2-Pentadecanol	545922		Lipids and lipid-like molecules	Prenol lipids	Sesquiterpenoids	6081.71	5482.9	12843.5	10315	0	14434.6	17310.6	35040.5	48605.4	6012.26	19641.3	49999	29524.7	23944.4	2.17022e+06	25823.7	20577.5	28050.8
5.53_220.1820m/z	8alpha-3-Copaen-8-ol	60472	HMDB0036798	Lipids and lipid-like molecules	Prenol lipids	Sesquiterpenoids	22344.3	26639.2	29690	28855.5	27800.2	25257.8	21758.3	24438.7	24352.1	27351.3	31044.3	27385.4	25016.9	28241.6	21281.9	18243.1	19817.8	24047.4
3.78_220.1820m/z	1,5-Epoxy-4(14)-salvialene	61564	HMDB0038123	Lipids and lipid-like molecules	Prenol lipids	Sesquiterpenoids	5662.96	8334.96	8934.32	8490.63	9137.96	8412.5	5988.9	7135.97	9053.21	7864.17	8812.39	8332.97	7782.9	8823.96	7501.67	5209.02	6064.71	6620.68
13.34_244.1904m/z	4,5-Dihydrovomifoliol	63758	HMDB0040615	Lipids and lipid-like molecules	Prenol lipids	Sesquiterpenoids	1212.45	913.351	3574.92	1480.27	2076.29	3288.95	1677.1	1953.17	2727.05	3202.53	2348.2	2694.48	1590.1	2028.78	2169.68	4445.91	1767.26	2361.22
7.05_226.1799m/z	3-Oxo-alpha-ionol	256655	HMDB0303805	Lipids and lipid-like molecules	Prenol lipids	Sesquiterpenoids	7198.8	6967.08	11940.9	6495.94	6169.47	10067.4	8480.01	5341.83	7089.95	8768.57	6371.11	8520.36	7103.31	7248.32	6594.26	8339.28	7714.54	6400.92
11.68_189.1270m/z	9-Hydroxymegastigma-4,6,7-trien-3-one	255943	HMDB0303053	Lipids and lipid-like molecules	Prenol lipids	Sesquiterpenoids	754.392	759.079	754.979	1187.1	1558.79	1537.81	1137.18	1437.93	1765.08	1802.2	1813.03	1840.33	1594.96	1947.62	2042.95	2157.99	2304.22	2026.06
3.45_497.2007m/z	8-Isobutanoylneosolaniol	61932	HMDB0038561	Lipids and lipid-like molecules	Prenol lipids	Sesquiterpenoids	14857.1	13268.7	13190.1	12061.8	13718.5	12643.4	13550.3	13560	13179.4	12999.1	11414.1	12531.4	7860.24	8581	9075.01	9918.36	9967.17	7809.98
3.74_219.1739m/z	selina-4(14),7,11-trien-9-ol	35605		Lipids and lipid-like molecules	Prenol lipids	Sesquiterpenoids	4375.79	5523.23	5885.31	5610.88	6233.76	5801.88	5095.28	5374.97	6315.08	5610.72	5769.27	5941.92	5279.67	6628.72	7260.71	7350.15	7208.89	7767.91
10.77_263.1286m/z	(±)Abscisic Acid	266927		Lipids and lipid-like molecules	Prenol lipids	Sesquiterpenoids	10659.2	14870.9	67550.3	45443	8727.65	61232.7	0	64.5517	0	0	0	0	0	0	27.3732	110.672	0	0
9.82_293.1760m/z	Furanofukinin	60322	HMDB0036640	Lipids and lipid-like molecules	Prenol lipids	Sesquiterpenoids	36605.8	38098	37067	39324.8	38312.5	39430.9	36440.8	36990.6	34845	35431.4	37643	36311	34773.2	35003.5	35942.6	34488.6	36531.4	37376.8
8.53_341.1973m/z	Tanacetol B	58989	HMDB0035075	Lipids and lipid-like molecules	Prenol lipids	Sesquiterpenoids	8444.26	17201.5	15394.1	15196.4	8524.21	16796.9	72317.6	131735	84099.9	58066.4	122842	81132.9	121142	114318	140067	99991	101878	148863
10.53_258.2424m/z	Auberganol	62972	HMDB0039715	Lipids and lipid-like molecules	Prenol lipids	Sesquiterpenoids	1756.48	2532.14	10122	7947.01	1453.71	7603.62	1067.02	1393.52	768.209	376.63	1404.74	1603.08	1392.03	1407.42	2188.66	1677.52	1181.04	1075.97
8.35_288.2894m/z	14:0(5Me[R],9Me[R],13Me)	35478		Lipids and lipid-like molecules	Prenol lipids	Sesquiterpenoids	1.13794e+06	1.00341e+06	1.36283e+06	1.12342e+06	1.17086e+06	1.2925e+06	1.48668e+06	1.54258e+06	1.1538e+06	1.03205e+06	1.31421e+06	1.74234e+06	815270	1.61842e+06	1.66062e+06	1.1425e+06	1.66597e+06	1.78224e+06
11.08_293.2482m/z	3,7-Diethyl-11-methyltrideca-1,3,6,10-tetraene	9491		Lipids and lipid-like molecules	Prenol lipids	Sesquiterpenoids	5098.41	5087.88	3186.59	4419.7	4169.54	4717.25	110.834	435.147	293.131	405.205	371.484	585.858	0	0	0	0	0	0
11.08_293.2482m/z	3,7-Diethyl-11-methyltrideca-1,3,6,10-tetraene	9491		Lipids and lipid-like molecules	Prenol lipids	Sesquiterpenoids	5098.41	5087.88	3186.59	4419.7	4169.54	4717.25	110.834	435.147	293.131	405.205	371.484	585.858	0	0	0	0	0	0
14.96_341.1793m/z	S-Farnesyl Thioacetic Acid	266517		Lipids and lipid-like molecules	Prenol lipids	Sesquiterpenoids	16914.2	13295.3	16600.5	13282.6	14364.1	14645.3	11265	14654.2	14545.2	18503.5	10544.5	14159	11122.5	10510.3	10373.2	10576.8	12245.7	11025.6
3.46_434.1960m/z	Melledonol	59705	HMDB0035884	Lipids and lipid-like molecules	Prenol lipids	Sesquiterpenoids	25231.9	24847.7	21932.5	21315.3	21398.1	19640.9	26959.5	20565.9	23894.3	23589.5	19798.5	21833.2	18149.6	17259.2	18360.6	19110.2	18263.5	17429.3
9.85_447.2160m/z	Dolichyl b-D-glucosyl phosphate	47367	HMDB0001054	Lipids and lipid-like molecules	Prenol lipids	Sesquiterpenoids	3591.45	3186.92	1156.37	3575.32	1501.53	2403.39	11936.5	28192.3	23914.9	18749.9	22668.4	14427.5	26274.8	17543.1	24366.9	20867.4	21393.7	35050.6
0.63_667.3122m/z	S-Petasin	211110	HMDB0257423	Lipids and lipid-like molecules	Prenol lipids	Sesquiterpenoids	7364.25	6753.91	9282.49	6631.87	6903.73	8494.14	3360.76	4120.63	3230.1	4205.5	3432.32	5149.78	2203.33	2517.02	4273.76	3683.81	3439.97	3855.21
4.21_235.1694m/z	Zedoarondiol	60202	HMDB0036448	Lipids and lipid-like molecules	Prenol lipids	Sesquiterpenoids	2557.74	3029.26	3143.35	3594.8	4372.19	3941.63	2479.44	2937.6	2771.98	3266.6	3644.11	2904.24	2482.39	3204.49	3067.84	4620	3617.47	3519.05
5.35_235.1703m/z	(2-trans-6-trans)-farnesoate	256786	HMDB0303953	Lipids and lipid-like molecules	Prenol lipids	Sesquiterpenoids	1596.43	215.033	1086.41	1064.93	1457.99	1532.26	1021.16	1727.26	2021.54	1628.8	1161.58	1430.49	1402.63	1630.35	1763.66	2123.48	1525.63	1762.84
11.21_339.1449m/z	15-Acetyl-4-deoxynivalenol	57674	HMDB0033444	Lipids and lipid-like molecules	Prenol lipids	Sesquiterpenoids	52.2358	215.033	137.282	77.425	47.7405	96.4639	1633.9	3131.75	1671.67	1368.64	2843.65	2328.63	5845	4882.2	5143.79	3667.99	4693.06	5633.42
11.56_667.4072m/z	Pterocaryoside B	210696	HMDB0256913	Lipids and lipid-like molecules	Prenol lipids	Sesterterpenoids	0	248.86	224.325	460.76	315.699	608.145	15502.5	23698.8	19187.2	13200.6	23357.7	22617.6	36448.7	36703.7	49260.4	45240	44478.3	53709
4.42_419.1218m/z	secologanate	257292	HMDB0304481	Lipids and lipid-like molecules	Prenol lipids	Terpene glycosides	1886.1	2014.58	1950.65	2373.8	1630.6	2123.48	3230.56	3950.05	3192.38	2628.71	3928.35	2933.87	4662.6	4209.95	4524.88	4387.33	4163.43	5462.02
3.44_404.1278m/z	Scandoside methyl ester	206740	HMDB0252234	Lipids and lipid-like molecules	Prenol lipids	Terpene glycosides	537.538	514.178	333.224	385.157	354.291	299.793	338.543	218.784	248.196	405.116	212.137	307.021	99.1967	70.5833	94.0766	40.5158	97.3545	130.857
4.86_361.1507m/z	10-Hydroxy-8-nor-2-fenchanone glucoside	57853	HMDB0033643	Lipids and lipid-like molecules	Prenol lipids	Terpene glycosides	341.457	567.694	567.81	473.9	328.634	448.464	1532.92	1000.56	1411.07	983.674	1010.9	1269.76	2703.99	1690.96	1803.36	2034.85	2470.1	2172.79
3.96_347.1353m/z	Ajugol	203226	HMDB0248074	Lipids and lipid-like molecules	Prenol lipids	Terpene glycosides	107.173	231.208	188.894	343.759	182.667	286.397	1942.32	3318.43	1974.15	1092.85	3607.12	2222.26	6614.88	6172.51	7599.81	5762.18	5831.47	8448.04
4.58_406.1685m/z	Geniposide	207132	HMDB0252679	Lipids and lipid-like molecules	Prenol lipids	Terpene glycosides	854.941	939.316	689.824	661.219	1146.1	815.149	835.037	895.53	1091.99	845.656	624.58	1089.06	656.746	659.123	644.211	624.445	781.052	708.529
4.44_481.2635m/z	Citronellyl beta-sophoroside	57107	HMDB0032839	Lipids and lipid-like molecules	Prenol lipids	Terpene glycosides	1446.71	1870.43	2213.37	1716.58	1592.02	1416.09	597.47	943.763	621.743	655.029	1038.36	832.316	1290.05	1601.43	1441.47	1766.88	816.309	1105.35
4.61_461.1683m/z	Diffusoside C	35344		Lipids and lipid-like molecules	Prenol lipids	Terpene glycosides	13620.6	10163.1	11307.5	9877.24	11710.7	10038.4	17825.8	16193.5	18015.2	17801.9	14889.3	17208.8	15961	16082.8	16099.2	18147.8	18396.6	19653.9
4.46_603.3135m/z	2-O-(2-O-isovaleryl-beta-D-glucopyranosyl) atractyligenin.	35972		Lipids and lipid-like molecules	Prenol lipids	Terpene glycosides	10857.5	11570.6	9206.23	8182.05	10011.4	8780.88	23947.3	25486.9	21339.6	27312.9	23440.1	25572.2	22308.1	22380.9	21023.1	25358.5	23838.7	21227.4
3.62_525.2682m/z	steviol-19-O-beta-D-glucoside	35869		Lipids and lipid-like molecules	Prenol lipids	Terpene glycosides	44194.8	34493.8	32972.1	29339.7	38401.5	29156.5	36752.5	33157.9	35656.3	39472.9	31896	38317.2	25343.3	25758.6	31405.2	31618.1	29428.9	27930.2
1.46_438.1966m/z	Lamioside	35311		Lipids and lipid-like molecules	Prenol lipids	Terpene glycosides	3481.93	3582.87	2398.89	2867.22	1654.89	3339.19	5943.4	5111.43	5785.25	4244.06	4831.32	5245.14	5599.58	5925.26	5531.04	5350.4	5706.53	8248.31
12.43_608.4152m/z	Lasalocid A	28304		Lipids and lipid-like molecules	Prenol lipids	Terpene glycosides	1534.86	2904.07	2033.96	5529.48	3240.2	6613.09	32105.2	40634.4	31966.7	46831.8	38812.2	30542.8	38684	47983.5	45231.9	32130.8	40030.3	47455.2
4.59_564.3586m/z	Phytyl 2-O-methyl-dimethylarsinoylribose	35861		Lipids and lipid-like molecules	Prenol lipids	Terpene glycosides	10726.8	12910.8	21513.4	15403.6	9642.22	11958.5	4341.59	4451	6926.94	4432.35	4675.22	6069.22	7890	7930.99	8853.95	10798.9	8640.91	7939.66
3.70_495.2577m/z	Cinncassiol D4 2-glucoside	58982	HMDB0035065	Lipids and lipid-like molecules	Prenol lipids	Terpene glycosides	32545.1	30547.7	29964.3	24764	29709.3	21550.6	26123.8	17029.3	18514.9	28384.5	17862	24794.6	13974.7	13416.9	13940.9	15202.9	16464.8	13859.5
11.95_329.1587m/z	Nepetaside	61583	HMDB0038149	Lipids and lipid-like molecules	Prenol lipids	Terpene glycosides	4928.58	5032.09	4484.23	4839.46	4311.71	4843.3	4979.94	5563.13	4928.87	4576.34	5416.38	4676.96	5101.01	5711.03	4695.5	4737.22	4607.63	4683.37
2.14_511.2513m/z	ent-6R,16bOH,17-Trihydroxy-7-oxo-6,7-seco-19,6-kauranolide 6-O-glucoside	61918	HMDB0038546	Lipids and lipid-like molecules	Prenol lipids	Terpene glycosides	9012.63	5701.26	7491.66	7992.73	6771.81	5202.03	2863.73	1674.6	2023.3	2680.92	1364.14	1633.26	1314.84	444.69	1124.04	1250.6	1076.18	1057.24
4.25_692.3246m/z	Pisumoside B	60766	HMDB0037125	Lipids and lipid-like molecules	Prenol lipids	Terpene glycosides	8259.59	6129.86	7618.95	7150.91	10186.8	5548.28	3556.62	2986.27	4635.44	4961.8	3335.84	3487.16	0	0	134.426	244.256	357.692	110.396
3.53_833.3820m/z	Dulcoside A	35879		Lipids and lipid-like molecules	Prenol lipids	Terpene glycosides	8982.34	6823.43	8439.06	7105.87	7035.3	6718.89	7108.98	6385.51	8192.31	7672.55	6835.82	7332.88	5423.1	5858.78	6194.82	6564.08	6373.87	6712.57
12.13_649.3968m/z	3-Epipapyriferic acid	63658	HMDB0040498	Lipids and lipid-like molecules	Prenol lipids	Terpene glycosides	0	154.038	146.523	475.071	76.5621	132.275	9621.78	13391.1	9578.08	5422.28	12859.6	12165.2	22287.1	21105.3	27528.4	22740.9	26296.9	29987.3
3.93_499.2165m/z	Cinnamoside	62247	HMDB0038923	Lipids and lipid-like molecules	Prenol lipids	Terpene glycosides	11366.9	9164.84	10416	9001.98	8827.4	8652.51	13712.3	14114.1	16922.2	17508.6	12769.2	13904.5	14808.4	13924.3	15447.5	16862.7	17563.1	15880.2
3.89_543.2428m/z	Cinncassiol A 19-glucoside	59061	HMDB0035165	Lipids and lipid-like molecules	Prenol lipids	Terpene glycosides	6985.57	6215.65	6409.27	5395.41	5932.06	6189.4	7607.53	7775.85	9797.95	9260.76	7195.89	7781.95	7357.09	6847.21	7047.97	7741.03	7991.9	6045.77
3.43_853.3708m/z	Pisumoside A	60767	HMDB0037126	Lipids and lipid-like molecules	Prenol lipids	Terpene glycosides	2844.95	2870.98	2725.18	2597.93	3083.62	2220.27	3040.81	3050.42	2563.73	2550.94	2935.72	2886.5	2038.85	2441.81	2385.13	2566.12	2534.8	2469.9
11.21_666.4202m/z	Tragopogonsaponin A	61393	HMDB0037910	Lipids and lipid-like molecules	Prenol lipids	Terpene glycosides	0	0	78.1184	92.418	0	166.704	1179.06	1391.85	787.766	325.74	1011.08	812.144	3522.81	1667.72	2701.3	1534.86	2227.15	3027.63
11.77_511.1462m/z	Agnuside	60262	HMDB0036561	Lipids and lipid-like molecules	Prenol lipids	Terpene glycosides	102.275	215.033	524.619	602.822	54.9974	390.84	495.483	436.105	261.21	173.86	512.669	287.773	1078.22	689.656	769.029	688.826	673.984	1004.86
3.46_683.3017m/z	Goshonoside F3	61768	HMDB0038376	Lipids and lipid-like molecules	Prenol lipids	Terpene glycosides	2439.41	215.033	2484.96	2819.58	2075.24	2270.85	5749.49	5857.4	5834.11	4604.45	5628.84	5227.46	6400.38	5960.46	7277.63	7401.7	5966.31	6594.21
3.95_525.2682m/z	Neoandrographolide	534734		Lipids and lipid-like molecules	Prenol lipids	Terpene glycosides	4563.31	215.033	3663.37	3642.07	3765.28	3071.07	6539.89	7157.78	7432.05	7262.49	6327.17	6285.44	7005.44	6923.59	6720.13	7006.35	7296.56	7734.66
4.72_433.2448m/z	Glucosyl (2E,6E,10x)-10,11-dihydroxy-2,6-farnesadienoate	61312	HMDB0037823	Lipids and lipid-like molecules	Prenol lipids	Terpene glycosides	4040.27	215.033	2145.76	2174.12	3055.26	2505.81	2446.71	1531.01	2263.89	3011.72	1175.46	1940.53	1893.78	1584.07	1238.16	1509.94	2054.96	2492.8
0.62_470.1406n	Plumieride	276458		Lipids and lipid-like molecules	Prenol lipids	Terpene glycosides	14957.8	215.033	23260	16623.8	36623.4	25250.3	41972.3	17838.5	18087.4	13116.2	28757.6	24532.2	21765.7	25030.9	19181.5	18812.5	23876.5	31054.3
3.42_553.2609m/z	Cinncassiol D2 glucoside	58670	HMDB0034679	Lipids and lipid-like molecules	Prenol lipids	Terpene glycosides	1289.01	215.033	1153.5	1516.85	1118.71	1018.88	1884.71	2077.28	2365.56	1679.81	1589.77	2058.28	2414.7	2250.93	2652.43	2340.49	2215.04	2142.83
10.50_277.1446m/z	Dehydrodihydrocostus lactone	255277	HMDB0302309	Lipids and lipid-like molecules	Prenol lipids	Terpene lactones	16520.2	16166.2	14471.2	16382.9	15370.7	14357.6	12657.8	11981.6	12405.1	13329.6	12307.2	11756.2	13885.3	13513.4	14285.5	11597	13667.7	11673.8
8.90_347.1825m/z	Blumealactone B	60346	HMDB0036666	Lipids and lipid-like molecules	Prenol lipids	Terpene lactones	3858.22	10695.8	10721.2	7838.23	4830.21	6665.08	49203.3	37410.4	24069.7	27926.4	27450	23243.2	74932.3	57872.5	45336.4	36449.6	46005.1	79805.3
9.70_393.1904m/z	Bakkenolide C	58922	HMDB0034999	Lipids and lipid-like molecules	Prenol lipids	Terpene lactones	0	0	0	0	0	0	1255.74	1234.28	815.595	552.871	1095.84	486.133	3225.52	2293.31	3052.61	2129.76	2748.72	2864.03
9.70_393.1904m/z	Bakkenolide C	58922	HMDB0034999	Lipids and lipid-like molecules	Prenol lipids	Terpene lactones	0	0	0	0	0	0	1255.74	1234.28	815.595	552.871	1095.84	486.133	3225.52	2293.31	3052.61	2129.76	2748.72	2864.03
10.83_391.2112m/z	Pinusolide	59033	HMDB0035130	Lipids and lipid-like molecules	Prenol lipids	Terpene lactones	249.123	207.474	140.491	226.064	132.094	209.686	744.113	542.143	896.222	562.569	902.2	723.476	1467.55	1220.94	1275.57	1447.38	1294.75	1508.97
727	Ginkgolide B	60532	HMDB0036861	Lipids and lipid-like molecules	Prenol lipids	Terpene lactones	15579.6	9743.91	11452	10147.9	8043.75	8435.6	13376.8	14804.6	11923.8	13073.6	10014.6	9859.14	5390.56	5187.77	11413.3	8666.49	7100.28	7787
1.53_541.2266m/z	Glaucarubin	59484	HMDB0035626	Lipids and lipid-like molecules	Prenol lipids	Terpene lactones	39556.6	34016.6	35954.8	32584.2	37751.6	33005.8	34488.1	28035.5	33892.8	35914.6	27411.1	31755.9	19225.8	19500.5	19043.6	22361.1	23055.6	20693.8
0.82_669.3199m/z	Peridinin	210206	HMDB0256341	Lipids and lipid-like molecules	Prenol lipids	Terpene lactones	4607.02	4158.72	2972.22	2381.8	3030.52	2252.87	5565.59	7125.32	6506.57	8569.64	9389.89	6631.38	5946.22	4897.89	3719.14	5657.2	6312.03	6248.13
10.52_735.3597m/z	Longilactone, delta-4(18)-Isomer, 2alpha-alcoho	289862		Lipids and lipid-like molecules	Prenol lipids	Terpene lactones	0	215.033	0	0	0	0	346.027	1105.52	696.077	342.068	1151	327.11	3240.11	1595.43	2974.13	1913.66	2450.15	3062.96
0.61_409.1683m/z	Bakkenolide D	58921	HMDB0034998	Lipids and lipid-like molecules	Prenol lipids	Terpene lactones	24453.5	215.033	19657.8	21070.6	11467.7	11809.7	19116.5	21896.8	18951.4	15938.6	33074.5	13030.4	22174.1	11771.1	13865.9	16125.9	15551.3	22000.6
10.38_453.3317m/z	Ganodermic acid Jb	59216	HMDB0035334	Lipids and lipid-like molecules	Prenol lipids	Triterpenoids	10779.9	11015.1	11299.3	9472.09	10740.1	15707.3	3576.69	6351.07	3538.57	3144.52	5419.64	6627.57	5817.29	7440.58	9300.58	6202.44	7209.78	6195.2
10.85_453.3333m/z	Queretaroic acid	36311	HMDB34523	Lipids and lipid-like molecules	Prenol lipids	Triterpenoids	1165.36	1678.71	954.652	1538.45	862.318	1652.73	343.787	491.591	308.235	288.32	332.786	361.157	229.945	346.302	571.367	354.423	397.829	254.67
11.46_475.3072m/z	Isonuatigenin	44569		Lipids and lipid-like molecules	Prenol lipids	Triterpenoids	2507.22	2835.49	1986.77	2923.89	2529.52	2979.25	5611.61	6423.56	5090.62	4839.62	5295.65	5147.14	7467.56	6844.81	6436.86	6326.28	6423.55	9764.22
12.80_504.3677m/z	Ceanothic acid	60523	HMDB0036851	Lipids and lipid-like molecules	Prenol lipids	Triterpenoids	112748	153183	165017	195867	235157	215697	318583	638964	526024	451653	667618	597083	455244	716412	755572	620541	755639	886642
12.80_490.3521m/z	(17alpha,23S)-Epoxy-28,29-dihydroxy-27-norlanost-8-ene-3,24-dione	59482	HMDB0035624	Lipids and lipid-like molecules	Prenol lipids	Triterpenoids	19535.5	29592.9	34685.5	41607.5	45137	43211.5	73170.8	119410	110244	89531.5	130280	118088	98378.4	131837	139102	103874	128845	157270
11.74_531.3289m/z	Contignasterol	205219	HMDB0250439	Lipids and lipid-like molecules	Prenol lipids	Triterpenoids	3295.39	2969.54	3348.17	3067.86	5609.89	3496.19	13378.3	18652.1	19517.9	20445	24340.4	21717.4	20713.6	22897.3	19953.7	20930.6	28438.1	28012.7
12.20_430.3079n	Hecogenin	44470		Lipids and lipid-like molecules	Prenol lipids	Triterpenoids	7991.63	10953	7957.46	11815	13163.5	15691.4	23689.6	40691.8	37631.4	27313.5	44817	31429.6	41496.7	43403.7	54176.4	40521.4	58268.9	53524.6
11.81_513.2825m/z	Ganoweberianic acid B	43738		Lipids and lipid-like molecules	Prenol lipids	Triterpenoids	2914.84	3533.57	2731.67	4646.32	6179.33	6239.21	8454.34	16776.4	19338.8	17995.2	21366.1	17654.2	17003.6	20830.4	22287.6	21123.2	24100	26791.4
14.11_526.4101m/z	Fasciculol C	59681	HMDB0035853	Lipids and lipid-like molecules	Prenol lipids	Triterpenoids	5018.7	7510.46	6996.13	9900.76	13588.7	13597.6	31442.6	69952.2	61953.6	48788.6	84779.1	65835	14210	33396.8	42241.6	33217.9	40680.6	45314.8
12.10_617.3707m/z	Madlongiside C	61387	HMDB0037904	Lipids and lipid-like molecules	Prenol lipids	Triterpenoids	342.455	1006.68	626.561	1091.76	1213.55	1293.13	10748.2	15821	10921.7	8455.26	15523.2	11808.8	29835.3	26429.2	29267.9	25257.9	29649.6	35395.4
11.68_649.3608m/z	Esculentoside E	58629	HMDB0034635	Lipids and lipid-like molecules	Prenol lipids	Triterpenoids	790.474	4805.04	1889.12	4113.8	3226.89	5044.55	57411.6	77143.1	59781.8	49337.3	72166	60334.5	126462	109153	137636	124711	127444	131547
11.99_506.3826m/z	Esculentic acid (Diplazium)	59622	HMDB0035782	Lipids and lipid-like molecules	Prenol lipids	Triterpenoids	284.043	105.285	93.103	204.839	139.638	86.7641	2301.89	3829.59	2874.39	2485.65	3447.08	2530.47	4344.97	3999.45	4325.59	3608.26	4834.16	5805.3
4.23_667.3770m/z	Agelaxanthin C	37294		Lipids and lipid-like molecules	Prenol lipids	Triterpenoids	17653.5	14803.5	13834.9	14850.2	17832.5	12779.9	11091.1	9489.21	11447.9	11247.3	10490.4	10120.3	3446.98	3042.71	4035.06	5265.57	4772.32	3183.6
3.80_532.2560m/z	Nomilin	59615	HMDB0035772	Lipids and lipid-like molecules	Prenol lipids	Triterpenoids	29061.8	21084.9	23038.5	17624.1	21127.8	18868	11643.5	8971.99	12603	11469	7678.28	10705.6	4839.05	4601.02	4443.96	4471.63	5630.84	4818.2
4.14_537.3032m/z	Rhapocasterone B	44367		Lipids and lipid-like molecules	Prenol lipids	Triterpenoids	4270.31	4940.41	3719.81	3460.03	3442.34	3417.22	5471.5	3458.69	4280.68	4072.83	3409.17	4589.13	3539.86	3251.31	3725.31	3988.54	3562.72	3576.53
8.79_458.3772m/z	Quasiprotopanaxatriol	64615	HMDB0041533	Lipids and lipid-like molecules	Prenol lipids	Triterpenoids	181386	168729	157116	163707	196585	191923	127958	124719	143597	164295	135481	141744	127536	150416	120065	136309	124911	106303
12.11_572.3710n	Ganoderic acid Ma	59211	HMDB0035329	Lipids and lipid-like molecules	Prenol lipids	Triterpenoids	506.838	1048.5	861.75	1244.73	1254.77	1571.88	11597.2	20467.7	14554.6	11702.6	19332.3	15465.9	30076.2	31515.4	35582.6	28606.1	35263.1	40835.1
10.25_471.3269m/z	7',8'-Dihydro-8'-hydroxyreticulataxanthin	62400	HMDB0039090	Lipids and lipid-like molecules	Prenol lipids	Triterpenoids	21489.8	19616.1	21397	19191.3	25690.9	21480.5	15340.9	13446.2	15691.4	15171.6	14039	13109.7	16314.9	15776.1	14553.8	14720.8	15233.4	15214.9
3.88_526.2567m/z	Ganosporeric acid A	57284	HMDB0033022	Lipids and lipid-like molecules	Prenol lipids	Triterpenoids	3032.97	2441.49	2850.29	3087.23	2870.51	2441.66	2445.02	2442.47	2988.77	2581.54	2017.7	2122.02	1681.6	1713.43	1997.94	1742.17	1318.59	1916.7
11.61_617.3706m/z	Cimimanol B	44593		Lipids and lipid-like molecules	Prenol lipids	Triterpenoids	3153.78	4740.68	3431.19	6983.2	4218.19	7884.62	37641.8	43879.6	29750.4	27756.6	40508.4	36974.6	55083.6	58387.2	68615.3	61235.9	58205.5	59166.2
8.81_472.3562m/z	3alpha-Corosolic acid	64153	HMDB0041043	Lipids and lipid-like molecules	Prenol lipids	Triterpenoids	4562.02	3064.17	3733.94	3182.21	4002.79	4447.12	2235.44	2674.59	2630.75	2820.14	3073.48	3194.25	3421.77	2682.25	2322.84	2208.37	2189.64	2044.46
13.76_601.3756m/z	3beta,15alpha-Diacetoxylanosta-8,24-dien-26-oic acid	60196	HMDB0036442	Lipids and lipid-like molecules	Prenol lipids	Triterpenoids	74.9559	66.285	105.414	102.35	211.048	91.6245	6714.35	8128.66	6540.14	4160.08	8457.45	7802.47	15133.6	11451	17350.9	15288	16975.5	15617.2
3.82_959.4226m/z	ANTHOTHECOL	266598		Lipids and lipid-like molecules	Prenol lipids	Triterpenoids	2598.89	215.033	2461.4	1989.8	2803.8	2705.16	2981.52	1716.27	2211.63	2618.14	1959.86	2605.33	743.104	515.746	595.703	1241.43	1515.5	741.733
8.78_487.3211m/z	(all-E)-6'-Apo-y-caroten-6'-al	63351	HMDB0040118	Lipids and lipid-like molecules	Prenol lipids	Triterpenoids	1934.72	215.033	2193.33	1858.49	2401.49	1969.83	3342.09	3221.24	2614.42	2555.91	2725.74	3242.4	2448.06	2002.29	2405.29	2665.71	2236.43	2221.72
3.72_613.3294m/z	3-Benzoyloxy-11-oxo-12-ursen-28-oic acid	57160	HMDB0032894	Lipids and lipid-like molecules	Prenol lipids	Triterpenoids	11852.7	215.033	9806.26	10147.2	9920.02	8934.17	11548.5	9703.98	11023.2	10142.7	7790.74	10447	4707.05	4403.29	5066.13	5979.84	5576.4	3444.63
14.05_593.3629m/z	Semi-astacene	37109		Lipids and lipid-like molecules	Prenol lipids	Tetraterpenoids	488.068	855.998	946.991	730.138	79.2541	389.378	6164.17	5216.9	4695.17	3920.06	5257.67	6325.56	6152.14	6544.89	6835.09	7323.47	5557.67	5527.01
4.19_653.3616m/z	4-Ketonostoxanthin	37139		Lipids and lipid-like molecules	Prenol lipids	Tetraterpenoids	4286.07	3650.18	4406.16	4126.15	4884.82	4760.49	3695.08	2377.7	3942.35	4285.03	3885.42	3954.85	1635.29	1732.29	1895.7	2636.34	2877.72	1876.55
12.45_641.3841m/z	Astaxanthin	36603	HMDB0002204	Lipids and lipid-like molecules	Prenol lipids	Tetraterpenoids	0	0	0	0	0	0	926.336	1534.26	823.695	273.684	1826.42	1211.68	2019.89	2750.93	4842.14	3927.36	3081.83	3316.81

## Sheet: flavonoids
ID	Metabolites	cid	HMDB	Super Class	Class	Sub Class	F.l10d-1	F.l10d-2	F.l10d-3	F.l10d-4	F.l10d-5	F.l10d-6	F.l20d-1	F.l20d-2	F.l20d-3	F.l20d-4	F.l20d-5	F.l20d-6	F.l30d-1	F.l30d-2	F.l30d-3	F.l30d-4	F.l30d-5	F.l30d-6
5.74_237.0536m/z	Liquiritin rhamnoside	256471	HMDB0303602	Phenylpropanoids and polyketides	Flavonoids	Flavans	220.686	403.901	448.141	423.677	231.94	403.032	427.668	461.413	392.836	282.322	464.789	382.651	659.507	536.771	833.183	341.683	626.215	582.862
9.89_367.1209m/z	3,5,7-Trihydroxy-8-methoxy-4'-prenyloxyflavone	33228		Phenylpropanoids and polyketides	Flavonoids	Flavones	0	64.3025	33.1987	35.9069	0	67.6468	591.692	487.768	295.525	117.246	279.984	395.048	649.448	762.195	781.788	625.118	566.358	910.871
6.00_295.0592m/z	Muscomosin	57506	HMDB0033255	Phenylpropanoids and polyketides	Isoflavonoids	Isoflavans	512.188	486.175	517.328	608.255	491.367	452.622	580.382	464.811	578.493	545.837	446.119	571.288	436.289	529.958	429.272	306.544	524.774	339.972
704	Epigallocatechin	28824	HMDB0038361	Phenylpropanoids and polyketides	Flavonoids	Flavans	189645	409181	142698	438638	305642	267855	410175	157247	207385	331054	365838	328236	217761	173075	648650	531152	149101	559664
5.07_434.1950m/z	Apetalolide	30036		Phenylpropanoids and polyketides	Neoflavonoids	Prenylated neoflavonoids	198094	176936	144628	148282	103259	140789	29755.1	29659	25726.8	24162.6	26686.2	31941.9	18071.5	20939.9	36679	13153.9	21305.6	16332.6
5.17_582.2191m/z	Pinocembrin 7-rhamnosylglucoside	34317		Phenylpropanoids and polyketides	Flavonoids	Flavonoid glycosides	12381.1	10205.7	9430.05	8260.96	8511.08	8048.74	13442.4	10046.5	11925.2	12224.7	10022.9	11653	9125.43	9350.13	9199.73	9013.1	9586.29	7817.86
0.63_471.2187m/z	Tanariflavanone B	34602		Phenylpropanoids and polyketides	Flavonoids	Flavans	28874.1	29957.2	30978.1	28855.6	28053.6	30739.5	30068.9	27895.4	36379.8	29477.2	30581.1	30947.3	26044.5	27564.6	29073.3	31762.9	23599.1	31390
1.20_447.1638m/z	Dichotosin	29092		Phenylpropanoids and polyketides	Flavonoids	Flavonoid glycosides	1753.89	1671.71	1896.97	1695.76	1089.96	1289.1	6834.92	8580.39	6595.94	5309.8	7727.27	7089.86	10616.2	11891.1	16326.2	8954.51	10745.6	10891.8
1.11_405.0285m/z	Quercetin 7,3',4'-trimethyl ether 3-sulfate	32742		Phenylpropanoids and polyketides	Flavonoids	O-methylated flavonoids	89787.5	91133.6	146685	116484	63092.2	99433.7	9970.42	9784.69	9293	9413.87	7787.44	7877.64	6386.85	4294.73	4876.07	7943.13	6509.11	7229.31
3.51_370.1664m/z	Artonin U	31104	HMDB0041113	Phenylpropanoids and polyketides	Flavonoids	Flavones	1186.68	1565.12	1298.98	1298.07	919.839	1077.77	4506.82	4730.73	4504.4	3904.1	4363.28	3976.76	7131.47	6378.8	6544.37	6692.43	5212.25	5962.47
4.27_411.1082m/z	Ononin	29153		Phenylpropanoids and polyketides	Isoflavonoids	Isoflavonoid O-glycosides	1436.83	2011.1	1806.4	1642.62	1305.02	1653.52	3911.35	5511.91	4917.34	2907.39	4982.08	3569.57	4414.26	4236.61	4388.8	4589.44	4000.5	5591.63
1.00_269.0444m/z	Baicalein	31184	HMDB0134890	Phenylpropanoids and polyketides	Flavonoids	Flavones	2533.7	2279.45	2329.18	2322.78	3059.42	2974.84	1834.43	2371.72	2058.9	2115.69	2294.95	2109.69	1856.57	1839.7	1268.1	1300.14	1760.53	1338.47
0.70_379.0824m/z	Sophoracoumestan A	29973		Phenylpropanoids and polyketides	Isoflavonoids	Coumestans	1.55661e+06	1.40401e+06	1.53274e+06	1.33616e+06	1.41301e+06	1.42329e+06	2.09132e+06	1.92966e+06	2.15277e+06	2.24502e+06	1.8832e+06	2.06086e+06	922331	1.03862e+06	1.36545e+06	1.38677e+06	1.11477e+06	979630
4.46_280.0970m/z	Lanceolatin B	534688		Phenylpropanoids and polyketides	Flavonoids	Flavones	707.835	658.591	403.685	516.996	540.497	535.658	821.217	776.856	480.891	786.91	734.515	892.504	484.492	536.236	647.923	544.79	632.488	556.018
0.83_333.0264m/z	8-Hydroxyquercetagetin	33412	HMDB0030159	Phenylpropanoids and polyketides	Flavonoids	Flavones	4510.22	4514.07	2427.01	3876.9	1297.73	4414.45	298.675	134.777	0	0	130.546	254.957	404.103	647.625	223.494	398.736	187.189	235.617
1.07_633.1281m/z	Petunidin	28382	HMDB0003173	Phenylpropanoids and polyketides	Flavonoids	O-methylated flavonoids	0	0	0	0	0	0	3880.85	4165.37	3378.83	3114.21	3110.37	3129.91	5320.47	4906.25	7541.38	4764.56	6062.7	5138.65
1.16_217.0297m/z	Coumestan	205267	HMDB0250498	Phenylpropanoids and polyketides	Isoflavonoids	Coumestans	574.655	500.891	436.098	422.78	709.106	364.11	400.251	518.124	585.672	472.785	614.493	587.739	450.098	459.584	280.225	426.623	536.188	436.442
12.45_723.3437m/z	Hordatine B glucoside	55273	HMDB0030460	Phenylpropanoids and polyketides	2-arylbenzofuran flavonoids	Unclassified	0	0	0	0	0	0	1333.01	2693.15	1850.36	1111.11	3838.91	2803.72	4685.25	5940.81	8092.88	7044.69	6531.8	7356.28
11.94_507.1154m/z	Hispidulin 4'-glucoside	31241		Phenylpropanoids and polyketides	Flavonoids	Flavonoid glycosides	562.39	957.113	913.997	1052.98	598.411	1164.4	1418.27	1334.01	1700.51	1212.68	2095.02	1903.27	1186.99	1325.4	1020.05	1405.08	1283.19	996.832
3.61_747.2971m/z	4'-Hydroxy-4-(4-hydroxystyryl)-7-methoxyflavan	29048		Phenylpropanoids and polyketides	Flavonoids	O-methylated flavonoids	1053.43	774.187	976.731	788.829	995.162	704.401	2630.87	2887.79	3082.67	3283.8	3323.14	3213.78	4243.99	4113.45	5831.98	4329.72	4518.05	4280.32
11.00_509.1313m/z	Hesperetin 7-O-glucoside	34554	HMDB0030747	Phenylpropanoids and polyketides	Flavonoids	Flavonoid glycosides	88.7084	155.032	123.637	171.998	0	109.334	771.748	1198.07	667.943	729.289	1038.94	723.967	1141.61	1416.36	981.914	1573.49	1219.2	1280.71
4.24_249.0192m/z	Coumestrol	29978	HMDB0002326	Phenylpropanoids and polyketides	Isoflavonoids	Coumestans	11346.8	10443.3	11237.7	10667.2	11060	10936.6	10464.3	10748.8	11528.9	11018.5	10805.1	10950.7	10796.5	11177.4	10106.3	10693.1	10337.6	11600.3
3.71_333.0414m/z	12a-Hydroxydolineone	29680	HMDB0030756	Phenylpropanoids and polyketides	Isoflavonoids	Rotenoids	229.432	215.033	274.095	337.688	284.889	245.963	314.201	420.647	200.334	239.081	225.202	346.212	678.477	333.699	825.141	651.973	511.241	836.888
1.00_369.0596m/z	(-)-Homoeriodictyol, sodium salt	256112	HMDB0303234	Phenylpropanoids and polyketides	Flavonoids	O-methylated flavonoids	1257.95	215.033	1503.99	1338.55	1462.62	1717.91	391.361	471.483	256.881	454.973	289.365	371.372	180.195	193.964	117.846	168.214	324.794	126.538
11.64_597.0193m/z	Myricatin	54457	HMDB0029513	Phenylpropanoids and polyketides	Flavonoids	Flavans	9191.09	215.033	9320.95	9765.04	10413.7	10264	9386	7183.1	9372.38	10182.6	8733.2	8665.58	8266.76	9424.05	9184.97	7895.81	8930.57	8540.78
5.82_483.2372m/z	7-O-Methyllicoricidin	29936	HMDB0034184	Phenylpropanoids and polyketides	Isoflavonoids	O-methylated isoflavonoids	1835.36	215.033	852.069	1911.59	871.668	1688.04	3320.48	7475.12	5440.6	3576.96	6358.12	3747.14	8576.92	5613.81	9852.94	6962.73	7051.83	9871.09
1.00_270.0525m/z	Pelargonidin	28380	HMDB0003263	Phenylpropanoids and polyketides	Flavonoids	Hydroxyflavonoids	1893.21	215.033	1495.9	1404.85	1777.75	1969.72	1271.29	1519.34	1335.48	1257.42	1332.68	1226.19	1175.57	1061.59	741.446	783.29	1086.19	856.248
0.67_631.2318m/z	Mulberrofuran E	64512	HMDB0041423	Phenylpropanoids and polyketides	2-arylbenzofuran flavonoids	Unclassified	142054	215.033	140910	151627	125416	145784	66633.9	63270.8	49991.5	52722.8	58821.5	61425.6	48125.1	51787.5	61555.8	47517.6	50050.5	46954.5
11.15_489.1780m/z	4,6,2',4'-Tetramethoxychalcone 2'-beta-glucoside	33771		Phenylpropanoids and polyketides	Flavonoids	Flavonoid glycosides	0	215.033	0	0	0	46.5162	765.042	780.929	433.517	544.938	728.022	996.737	1303.55	1120.64	1238.53	1353.06	1153.47	1377.39
4.08_416.1121m/z	Pelargonidin 3-rhamnoside	28464		Phenylpropanoids and polyketides	Flavonoids	Flavonoid glycosides	47.1031	215.033	19.0761	0	0	0	1016.93	660.327	1092.47	1041.55	993.171	893.487	1208.55	1236.6	1158.13	1166.91	1482.2	1204.96
0.62_439.0337m/z	Kaempferol 7,4'-dimethyl ether 3-O-sulfate	32681		Phenylpropanoids and polyketides	Flavonoids	O-methylated flavonoids	1328.47	215.033	3078.91	3003.86	5645.24	3270.84	2241.21	1537.22	2376.09	1991.69	2354.61	1513.6	1557.21	2322.08	589.355	1858.67	1469.02	1805.02

## Sheet: Vitaminand derivatives
ID	Metabolites	cid	HMDB	Super Class	Class	Sub Class	F.l10d-1	F.l10d-2	F.l10d-3	F.l10d-4	F.l10d-5	F.l10d-6	F.l20d-1	F.l20d-2	F.l20d-3	F.l20d-4	F.l20d-5	F.l20d-6	F.l30d-1	F.l30d-2	F.l30d-3	F.l30d-4	F.l30d-5	F.l30d-6
472	Ascorbic Acid	46840	HMDB0000044	Organoheterocyclic compounds	Dihydrofurans	Furanones	21234.6	28296.1	34199.1	30401.9	17917.6	27260.8	34621.5	32105.8	32706	25335.9	34594	35196	53241.7	44264.6	58769	41296.5	46325.8	53604.5
0.60_265.1115m/z	Thiamine	46948	HMDB0000235	Organoheterocyclic compounds	Diazines	Pyrimidines and pyrimidine derivatives	33391.4	27774.6	32464.1	36220.6	25866.8	34709.2	71359.3	75859.9	59273.2	55736	67305.9	58153.8	106154	84869.3	105124	69404.8	94415.3	98682.4
4.27_376.1390n	Riboflavin	46953	HMDB0000244	Organoheterocyclic compounds	Pteridines and derivatives	Alloxazines and isoalloxazines	11585.8	17019.2	16268	15710.6	13621	15149.5	27877.9	39686.5	35275.2	22499.4	39718.1	28837.3	35968.3	34874.4	32350.1	34461.2	29551	39735.7
0.69_123.0554m/z	Niacinamide	47565	HMDB0001406	Organoheterocyclic compounds	Pyridines and derivatives	Pyridinecarboxylic acids and derivatives	218214	209498	286556	252975	189944	236946	207847	237590	190841	176694	195094	193764	221860	209824	221348	210494	191341	210192
489	Pantothenic Acid	46931	HMDB0000210	Organic oxygen compounds	Organooxygen compounds	Alcohols and polyols	81615.4	77349.2	87155.2	81613.4	52917.8	70172.7	166429	165855	148311	127486	127243	147606	297768	305241	405963	298903	291276	334822
2.14_213.0875m/z	Pyridoxamine	47583	HMDB0001431	Organoheterocyclic compounds	Pyridines and derivatives	Pyridoxamines	1126.94	1172.65	1262.13	1227.93	1165.81	1155.52	1383.46	1366.98	1485.7	1464.46	1206.74	1524.13	1175.43	1113.06	1451.68	1297.28	1381.6	1437.63
0.60_551.1647m/z	Monoglutamyl folic acid	208921	HMDB0254857	Organoheterocyclic compounds	Pteridines and derivatives	Pterins and derivatives	3128.83	3897.99	4420.87	4504.37	8277.29	4663.13	2191.88	1650.23	2353.32	2348.56	2320.34	1364.57	1201.02	1217.4	477.077	2675.85	1026.58	1303.99
1.16_424.1370m/z	Dihydrofolic acid	47368	HMDB0001056	Organic acids and derivatives	Carboxylic acids and derivatives	Amino acids, peptides, and analogues	143.618	215.033	125.586	328.796	0	35.511	514.853	315.266	534.995	280.898	470.748	247.613	939.099	1096.4	1253.04	703.671	915.977	1246.33
10.98_411.3254m/z	(24R)-24,26-dihydroxyvitamin D2 / (24R)-24,26-dihydroxyergocalciferol代谢产物	45155		Lipids and lipid-like molecules	Steroids and steroid derivatives	Vitamin D and derivatives	298.347	560.763	295.247	392.595	688.788	546.789	2372.59	3237.52	2404.53	2711.98	3082.69	3520.79	4780.86	4042.85	4580.34	3622.5	3294.04	6350.8
14.74_411.3253m/z	epsilon-Tocopherol	55348	HMDB0030554	Lipids and lipid-like molecules	Prenol lipids	Quinone and hydroquinone lipids	42382.6	55193.6	40323.1	69167	54378.3	75065.5	78952.2	119809	98846.8	103783	123931	102264	87658.9	127503	152459	107555	142667	145381
11.63_491.3382m/z	13'-Carboxy-gamma-tocopherol	52042	HMDB0012557	Lipids and lipid-like molecules	Prenol lipids	Quinone and hydroquinone lipids	85522.3	90259.4	79617.4	97114.9	86730	112067	171085	227464	181455	164317	236202	196426	245767	217419	241493	225318	250273	262684
7.46_176.0705m/z	1,4-Naphthoquinone	199743	HMDB0244221	Benzenoids	Naphthalenes	Naphthoquinones	429.527	443.056	639.032	461.401	463.954	463.981	407.428	393.819	414.444	407.42	388.015	429.028	418.609	352.96	309.529	292.48	247.787	308.028

## Sheet: Alkaloids and derivatives
ID	Metabolites	cid	HMDB	Super Class	Class	Sub Class	F.l10d-1	F.l10d-2	F.l10d-3	F.l10d-4	F.l10d-5	F.l10d-6	F.l20d-1	F.l20d-2	F.l20d-3	F.l20d-4	F.l20d-5	F.l20d-6	F.l30d-1	F.l30d-2	F.l30d-3	F.l30d-4	F.l30d-5	F.l30d-6
4.21_275.1040m/z	(1xi,3xi)-1,2,3,4-Tetrahydro-1-methyl-beta-carboline-3-carboxylic acid	61418	HMDB0037942	Alkaloids and derivatives	Harmala alkaloids	Unclassified	3265.77	3215.63	3154.85	2616.35	2917.89	2862.54	3274.44	3139.12	3629.57	3068.1	3090.25	3538.54	2558.63	2789.26	2334.32	3017.51	2787.05	3497.61
4.21_259.0729m/z	1,2,3,4-Tetrahydro-b-carboline-1,3-dicarboxylic acid	56551	HMDB0032102	Alkaloids and derivatives	Harmala alkaloids	Unclassified	455.013	547.03	545.153	527.804	508.177	511.352	741.19	827.133	864.978	626.435	850.455	1017.45	807.265	1084.83	956.35	1027.18	1045.87	1272.67
3.93_338.1344m/z	Erythratine	55006	HMDB0030181	Alkaloids and derivatives	Erythrina alkaloids	Erythrinanes	7882.23	7843.93	7390.03	6704.78	6995.77	6806.86	12073.5	10071.5	10943.6	10653.4	9736.22	10591.9	9079.42	8658.72	9405.69	8819.24	9100.25	9549.94
1.66_204.0877m/z	Calystegine A6	55919	HMDB0031345	Alkaloids and derivatives	Tropane alkaloids	Unclassified	308.939	368.26	542.3	444.431	439.366	494.714	406.386	358.605	370.315	304.668	289.681	354.697	786.776	782.844	926.756	582.628	818.446	786.173
4.21_325.1290m/z	10-alpha-methoxy-9,10-dihydrolysergol	82833	HMDB0060995	Alkaloids and derivatives	Ergoline and derivatives	Clavines and derivatives	702.411	576.406	653.924	644.845	811.402	664.571	585.966	546.109	637.349	653.923	682.052	845.369	151.041	185.935	284.081	313.505	314.88	174.481
653	Morphine	52683	HMDB0014440	Alkaloids and derivatives	Morphinans	Unclassified	363289	676859	261473	830832	513365	427171	644688	297983	337475	553941	677204	550527	351742	343274	941862	812069	284852	906814
567	Levorphanol	53128	HMDB0014992	Alkaloids and derivatives	Morphinans	Unclassified	100442	90661.6	79667	64917.4	79026.4	73092.1	84012.6	75656.6	70356.4	97185	82417.9	82271.4	30026.4	36104.6	22117.3	40431.9	39967.3	28351.6
705	Lysergide	275473		Alkaloids and derivatives	Ergoline and derivatives	Lysergic acids and derivatives	311124	361654	305892	320571	339078	333777	608999	627345	648243	666759	566000	576344	737785	684368	759374	823253	710028	750789
11.01_392.1724m/z	Methysergide	52645	HMDB0014392	Alkaloids and derivatives	Ergoline and derivatives	Lysergic acids and derivatives	3466.73	3869.72	3054.69	3760.33	3739.75	4992.35	13375.2	15351.1	11639.5	15967.9	13901.9	13386.3	16664.7	14546.3	15635	12071.2	15416.1	17186.2
3.68_258.1347m/z	Ecgonine Ethyl Ester	206283	HMDB0251685	Alkaloids and derivatives	Tropane alkaloids	Unclassified	3132.52	4947.81	2845.12	4702.42	2882.78	3949.6	1784.25	2583.73	1771.72	1658.43	2218.12	1932.11	2221.42	1908.95	2078.14	1796.32	1284.27	2275.43
0.78_371.1018m/z	20R-Camptothecin	201019	HMDB0245602	Alkaloids and derivatives	Camptothecins	Unclassified	21194.2	18330.7	27523.4	17464.3	23726.6	17991.6	15827.6	17650.9	14952	18573.8	17941.3	15838.1	91469.8	9833.63	9600.71	18440.9	13580.1	10719.6
4.46_183.0916m/z	Harmalol	54724	HMDB0029838	Alkaloids and derivatives	Harmala alkaloids	Unclassified	384.236	1203.84	689.707	888.267	751.198	896.984	1003.02	1237.8	992.355	962.336	1916.44	1448.02	1938.41	1873.82	1821	1659.14	1984.98	1660.05
7.20_261.1247m/z	Nb-Methyltetrahydroharmol	58339	HMDB0034292	Alkaloids and derivatives	Harmala alkaloids	Unclassified	0	10.4777	10.9219	0	0.0579732	0	634.156	461.455	386.87	229.194	407.337	246.136	1859.74	1018.33	976.652	857.376	963.901	1913.15
4.23_640.3032m/z	O-Methylsomniferine	61955	HMDB0038586	Alkaloids and derivatives	Morphinans	Unclassified	2732.81	3213.37	2545.34	3101.58	5487.16	3747.75	2853.88	2510.52	2729.79	2801.3	3715.6	3499.54	1457.14	2182.58	1508.21	3231.27	1829.89	1418.59
0.63_209.1388m/z	N'-nitrosoanabasine	64949	HMDB0041939	Alkaloids and derivatives	Unclassified	Unclassified	1688.82	1717.04	1195.84	1888.19	3023.99	0	24808.8	32718.5	23625.5	21159.1	22795.9	29484	28249.8	35933.5	37539.9	35031.5	31970.2	32372.6
0.59_387.1843m/z	Argentine	203649	HMDB0248580	Alkaloids and derivatives	Lupin alkaloids	Cytisine and derivatives	21847.3	16533.4	21860.2	10089.3	15134.4	15896.7	15881	14347.3	11348.3	7032.15	12860.8	15763.6	9287.65	17922.3	23403.6	22372.6	18114	11827.3
3.82_590.2588m/z	homoharringtonine	207577	HMDB0253207	Alkaloids and derivatives	Cephalotaxus alkaloids	Unclassified	28586.9	24374.2	26913.3	24042.6	31047.4	25428.2	10514.9	8067.01	10650	12263.1	7855.3	9789.98	3177.42	3290.45	3659.37	3965.09	3724.5	2904.18
3.88_683.3358m/z	magnoflorine	257226	HMDB0304413	Alkaloids and derivatives	Aporphines	Unclassified	3286.86	2309.74	2373.72	2072.5	1980.92	2603.78	1366.34	1439.12	2409.17	2996.94	1608.96	1886.3	554.778	561.101	271.984	452.96	611.575	450.924
4.08_365.1142m/z	Camptothecin sodium	212853	HMDB0259530	Alkaloids and derivatives	Camptothecins	Unclassified	326.038	260.279	205.685	206.161	201.836	133.411	4411.37	3284.47	4843.34	4946.57	4004.21	3743.28	5584.65	5199.07	4648.88	5097.91	5150.66	5028.98
5.92_200.0923m/z	Arecoline	55172	HMDB0030353	Alkaloids and derivatives	Unclassified	Unclassified	475.838	215.033	433.745	460.228	652.093	453.437	467.72	290.319	465.427	426.804	369.335	439.412	464.531	289.737	254.379	369.822	423.528	445.336
8.30_369.1817m/z	Quinidine	53171	HMDB0015044	Alkaloids and derivatives	Cinchona alkaloids	Unclassified	1188.14	215.033	1744.67	2475.85	402.622	2181.87	525.764	2209.7	184.449	0	1882.82	680.959	0	0	0	0	0	0
1.24_440.1906m/z	Isoline	207965	HMDB0253654	Alkaloids and derivatives	Unclassified	Unclassified	1561.61	215.033	1006.82	900.156	621.463	894.6	3233.28	3429.07	3241.61	2375.72	3126.6	3794.3	1196.09	2262.57	2419.01	1904.27	1734.39	1712.46
0.62_741.2639m/z	N-Methyl-14-O-demethylepiporphyroxine	54997	HMDB0030171	Alkaloids and derivatives	Rhoeadine alkaloids	Unclassified	3370.33	215.033	6042.21	1897	7629.98	3981.16	3029.76	1349.26	1158.76	3168.71	2795.27	1682.74	636.319	1908.82	888.68	1029.48	2549.17	1372.56
3.85_869.3998m/z	Vincristine	52877	HMDB0014681	Alkaloids and derivatives	Vinca alkaloids	Unclassified	1171.13	215.033	1330.96	944.05	928.206	1123.65	1107.54	1416.45	1240.8	1234.96	1003.69	1176.68	1286.07	627.425	1092.76	1250.67	697.993	1094.14
3.63_368.1746m/z	Dialdehyde	205777	HMDB0251125	Alkaloids and derivatives	Harmala alkaloids	Unclassified	1879.81	215.033	1973.51	1836.53	1471.95	1951.3	5174.15	4861.51	4732.07	5066.16	4596.26	4293.9	4561.27	4257.44	4638.03	4812.83	4721.63	3800.06

## Sheet: Biotin and derivatives
ID	Metabolites	cid	HMDB	Super Class	Class	Sub Class	F.l10d-1	F.l10d-2	F.l10d-3	F.l10d-4	F.l10d-5	F.l10d-6	F.l20d-1	F.l20d-2	F.l20d-3	F.l20d-4	F.l20d-5	F.l20d-6	F.l30d-1	F.l30d-2	F.l30d-3	F.l30d-4	F.l30d-5	F.l30d-6
2.22_244.0878n	Bioepiderm	204201	HMDB0249220	Organoheterocyclic compounds	Biotin and derivatives	Unclassified	8797.79	7726.48	9439.14	6370.51	6810.16	6038.57	8954.12	10352.3	16416.1	12543.5	10084.2	14846.4	7411.95	11025.8	10632.7	11030	9617.81	7683.65
1.09_277.0852m/z	Biotin sulfone	48315	HMDB0004818	Organoheterocyclic compounds	Biotin and derivatives	Unclassified	6674.36	5886.79	5297.49	5191.13	4911.39	4565.14	8809.13	7279.35	8018.16	7962.17	6991.14	7343.12	4410.31	4633.76	5236.48	5254.27	5237.49	5248.67
4.34_610.3558m/z	FP-biotin	206959	HMDB0252476	Organoheterocyclic compounds	Biotin and derivatives	Unclassified	2394.55	1156.65	1401.47	1295.66	1919.61	2136.85	406.182	100.977	192.99	394.301	17.4373	170.963	192.478	328.468	21.7489	422.716	333.375	441.765
0.67_515.2206m/z	Biotin hydrazide	204206	HMDB0249227	Organoheterocyclic compounds	Biotin and derivatives	Unclassified	256746	273339	253784	291580	265577	306254	126555	145402	123849	110414	120194	129600	80180.7	91781.5	97488.8	70796.5	88080.5	72145.4
0.78_574.2465m/z	DEPMPO-biotin	274651		Organoheterocyclic compounds	Biotin and derivatives	Unclassified	13849.7	215.033	13048.7	11971.2	11752.3	12977.7	12689.5	8143.57	10153.2	13480.1	5896.34	10201.9	1260.11	4668.04	2010.71	5021.16	2762.82	3615.55

## Sheet: Steroids and steroid derivative
ID	Metabolites	cid	HMDB	Super Class	Class	Sub Class	F.l10d-1	F.l10d-2	F.l10d-3	F.l10d-4	F.l10d-5	F.l10d-6	F.l20d-1	F.l20d-2	F.l20d-3	F.l20d-4	F.l20d-5	F.l20d-6	F.l30d-1	F.l30d-2	F.l30d-3	F.l30d-4	F.l30d-5	F.l30d-6
14.04_379.3358m/z	Tachysterol	212145	HMDB0258675	Lipids and lipid-like molecules	Steroids and steroid derivatives	Vitamin D and derivatives	2359	7898.39	4225.24	6707.97	5925.48	9747.96	32050	52494.8	41908.7	31833.5	64555.5	50861	40507.9	55980.9	67864.9	57000.8	53758.5	45811
13.76_426.3130n	9,11-dehydroergosterol peroxide	44148		Lipids and lipid-like molecules	Steroids and steroid derivatives	Ergostane steroids	22946.3	32805.9	32191.3	38105.4	44997	48337.7	33976.2	74702.1	52079	63576.6	83631.6	56419.5	42699.7	79863.7	118018	70907.6	97241.2	107861
13.25_446.3622m/z	4alpha-carboxy-zymosterol	43500	HMDB0062385	Lipids and lipid-like molecules	Steroids and steroid derivatives	Cholestane steroids	1082.44	481.733	989.583	1276.1	1236.81	1318.52	120.815	814.724	202.795	322.106	188.647	591.097	249.799	419.994	296.901	124.461	563.37	664.994
14.94_395.3306m/z	Dehydroergosterol	44008		Lipids and lipid-like molecules	Steroids and steroid derivatives	Ergostane steroids	168838	187196	205882	212641	206861	251185	452442	721747	558012	531885	715900	573162	468301	639848	671156	469861	614540	665734
11.74_531.3289m/z	Contignasterol	205219	HMDB0250439	Lipids and lipid-like molecules	Steroids and steroid derivatives	Triterpenoids	3295.39	2969.54	3348.17	3067.86	5609.89	3496.19	13378.3	18652.1	19517.9	20445	24340.4	21717.4	20713.6	22897.3	19953.7	20930.6	28438.1	28012.7
11.05_531.3289m/z	Lobophysterol A	43808		Lipids and lipid-like molecules	Steroids and steroid derivatives	Cholestane steroids	18324.1	17576.5	21236.9	24728	26573.6	23103.2	19402	13795.5	14155.2	16656.1	14976.8	17344.6	17362.3	12840.1	11790.6	14252.9	14264.7	13654.8
10.26_444.3618m/z	6-O-Methylcerevisterol	44206		Lipids and lipid-like molecules	Steroids and steroid derivatives	Ergostane steroids	9791.94	7308.4	8709.58	8790.58	9287.29	11918	8150.19	7202.37	6720.88	5972.3	7238.5	9285.59	7888.24	7255.47	6169.15	5544.75	5936.77	7228.02
8.79_444.3614m/z	Conicasterol D	44066		Lipids and lipid-like molecules	Steroids and steroid derivatives	Ergostane steroids	17804.3	15195.1	13706.4	14997.4	17277.5	18534.4	10230	10375.3	12760.8	14638.2	14059.2	13555.7	12049.2	12940.3	10486	11500	11600.1	9327.14
12.44_491.3023m/z	Pinnasterol	43611		Lipids and lipid-like molecules	Steroids and steroid derivatives	Bile acids, alcohols and derivatives	1817.16	1662.27	1399.96	2062.65	1783.94	1859.14	5401.7	6616.49	5959.07	6356.34	7650.26	6187	10221.3	7563.94	9987.4	9173.33	8486.67	13068.4
13.03_523.3651m/z	Lobophysterol C	44195		Lipids and lipid-like molecules	Steroids and steroid derivatives	Ergostane steroids	0	57.0893	68.401	154.746	89.0028	0	1097.61	3955.77	1545.42	1473.23	3081.55	1507.76	774.799	1286.72	756.087	1694.02	1107.12	1531.56
