# Supplementary material for: Study on Enzyme Activity and Metabolomics during Culture of Liquid Spawn of Floccularia luteovirens
Source: J Fungi (Basel). 2024 Aug 29;10(9):618. doi: 10.3390/jof10090618 (PMC11433261; doi:10.3390/jof10090618)
Supplement: Supplementary file 1 [file jof-10-00618-s001.zip › Table S3. Differential expression of metabolite data.xlsx]

## Sheet: F.l-10d-vs-F.l-20d
ID	m/z	Retention time (min)	Ion mode	Metabolites	cid	HMDB	METLIN	Lipidmaps	ChEBI	KEGG	ID Annotation	Annotation	PubChem	CAS	smiles	InChIKey	Super Class	Class	Sub Class	level	Score	Fragmentation Score/Total spectrum similarity	Adducts	Formula	Mass Error (ppm)	Average RI	VIP	Average(F.l-10d)	Average(F.l-20d)	FoldChange	log2FoldChange	Regulation	p-value	q-value	F.l10d-1	F.l10d-2	F.l10d-3	F.l10d-4	F.l10d-5	F.l10d-6	F.l20d-1	F.l20d-2	F.l20d-3	F.l20d-4	F.l20d-5	F.l20d-6
10.16_519.3321n	520.339	10.155	LCMS-pos	LysoPC(0:0/18:2(9Z,12Z))	83281	HMDB0061700			76084				71768169	27304-12-7	CCCCC\C=C/C\C=C/CCCCCCCC(=O)O[C@H](CO)COP([O-])(=O)OCC[N+](C)(C)C	LSUXCWJOIAWGOU-FTJOPAKQSA-N	Lipids and lipid-like molecules	Glycerophospholipids	Glycerophosphocholines	Level 3	56.2	82.9	M+H, M+K, M+Na, M+H-H2O	C26H50NO7P	-0.844594		24.5047	2.77096e+06	2.4704e+07	0.112167	-3.15628	Down	1.24545e-05	5.87188e-05	2.27151e+06	2.95783e+06	2.06839e+06	3.06565e+06	2.68321e+06	3.57918e+06	2.25026e+07	3.20303e+07	1.79776e+07	1.65527e+07	3.17151e+07	2.74454e+07
0.61_174.1116n	175.119	0.6119	LCMS-pos	L-Arginine	47071	HMDB0000517	13		16467	C00062	sce00220,sce00261,sce00330,sce00470,sce00970,sce02010,sce04148	Arginine biosynthesis|Monobactam biosynthesis|Arginine and proline metabolism|D-Amino acid metabolism|Aminoacyl-tRNA biosynthesis|ABC transporters|Efferocytosis	6322	74-79-3	N[C@@H](CCCNC(N)=N)C(O)=O	ODKSFYDXXFIFQN-BYPYZUCNSA-N	Organic acids and derivatives	Carboxylic acids and derivatives	Amino acids, peptides, and analogues	Level 3	56.4	89.7	M+H, M+K, M+Na, M+H-H2O	C6H14N4O2	-0.565397		19.4743	4.06379e+07	2.5459e+07	1.59621	0.674649	Up	0.000240064	0.000690958	4.26751e+07	3.61943e+07	4.83029e+07	4.63295e+07	3.19444e+07	3.83814e+07	2.73959e+07	2.93179e+07	2.44088e+07	2.35688e+07	2.36269e+07	2.44359e+07
10.11_477.2851n	478.292	10.1149	LCMS-pos	PE(18:2(9Z,12Z)/0:0)	21172	HMDB0011507	62292	LMGP02050011	83058				52925130	85046-18-0	[C@](COP(=O)(O)OCCN)([H])(O)COC(CCCCCCC/C=C\C/C=C\CCCCC)=O	DBHKHNGBVGWQJE-USWSLJGRSA-N	Lipids and lipid-like molecules	Glycerophospholipids	Glycerophosphoethanolamines	Level 3	56.9	86.6	M+H-H2O, M+Na, M+H	C23H44NO7P	-1.01027		16.4153	2.21972e+06	1.23054e+07	0.180386	-2.47084	Down	3.71611e-05	0.000145426	1.81657e+06	2.35591e+06	1.69924e+06	2.37495e+06	2.22744e+06	2.84419e+06	1.02917e+07	1.49062e+07	9.33626e+06	8.96228e+06	1.78339e+07	1.25018e+07
10.15_564.3312m/z	564.331	10.1495	LCMS-neg	PC(18:2(2E,4E)/0:0)	19838		40300	LMGP01050034					24779467		[C@](COP(=O)([O-])OCC[N+](C)(C)C)([H])(O)COC(/C=C/C=C/CCCCCCCCCCCCC)=O	CLDXAAPENVNFAW-JRMAHNDFSA-N	Lipids and lipid-like molecules	Glycerophospholipids	Glycerophosphocholines	Level 3	57.6	90.7	M+FA-H	C26H50NO7P	1.03298		13.8829	1.40638e+06	8.68542e+06	0.161924	-2.62661	Down	0.000107147	0.000348911	1.30201e+06	1.46699e+06	1.18678e+06	1.56765e+06	1.30874e+06	1.60612e+06	6.80649e+06	1.32695e+07	6.95489e+06	5.58051e+06	1.08291e+07	8.67205e+06
10.62_479.3015n	478.294	10.6229	LCMS-neg	PE(18:1(9Z)/0:0)	21166	HMDB0011506	40778	LMGP02050004	74971				9547071	89576-29-4	[C@](COP(=O)(O)OCCN)([H])(O)COC(CCCCCCC/C=C\CCCCCCCC)=O	PYVRVRFVLRNJLY-MZMPXXGTSA-N	Lipids and lipid-like molecules	Glycerophospholipids	Glycerophosphoethanolamines	Level 1	66.3	96.5	M-H, 2M-H	C23H46NO7P	0.704633		12.8927	854167	6.76689e+06	0.126227	-2.9859	Down	1.36995e-06	1.03151e-05	669113	956819	676988	1.03144e+06	814920	975715	6.56749e+06	8.46117e+06	4.96458e+06	5.93417e+06	8.46119e+06	6.21274e+06
10.68_566.3468m/z	566.347	10.6813	LCMS-neg	PC(18:1(11Z)/0:0)	19887	HMDB0010385	61695	LMGP01050138	86255	C04230	sce00564,sce04148	Glycerophospholipid metabolism|Efferocytosis	53480465		C(OP(OCC[N+](C)(C)C)(=O)[O-])[C@@](O)([H])COC(=O)CCCCCCCCC/C=C\CCCCCC	PZRFVAHZNWPPAC-VBKSFVIKSA-N	Lipids and lipid-like molecules	Glycerophospholipids	Glycerophosphocholines	Level 1	63.8	99.2	M+FA-H	C26H52NO7P	0.869081		12.3375	1.90408e+06	7.47243e+06	0.254814	-1.97248	Down	1.94313e-05	8.38579e-05	1.58645e+06	2.1648e+06	1.64521e+06	2.27091e+06	1.70037e+06	2.05675e+06	7.20094e+06	1.02698e+07	5.52572e+06	5.8082e+06	8.65806e+06	7.37193e+06
0.69_204.1110n	187.108	0.693533	LCMS-pos	N6-Acetyl-5S-hydroxy-L-lysine	58046	HMDB0033891	89597						87253536		CC(=O)NCC(O)CCC(N)C(O)=O	FVTTTYGNCVTXEI-UHFFFAOYSA-N	Organic acids and derivatives	Carboxylic acids and derivatives	Amino acids, peptides, and analogues	Level 3	52.7	73.2	M+H-H2O, M+H, M+Na, M+K	C8H16N2O4	0.0289724		8.95186	1.62648e+06	4.39699e+06	0.369907	-1.43476	Down	1.06411e-07	1.42775e-06	1.894e+06	1.62753e+06	1.64479e+06	1.61962e+06	1.31932e+06	1.65362e+06	4.53941e+06	5.28295e+06	4.2543e+06	4.03207e+06	4.25969e+06	4.01351e+06
0.63_291.1295m/z	291.13	0.634967	LCMS-pos	Argininosuccinic acid	46845	HMDB0000052	389		15682	C03406	sce00220,sce00250	Arginine biosynthesis|Alanine, aspartate and glutamate metabolism	16950	2387-71-5	N[C@@H](CCCNC(=N)N[C@@H](CC(O)=O)C(O)=O)C(O)=O	KDZOASGQNOPSCU-WDSKDSINSA-N	Organic acids and derivatives	Carboxylic acids and derivatives	Amino acids, peptides, and analogues	Level 1	53.9	71	M+H	C10H18N4O6	-1.36939		8.33647	4.02287e+06	1.54209e+06	2.60871	1.38334	Up	1.60269e-07	2e-06	4.42175e+06	4.13159e+06	4.607e+06	3.97938e+06	3.41765e+06	3.57982e+06	1.54192e+06	1.68872e+06	1.51174e+06	1.43866e+06	1.4379e+06	1.63361e+06
0.79_191.0191m/z	191.019	0.790717	LCMS-neg	3-Oxoglutaric acid	52438	HMDB0013701	85255						68328	542-05-2	[H]OC(=O)C([H])([H])C(=O)C([H])([H])C(=O)O[H]	OXTNCQMOKLOUAM-UHFFFAOYSA-N	Organic acids and derivatives	Keto acids and derivatives	Short-chain keto acids and derivatives	Level 1	59.8	95.6	M+FA-H	C5H6O5	-3.98025		7.14555	2.51358e+06	713233	3.52421	1.8173	Up	7.9663e-08	1.15924e-06	2.62657e+06	2.41245e+06	2.94513e+06	2.43424e+06	2.0084e+06	2.65472e+06	794623	762924	750378	697693	648103	625675
1.11_191.0191m/z	191.019	1.10972	LCMS-neg	dehydroascorbate (bicyclic form)	257140	HMDB0304326							14159508		OC1COC2(O)C1OC(=O)C2(O)O	QPPOKIPSRPKDEM-UHFFFAOYSA-N	Organoheterocyclic compounds	Furofurans	Isosorbides	Level 1	58.6	82.4	M-H	C6H8O7	-3.20783		6.95491	2.34087e+06	572125	4.09153	2.03264	Up	7.97479e-06	4.14294e-05	2.20763e+06	2.13647e+06	3.24143e+06	2.47127e+06	1.67502e+06	2.31338e+06	610741	618422	601232	562175	502858	537324
0.75_349.1350m/z	349.135	0.748267	LCMS-pos	Glucitol-lysine	207203	HMDB0252764							11998742		NC(CCCCNCC(O)C(O)C(O)C(O)CO)C(O)=O	JNFQXAUVKUQSKQ-UHFFFAOYSA-N	Organic acids and derivatives	Carboxylic acids and derivatives	Amino acids, peptides, and analogues	Level 2	38.2	0.138	M+K	C12H26N2O7	-6.86465		5.89818	1.30364e+06	100164	13.0151	3.70211	Up	2.63533e-09	1.10653e-07	1.234e+06	1.31278e+06	1.46764e+06	1.4574e+06	1.06455e+06	1.28549e+06	109300	111131	95589	91436.9	97342.9	96186.9
0.67_617.2416m/z	617.242	0.665733	LCMS-neg	Met-enkephalinamide	208597	HMDB0254489							13876428		CSCCC(NC(=O)C(CC1=CC=CC=C1)NC(=O)CNC(=O)CNC(=O)C(N)CC1=CC=C(O)C=C1)C(N)=O	HBDDEVHKKBWEQT-UHFFFAOYSA-N	Organic acids and derivatives	Carboxylic acids and derivatives	Amino acids, peptides, and analogues	Level 4	37.9	1.93	M+FA-H	C27H36N6O6S	3.01511		5.89817	807062	2.00502e+06	0.402521	-1.31286	Down	3.65723e-10	3.0355e-08	785920	812952	831867	830832	734831	845968	2.02718e+06	2.12669e+06	2.10872e+06	1.88015e+06	1.85019e+06	2.03717e+06
0.68_258.1099m/z	258.11	0.675967	LCMS-pos	Glutamylglutamine	53852	HMDB0028817			141435				10171586	26848-14-6	N[C@@H](CCC(O)=O)C(=O)N[C@@H](CCC(N)=O)C(O)=O	MGHKSHCBDXNTHX-WDSKDSINSA-N	Organic acids and derivatives	Carboxylic acids and derivatives	Amino acids, peptides, and analogues	Level 2	40	3.42	M+H-H2O	C10H17N3O6	5.38273		5.55288	2.98118e+06	1.86332e+06	1.59992	0.678003	Up	1.04562e-06	8.46215e-06	3.30002e+06	2.96712e+06	2.8921e+06	2.90324e+06	2.6618e+06	3.16278e+06	1.9153e+06	2.01386e+06	1.84682e+06	1.61819e+06	1.84855e+06	1.93721e+06
0.61_198.1236m/z	198.124	0.6119	LCMS-pos	L-Histidine trimethylbetaine	54380	HMDB0029422			15781	C05575	sce00340	Histidine metabolism	3083620	534-30-5	C[N+](C)(C)C(CC1=CN=CN1)C([O-])=O	GPPYTCRVKHULJH-UHFFFAOYSA-N	Organic acids and derivatives	Carboxylic acids and derivatives	Amino acids, peptides, and analogues	Level 1	59.7	93.9	M+H	C9H15N3O2	-0.538542		5.44735	390057	1.40729e+06	0.277168	-1.85117	Down	1.09445e-09	6.10327e-08	425455	339997	442226	416870	321841	393950	1.50736e+06	1.57287e+06	1.34818e+06	1.33168e+06	1.35846e+06	1.32519e+06
0.61_175.1143n	176.122	0.6119	LCMS-pos	4-(Dimethylamino)butyl carbamimidothioate	201652	HMDB0246305							5227		CN(C)CCCCSC(N)=N	UFYJLJINUGVUHO-UHFFFAOYSA-N	Organosulfur compounds	Isothioureas	Unclassified	Level 4	44.7	31.7	M+, M+H	C7H17N3S	0.0113035		5.39072	2.99197e+06	1.84148e+06	1.62476	0.700231	Up	0.000171125	0.00051237	3.14126e+06	2.67761e+06	3.48895e+06	3.44378e+06	2.34394e+06	2.85628e+06	1.99354e+06	2.13778e+06	1.77953e+06	1.6895e+06	1.69864e+06	1.74989e+06
0.68_190.0953n	191.103	0.675967	LCMS-pos	(2R,6S)-2,6-Diaminoheptanedioic acid	198965	HMDB0242532	352		23673	C00666	sce00300,sce00470	Lysine biosynthesis|D-Amino acid metabolism	865	583-93-7	NC(CCCC(N)C(O)=O)C(O)=O	GMKMEZVLHJARHF-UHFFFAOYSA-N	Organic acids and derivatives	Carboxylic acids and derivatives	Amino acids, peptides, and analogues	Level 1	59.5	91.9	M+H, M+Na, M+K	C7H14N2O4	-0.519477		5.38991	4.64473e+06	5.87399e+06	0.790729	-0.338744	Down	0.00361141	0.00736101	5.63822e+06	4.29006e+06	4.37514e+06	4.28207e+06	4.14866e+06	5.13426e+06	6.34387e+06	6.67779e+06	5.74445e+06	5.60862e+06	5.30739e+06	5.56181e+06
0.70_195.0505m/z	195.05	0.698217	LCMS-neg	alpha-L-arabinofuranose	257346	HMDB0304537	330822		28772				445935		OC[C@@H]1O[C@@H](O)[C@H](O)[C@H]1O	HMFHBZSHGGEWLO-QMKXCQHVSA-N	Organic oxygen compounds	Organooxygen compounds	Carbohydrates and carbohydrate conjugates	Level 1	58.9	91	M+FA-H	C5H10O5	-3.58775		5.28404	1.55082e+06	567217	2.73409	1.45106	Up	2.05876e-07	2.39339e-06	1.26733e+06	1.74753e+06	1.50311e+06	1.4956e+06	1.58802e+06	1.70334e+06	704366	647757	537211	495463	505214	513290
12.92_481.2919m/z	481.292	12.9193	LCMS-pos	PG(17:0/0:0)	23695		80021	LMGP04050033					52927456		[H][C@](O)(CO)COP(OC[C@]([H])(O)COC(CCCCCCCCCCCCCCCC)=O)(=O)O	WVMGNTLVBBZPKS-FCHUYYIVSA-N	Lipids and lipid-like molecules	Glycerophospholipids	Glycerophosphoglycerols	Level 2	43.2	0	M+H-H2O	C23H47O9P	-1.16126		5.14821	395723	1.43057e+06	0.276619	-1.85403	Down	0.000145558	0.000451343	242225	353154	398633	444235	442817	493273	801350	1.87837e+06	1.3214e+06	1.19049e+06	1.88043e+06	1.51139e+06
12.48_397.2248n	398.232	12.4755	LCMS-pos	PC(9:0/0:0)	19857		40334	LMGP01050068					24779487		[C@](COP(=O)([O-])OCC[N+](C)(C)C)([H])(O)COC(CCCCCCCC)=O	VKTRCGYRHHVHRW-MRXNPFEDSA-N	Lipids and lipid-like molecules	Glycerophospholipids	Glycerophosphocholines	Level 3	48.4	55.4	M+H, M+Na	C17H36NO7P	4.74013		4.82913	931076	9325.68	99.8399	6.64154	Up	0.000616699	0.00157891	445194	708626	1.42748e+06	1.44743e+06	452049	1.10567e+06	9847.17	10427.5	7636.64	5888.66	11730.7	10423.5
2.22_148.0524n	166.086	2.22467	LCMS-pos	trans-Cinnamic acid	47304	HMDB0000930	310		35697	C10438			444539	140-10-3	OC(=O)\C=C\C1=CC=CC=C1	WBYWAXJHAXSJNI-VOTSOKGWSA-N	Phenylpropanoids and polyketides	Cinnamic acids and derivatives	Cinnamic acids	Level 4	42.2	20.7	M+H, M+NH4, M+H-H2O	C9H8O2	-0.231171		4.74983	2.48071e+06	3.33274e+06	0.744347	-0.425952	Down	8.31498e-05	0.00028344	2.72355e+06	2.49976e+06	2.75695e+06	2.44625e+06	2.2316e+06	2.22617e+06	3.37599e+06	3.0914e+06	3.77037e+06	3.24691e+06	3.20575e+06	3.306e+06
11.64_520.2685m/z	520.269	11.6378	LCMS-neg	PS(18:2(9Z,12Z)/0:0)	22441	HMDB0240604	78838	LMGP03050011					52926279	1218913-82-6	C(O)(=O)[C@@]([H])(N)COP(OC[C@]([H])(O)COC(CCCCCCC/C=C\C/C=C\CCCCC)=O)(=O)O	HLISFLFEEBTXRV-FRZHUQNDSA-N	Lipids and lipid-like molecules	Glycerophospholipids	Glycerophosphoserines	Level 3	57.6	91	M-H	C24H44NO9P	0.808479		4.47714	253611	1.01317e+06	0.250315	-1.99818	Down	6.93198e-05	0.000244674	211019	267921	215789	313387	207038	306511	728984	1.35045e+06	862069	794363	1.37501e+06	968117
9.89_308.1983n	309.206	9.89468	LCMS-pos	Methylgingerol	54735	HMDB0029852	86546						71391212		CCCCCC(O)CC(=O)CCC1=CC=C(OC)C(OC)=C1	CTGAPJBPSCUFRO-UHFFFAOYSA-N	Benzenoids	Benzene and substituted derivatives	Methoxybenzenes	Level 1	59.6	59.3	M+H, M+Na, M+H-H2O	C18H28O4	-1.39511		4.43127	387529	1.09615e+06	0.353538	-1.50006	Down	3.12192e-06	1.95476e-05	231659	523448	403928	429279	315923	420936	1.22517e+06	1.14147e+06	982774	942386	1.32168e+06	963395
0.68_342.1164n	387.115	0.682283	LCMS-neg	Trehalulose	62984	HMDB0039727							13771704	51411-23-5	OCC1OC(O)(COC2OC(CO)C(O)C(O)C2O)C(O)C1O	NMXLJRHBJVMYPD-UHFFFAOYSA-N	Organic oxygen compounds	Organooxygen compounds	Carbohydrates and carbohydrate conjugates	Level 1	55.9	59.6	M+FA-H, 2M-H, M-H	C12H22O11	0.430922		4.35635	9.54554e+06	8.71406e+06	1.09542	0.131482	Up	0.00215118	0.00468143	9.71612e+06	9.33743e+06	9.32247e+06	9.48295e+06	9.43205e+06	9.98223e+06	8.59434e+06	8.9573e+06	9.42998e+06	8.56353e+06	8.19736e+06	8.54185e+06
0.70_215.0324m/z	215.032	0.698217	LCMS-neg	2-C-methyl-D-erythritol-4-phosphate	256887	HMDB0304061	64013		17764	C11434	sce00900	Terpenoid backbone biosynthesis	443198		[H][C@@](O)(COP(O)(O)=O)[C@@](C)(O)CO	XMWHRVNVKDKBRG-UHNVWZDZSA-N	Organic acids and derivatives	Organic phosphoric acids and derivatives	Phosphate esters	Level 4	39.7	1.42	M-H	C5H13O7P	-0.770051		4.15094	1.70768e+06	2.34036e+06	0.729667	-0.45469	Down	1.27221e-05	5.94311e-05	1.89026e+06	1.74893e+06	1.70933e+06	1.51193e+06	1.82639e+06	1.55928e+06	2.32446e+06	2.16267e+06	2.35703e+06	2.5603e+06	2.32606e+06	2.31165e+06
0.70_379.0824m/z	379.082	0.698217	LCMS-neg	Sophoracoumestan A	29973		48327	LMPK12090013					14630492		C1(O)C=CC2C3OC4=CC5OC(C)(C)C=CC=5C=C4C=3C(=O)OC=2C=1	JOMJKDWBAPDZIF-UHFFFAOYSA-N	Phenylpropanoids and polyketides	Isoflavonoids	Coumestans	Level 4	39	2.33	M+FA-H	C20H14O5	0.35938		4.12595	1.4443e+06	2.06047e+06	0.700956	-0.512604	Down	2.63412e-06	1.72183e-05	1.55661e+06	1.40401e+06	1.53274e+06	1.33616e+06	1.41301e+06	1.42329e+06	2.09132e+06	1.92966e+06	2.15277e+06	2.24502e+06	1.8832e+06	2.06086e+06
0.61_372.2349m/z	372.235	0.6119	LCMS-pos	DHA (d5)	1176	HMDB02183		LMFA01030762	28125				24778483		C(=C/C/C=C\C/C=C\C/C=C\C/C=C\C/C=C\C([2H])([2H])C([2H])([2H])[2H])/CCC(=O)O	MBMBGCFOFBJSGT-RPBOKJFVSA-N	Lipids and lipid-like molecules	Fatty Acyls	Fatty acids and conjugates	Level 3	48	50.1	M+K	C22H[2]5H[1]27O2	0.397062		4.02019	819685	1.44182e+06	0.568506	-0.814752	Down	0.000253813	0.000722951	909134	611171	963076	963481	617470	853776	1.69595e+06	1.67292e+06	1.24105e+06	1.47005e+06	1.42339e+06	1.14756e+06
5.53_279.9972n	281.005	5.53347	LCMS-pos	Photinus luciferin	274952		65823			C02740			92934	2591-17-5	C1C(N=C(S1)C2=NC3=C(S2)C=C(C=C3)O)C(=O)O	BJGNCJDXODQBOB-SSDOTTSWSA-N	Organic acids and derivatives	Carboxylic acids and derivatives	Amino acids, peptides, and analogues	Level 3	58.3	96	M+H, M+Na, M+K	C11H8N2O3S2	-1.41105		3.81343	1.14433e+07	1.05781e+07	1.08179	0.113421	Up	0.0755853	0.111197	1.07878e+07	1.1768e+07	1.21112e+07	1.2337e+07	1.07884e+07	1.08671e+07	1.00444e+07	9.77345e+06	1.01476e+07	1.091e+07	1.19725e+07	1.06205e+07
0.71_116.0708m/z	116.071	0.709667	LCMS-pos	L-2-Amino-5-hydroxypentanoic acid	56146	HMDB0031658	87840						95562		NC(CCCO)C(O)=O	CZWARROQQFCFJB-UHFFFAOYSA-N	Organic acids and derivatives	Carboxylic acids and derivatives	Amino acids, peptides, and analogues	Level 1	60.3	97.7	M+H-H2O	C5H11NO3	1.59823		3.34804	378094	764328	0.494675	-1.01545	Down	1.72938e-08	3.90642e-07	401151	395215	400104	383550	319177	369367	785496	855517	753102	730379	729963	731510
102	159.088	9.535	GCMS	4-Methyl-1,2-Dihydroxypentane	81788	HMDB0059740							91171		CC(C)CC(O)CO	AMOCOBXCNIBDMC-UHFFFAOYSA-N	Organic oxygen compounds	Organooxygen compounds	Alcohols and polyols	Level 2	82.6	76.3		C6H14O2		322405	3.27749	115244	939.684	122.641	6.9383	Up	0.00147238	0.00338155	84283.3	79236.7	219037	170874	54222.4	83808.1	939.684	939.684	939.684	939.684	939.684	939.684
14.94_395.3306m/z	395.331	14.9446	LCMS-pos	Dehydroergosterol	44008		83979	LMST01031023	64762				6436660	516-85-8	C1[C@]2(C)C3=CC[C@]4(C)[C@@]([H])([C@]([H])(C)/C=C/[C@H](C)C(C)C)CC[C@@]4([H])C3=CC=C2C[C@@H](O)C1	QSVJYFLQYMVBDR-CMNOFMQQSA-N	Lipids and lipid-like molecules	Steroids and steroid derivatives	Ergostane steroids	Level 3	55.5	82.8	M+H	C28H42O	-0.702057		3.2539	205434	592191	0.346904	-1.52739	Down	6.18415e-06	3.40752e-05	168838	187196	205882	212641	206861	251185	452442	721747	558012	531885	715900	573162
0.78_268.1039n	268.104	0.782067	LCMS-pos	2-p-Tolyl-5,6,7,8-tetrahydrobenzo[d]imidazo[2,1-b]thiazole	277300		69104			C11571			443278		CC1=CC=C(C=C1)C2=CN3C4=C(CCCC4)SC3=N2	IMUKUMUNZJILCG-UHFFFAOYSA-N	Organoheterocyclic compounds	Azoles	Imidazoles	Level 4	37.1	0	M+, M+NH4	C16H16N2S	1.71253		3.19212	640619	1.01212e+06	0.632951	-0.659835	Down	8.03982e-06	4.1646e-05	557810	703072	639790	720361	542461	680223	1.02934e+06	1.14598e+06	986765	909438	1.02639e+06	974779
64	145.07	8.155	GCMS	3-Methylbutane-1,2-Diol	546318								521280		CC(C)C(CO)O	HJJZIMFAIMUSBW-UHFFFAOYSA-N	Organic oxygen compounds	Organooxygen compounds	Alcohols and polyols	Level 1	94.5	91.5		C5H12O2		273049	3.06454	311295	5303.01	58.7016	5.87533	Up	0.00183581	0.00407971	225147	211630	598075	466383	145017	221518	939.684	6851.02	939.684	9667.7	7106.74	6313.22
12.80_504.3677m/z	504.368	12.796	LCMS-pos	Ceanothic acid	60523	HMDB0036851	91860						101750	21302-79-4	CC(=C)C1CCC2(CCC3(C)C(CCC4C5(C)C(C(O)C(C)(C)C5CCC34C)C(O)=O)C12)C(O)=O	WLCHQSHZHFLMJH-UHFFFAOYSA-N	Lipids and lipid-like molecules	Prenol lipids	Triterpenoids	Level 3	54.6	76.1	M+NH4	C30H46O5	-1.28858		3.01682	179612	533321	0.33678	-1.57012	Down	9.5238e-05	0.000317965	112748	153183	165017	195867	235157	215697	318583	638964	526024	451653	667618	597083
0.68_531.2045m/z	531.204	0.682283	LCMS-neg	Glucosylgalactosyl hydroxylysine	47107	HMDB0000585	5567		89573				122304	32448-35-4	NCC(CC[C@H](N)C(O)=O)O[C@@H]1O[C@H](CO)[C@H](O)[C@H](O)[C@H]1O[C@H]1O[C@H](CO)[C@@H](O)C(O)[C@H]1O	UTIRJVJBKWSIOX-SRMFCGEKSA-N	Lipids and lipid-like molecules	Fatty Acyls	Fatty acyl glycosides	Level 3	53.8	70.7	M+FA-H	C18H34N2O13	0.412453		2.8662	1.31216e+06	1.62464e+06	0.807663	-0.308175	Down	0.00010523	0.000344873	1.3093e+06	1.25805e+06	1.28406e+06	1.39462e+06	1.25182e+06	1.37513e+06	1.74485e+06	1.67887e+06	1.70649e+06	1.52124e+06	1.46979e+06	1.62661e+06
13.05_314.2242n	315.231	13.046	LCMS-pos	Methyl retinoate	208702	HMDB0254612							92106		COC(=O)C=C(C)C=CC=C(C)C=CC1=C(C)CCCC1(C)C	SREQLAJQLXPNMC-UHFFFAOYSA-N	Lipids and lipid-like molecules	Prenol lipids	Retinoids	Level 2	57	12.9	M+H, M+NH4	C21H30O2	-1.19807		2.86542	144385	443448	0.325597	-1.61884	Down	7.43487e-06	3.90221e-05	114006	135176	149947	140642	177571	148969	360527	535523	403813	354789	546107	459928
515	214.129	21.122	GCMS	1-Cyclohexyl-3-Hydroxy-3,3a,4,6a-Tetrahydrofuro[3,4-B]Pyrrole-2,6-Dione	545767								51055607		C1CCC(CC1)N2C3C(COC3=O)C(C2=O)O	KNSMPSJDRCWKLX-UHFFFAOYSA-N	Organic acids and derivatives	Carboxylic acids and derivatives	Amino acids, peptides, and analogues	Level 3	75.9	62.1		C12H17NO4		717014	2.83036	49946.3	1.59473e+06	0.0313196	-4.99679	Down	0.000105863	0.000345677	54795.7	28202.7	93839.9	79067.7	939.684	42832.1	1.90564e+06	2.33815e+06	2.13812e+06	886543	1.01845e+06	1.28148e+06
8.48_311.2230m/z	311.223	8.48427	LCMS-neg	8R,9R,10S-trihydroxy-6Z-octadecenoic acid	3314			LMFA02000363					44139365		C(CCCC/C=C\[C@@H](O)[C@H](O)[C@@H](O)CCCCCCCC)(=O)O	XADHJHFFBMPQOS-OVXXOIRXSA-N	Lipids and lipid-like molecules	Fatty Acyls	Fatty acids and conjugates	Level 1	66.1	55	M-H2O-H	C18H34O5	0.59558		2.77143	1.34754e+06	829956	1.62363	0.699219	Up	0.0959155	0.137203	1.10796e+06	1.23719e+06	1.73049e+06	1.72271e+06	567320	1.71957e+06	519721	1.4711e+06	383079	359803	1.41889e+06	827146
10.66_999.6437m/z	999.644	10.6624	LCMS-neg	PC(22:0/LTE4)	240897	HMDB0287797									CCCCCCCCCCCCCCCCCCCCCC(=O)OC[C@H](COP([O-])(=O)OCC[N+](C)(C)C)OC(=O)[C@@H](N)CS[C@H](\C=C\C=C\C=C/C\C=C/CCCCC)[C@@H](O)CCCC(O)=O	JJIPIYFFUROVDC-FXKJKKOYSA-N	Lipids and lipid-like molecules	Glycerophospholipids	Glycerophosphocholines	Level 4	36.7	0.55	M-H	C53H97N2O11PS	-4.05285		2.76949	7905.59	295210	0.0267796	-5.22272	Down	8.26957e-05	0.000282326	4475.96	9208.77	4575.67	12130.8	6680.56	10361.8	269559	458872	180464	200684	398404	263274
10.63_339.2889m/z	339.289	10.6326	LCMS-pos	Japanic acid	2850		35988	LMFA01170036					9543668		C(CCCCCCCCCCCCCCCCCCCC(=O)O)(=O)O	PWLXTFFHCFWCGG-UHFFFAOYSA-N	Lipids and lipid-like molecules	Fatty Acyls	Fatty acids and conjugates	Level 3	52.8	69.3	M+H-H2O	C21H40O4	-1.34404		2.76419	35636.8	313831	0.113554	-3.13855	Down	1.63699e-05	7.25767e-05	27346.6	37118.7	32693.1	37362.2	32358	46942.1	285457	449270	236361	246486	397922	267490
2.94_205.1314n	206.139	2.9422	LCMS-pos	Pantothenol	8774	HMDB0004231	3978	LMFA08020198	27373	C05944	sce00770	Pantothenate and CoA biosynthesis	131204	81-13-0	C(C(C)(C)[C@@H](O)C(=O)NCCCO)O	SNPLKNRPJHDVJA-ZETCQYMHSA-N	Organic oxygen compounds	Organooxygen compounds	Alcohols and polyols	Level 3	57.7	90	M+H, M+Na	C9H19NO4	-0.201255		2.7641	338787	15706.5	21.5699	4.43095	Up	0.0018354	0.00407971	224800	233468	632805	512742	159687	269219	16354.8	13856.8	15685.8	16757.3	15895.9	15688.3
0.60_188.1523n	189.16	0.599367	LCMS-pos	HMBOA tetrahexose	257365	HMDB0304556							159659		C[N+](C)(C)CCCCC(N)C([O-])=O	MXNRLFUSFKVQSK-UHFFFAOYSA-N	Organic acids and derivatives	Carboxylic acids and derivatives	Amino acids, peptides, and analogues	Level 1	54.3	62.8	M+H, M+K	C9H20N2O2	-0.713312		2.74006	66229.8	325878	0.203235	-2.29878	Down	1.06322e-07	1.42775e-06	72303	53582	78580.7	79677.5	48157.8	65078.2	371208	385710	332923	288645	305764	271018
9.42_313.2386m/z	313.239	9.41988	LCMS-neg	12,13-DiHOME(9)	3118		35504	LMFA02000164					5282961		C(/CC(O)C(O)CCCCC)=C\CCCCCCCC(=O)O	CQSLTKIXAJTQGA-DHZHZOJOSA-N	Lipids and lipid-like molecules	Fatty Acyls	Fatty acids and conjugates	Level 2	67.3	42	M-H	C18H34O4	0.468544		2.72546	342594	73240.1	4.67768	2.22579	Up	1.06815e-05	5.22938e-05	274902	399399	346026	416996	222090	396149	88899.7	94421.4	43291.6	52134.4	94093.4	66600.2
0.75_217.1294m/z	217.129	0.748267	LCMS-pos	3-(2-Hydroxyethyl)histidine	201169	HMDB0245773							21120587		NC(CC1=CN=CN1CCO)C(O)=O	GTRAYRSSCLGTSF-UHFFFAOYSA-N	Organic acids and derivatives	Carboxylic acids and derivatives	Amino acids, peptides, and analogues	Level 1	48.6	46.6	M+NH4	C8H13N3O3	-0.765522		2.70162	293629	42265.2	6.9473	2.79645	Up	5.38829e-11	1.01215e-08	288723	301241	311268	305899	254211	300433	47606.3	47318.9	40615	36624.5	42124.1	39302.7
425	274.1	19.36	GCMS	2-O-Methylascorbic Acid	197052	HMDB0240294							54726398	17860-87-6	[H][C@@]1(OC(=O)C(OC)=C1O)[C@@H](O)CO	JBXPKMHATRSERD-WVZVXSGGSA-N	Organoheterocyclic compounds	Dihydrofurans	Furanones	Level 3	77.9	63.2		C7H10O6		649188	2.66748	939.684	62935.5	0.0149309	-6.06555	Down	0.000664623	0.00168469	939.684	939.684	939.684	939.684	939.684	939.684	84832	83480.4	68422.5	67308.9	939.684	72629.4
10.13_997.6232m/z	997.623	10.1347	LCMS-pos	PIM1(19:0/16:0)	27511			LMGP15010033					126457401		[C@](COP(O[C@H]1[C@@H](O)[C@@H](O)[C@H](O)[C@@H](O)[C@@H]1O[C@@H]1[C@@H](O)[C@@H](O)[C@H](O)[C@@H](CO)O1)(=O)O)([H])(OC(CCCCCCCCCCCCCCC)=O)COC(CCCCCCCCCCCCCCCCCC)=O	RLFWTEIVPFRSIC-FDQCILPESA-N	Lipids and lipid-like molecules	Glycerophospholipids	Glycerophosphoinositols	Level 4	38.7	1.05	M+H-H2O	C50H95O18P	0.911133		2.66309	8410.33	276275	0.0304418	-5.0378	Down	7.15379e-05	0.000250231	4512.25	10758.9	4191.38	11261.6	6309.65	13428.2	206308	388253	188193	172266	396348	306284
2.24_119.0737n	120.081	2.23583	LCMS-pos	Indoline	207808	HMDB0253472	327013		43295				10328		C1CC2=CC=CC=C2N1	LPAGFVYQRIESJQ-UHFFFAOYSA-N	Organoheterocyclic compounds	Indoles and derivatives	Indolines	Level 3	51.7	68.7	M+, M+H	C8H9N	1.32587		2.65392	802003	1.06958e+06	0.749828	-0.415367	Down	0.000119376	0.000379725	890012	815723	884340	794399	723192	704350	1.084e+06	992779	1.20894e+06	1.04409e+06	1.03505e+06	1.05263e+06
0.77_100.0526n	118.086	0.765767	LCMS-pos	Allyl acetic acid	517	HMDB0031602	34698	LMFA01030007	35936				61138	591-80-0	C=CCCC(=O)O	HVAMZGADVCBITI-UHFFFAOYSA-N	Lipids and lipid-like molecules	Fatty Acyls	Fatty acids and conjugates	Level 3	49.8	56.6	M+H-H2O, M+NH4	C5H8O2	1.98764		2.65237	370666	618069	0.599717	-0.737647	Down	7.5145e-07	6.54128e-06	408605	352408	399962	403946	311021	348056	664858	647652	631395	621806	561832	580872
1.05_349.1353m/z	349.135	1.0501	LCMS-pos	N2-(2-Carboxymethyl-2-hydroxysuccinoyl)arginine	57038	HMDB0032766	88693		175416				131751299	87605-91-2	COC(=O)C(O)(CC(O)=O)C(=O)NC(CCCNC(N)=N)C(O)=O	VFYGIOOMURRJLU-UHFFFAOYSA-N	Organic acids and derivatives	Carboxylic acids and derivatives	Amino acids, peptides, and analogues	Level 1	54.5	69.5	M+H	C12H20N4O8	-0.387037		2.63041	265317	21543.1	12.3156	3.62242	Up	2.94482e-08	5.71198e-07	307959	247101	308885	269573	207740	250641	27588.2	21808.9	20695.6	20043.1	18826.9	20295.7
0.63_465.2414m/z	465.241	0.62725	LCMS-pos	Arginyl-glycyl-glutamyl-serine	203644	HMDB0248575							3266821		NC(CCCN=C(N)N)C(=O)NCC(=O)NC(CCC(O)=O)C(=O)NC(CO)C(O)=O	DJXDNYKQOZYOFK-UHFFFAOYSA-N	Organic acids and derivatives	Carboxylic acids and derivatives	Amino acids, peptides, and analogues	Level 4	45.7	36.9	M+NH4	C16H29N7O8	-0.3646		2.54986	290307	44986.2	6.45323	2.69002	Up	2.1503e-05	9.12536e-05	317633	322246	407635	295752	205993	192580	44586.7	55235.3	40996.9	42708.2	38003.4	48387
0.68_549.1674m/z	549.167	0.682283	LCMS-neg	Maltotriose	47479	HMDB0001262	3585		140999	C01835			439586	1109-28-0	OC[C@H]1O[C@H](O[C@H]2[C@H](O)[C@@H](O)[C@@H](O[C@H]3[C@H](O)[C@@H](O)C(O)O[C@@H]3CO)O[C@@H]2CO)[C@H](O)[C@@H](O)[C@@H]1O	FYGDTMLNYKFZSV-DZOUCCHMSA-N	Organic oxygen compounds	Organooxygen compounds	Carbohydrates and carbohydrate conjugates	Level 1	60.2	91.6	M+FA-H	C18H32O16	0.237127		2.549	280339	55719.8	5.03123	2.33091	Up	2.97824e-11	8.03875e-09	290698	284677	274292	268333	303833	260199	45939.4	48261.5	65674.4	53439.5	63807.9	57195.9
11.01_294.2192n	295.226	11.0137	LCMS-pos	17-hydroxy-linolenic acid	3193	HMDB11108	45842	LMFA02000239					44256502		C(=C/C/C=C\C/C=C\CCCC(O)C)/CCCCC(=O)O	NUDXOGPEQRPSKT-MVOZTAHOSA-N	Lipids and lipid-like molecules	Fatty Acyls	Lineolic acids and derivatives	Level 1	62.5	75.6	M+H-H2O, M+H	C18H30O3	-1.04989		2.54309	104149	336172	0.309808	-1.69056	Down	3.744e-07	3.74295e-06	92197	102462	85028.9	103641	108600	132962	282061	368771	296325	397486	359908	312480
12.80_315.2315m/z	315.231	12.796	LCMS-pos	9(Z),11(E),13(E)-Octadecatrienoic Acid methyl ester	267212		45017						21718552	4175-47-7	CCCCC=CC=CC=CCCCCCCCC(=O)OC	KOJYENXGDXRGDK-ZUGARUELSA-N	Lipids and lipid-like molecules	Fatty Acyls	Lineolic acids and derivatives	Level 2	55.3	8	M+Na	C19H32O2	6.85195		2.53503	110478	353847	0.312219	-1.67937	Down	5.89805e-05	0.000212531	90868.7	112826	112311	125933	104445	116485	232154	458765	339462	283852	447737	361116
535	81.0464	21.6	GCMS	Dodecanedioic Acid	2824	HMDB0000623	5596	LMFA01170009	4676	C02678			12736	693-23-2	C(CCCCCCCCCCC(=O)O)(=O)O	TVIDDXQYHWJXFK-UHFFFAOYSA-N	Lipids and lipid-like molecules	Fatty Acyls	Fatty acids and conjugates	Level 3	70.3	50.7		C12H22O4		736761	2.48301	8821.91	127012	0.069457	-3.84774	Down	1.90004e-09	9.04164e-08	10110.2	9182.07	6089.6	12261.6	7910.92	7377.05	149106	134429	130875	117096	109521	121048
10.73_295.2280m/z	295.228	10.7272	LCMS-neg	8-hydroxy-11Z,14Z-Octadecadienoic acid	3262			LMFA02000308					92033088		C(CCCCCCC(O)CC/C=C\C/C=C\CCC)(=O)O	JZGOJMVGPJEQST-UTOQUPLUSA-N	Lipids and lipid-like molecules	Fatty Acyls	Lineolic acids and derivatives	Level 1	75.7	88	M-H	C18H32O3	0.351235		2.48175	353623	640076	0.552471	-0.856029	Down	0.00728714	0.0137535	282685	381541	391620	424403	230404	411088	478864	910303	554901	444308	845204	606874
11.39_728.4636n	727.456	11.3923	LCMS-neg	PA(18:3(9Z,12Z,15Z)/18:1(12Z)-2OH(9,10))	217356	HMDB0264254									[H][C@@](COC(=O)CCCCCCC\C=C/C\C=C/C\C=C/CC)(COP(O)(O)=O)OC(=O)CCCCCCC[C@H](O)[C@@H](O)C\C=C/CCCCC	AFLJIFKHNABRSU-HBHLCHRUSA-N	Lipids and lipid-like molecules	Glycerophospholipids	Glycerophosphates	Level 4	46.6	39.8	M-H2O-H, M-H	C39H69O10P	1.01944		2.4499	862727	568483	1.51759	0.601787	Up	0.00797523	0.0149102	969286	966777	1.00734e+06	979337	577297	676329	799123	512549	517166	510582	516476	555002
141	180.023	10.806	GCMS	Nicotinic Acid	47609	HMDB0001488	240		15940	C00253	sce00760	Nicotinate and nicotinamide metabolism	938	59-67-6	OC(=O)C1=CN=CC=C1	PVNIIMVLHYAWGP-UHFFFAOYSA-N	Organoheterocyclic compounds	Pyridines and derivatives	Pyridinecarboxylic acids and derivatives	Level 1	90.9	85.5		C6H5NO2		365904	2.4487	220678	14567.5	15.1486	3.92111	Up	0.000443349	0.00117208	163632	167303	362970	325628	123572	180964	19002.9	14839.9	13129.5	13644.9	11679.5	15108.6
2.24_440.2140m/z	440.214	2.24428	LCMS-pos	Cilazapril	53504	HMDB0015433	1748		553655	C11693			56330	92077-78-6	CCOC(=O)[C@H](CCC1=CC=CC=C1)N[C@H]1CCCN2CCC[C@H](N2C1=O)C(O)=O	HHHKFGXWKKUNCY-FHWLQOOXSA-N	Organic acids and derivatives	Carboxylic acids and derivatives	Amino acids, peptides, and analogues	Level 4	44.8	35.4	M+Na	C22H31N3O5	-3.90739		2.426	369724	579975	0.637484	-0.64954	Down	1.61341e-06	1.16328e-05	389984	400381	386283	373870	323546	344283	609030	550528	643986	590815	533128	552361
204	190.061	12.876	GCMS	Malic Acid 1-Ethyl Ester	549719								21580376	71901-42-3	CCOC(=O)C(CC(=O)O)O	FHHFKGGCXNOIAY-UHFFFAOYSA-N	Organic acids and derivatives	Hydroxy acids and derivatives	Beta hydroxy acids and derivatives	Level 3	75.2	63.8		C6H10O5		434626	2.40413	16427.1	199917	0.0821698	-3.60525	Down	8.87786e-10	5.5284e-08	17908.8	21451.8	13974.5	12751.3	19559.6	12916.9	226961	198671	215445	197344	168130	192950
0.70_217.0295m/z	217.029	0.698217	LCMS-neg	Aspartyl-Cysteine	53789	HMDB0028750	85665		174209				18218191		NC(CC(O)=O)C(=O)NC(CS)C(O)=O	FKBFDTRILNZGAI-UHFFFAOYSA-N	Organic acids and derivatives	Carboxylic acids and derivatives	Amino acids, peptides, and analogues	Level 4	39.5	8.04	M-H2O-H	C7H12N2O5S	2.59354		2.39993	570822	782455	0.729527	-0.454966	Down	1.42706e-05	6.48814e-05	633907	582807	569134	504805	615149	519132	782546	723344	780503	854846	779434	774057
0.68_148.0603m/z	148.06	0.675967	LCMS-pos	N-Acetyl-DL-serine	514301		96376						352294	94-14-3	CC(=O)NC(CO)C(=O)O	JJIHLJJYMXLCOY-UHFFFAOYSA-N	Organic acids and derivatives	Carboxylic acids and derivatives	Amino acids, peptides, and analogues	Level 2	40.1	0	M+H	C5H9NO4	-0.704559		2.3683	667564	452714	1.47458	0.560307	Up	3.69774e-05	0.000144865	777133	624002	627513	666318	602751	707667	475062	489192	434562	399939	427993	489535
28	144.062	7.046	GCMS	1,3-Butanediol	55895	HMDB0031320	87583		52683	C20335			7896	107-88-0	CC(O)CCO	PUPZLCDOIYMWBV-UHFFFAOYSA-N	Organic oxygen compounds	Organooxygen compounds	Alcohols and polyols	Level 1	98.9	98.3		C4H10O2		233386	2.3211	89553.5	7318.87	12.236	3.61306	Up	0.00172456	0.00386618	66346.9	63274.8	166860	130138	48292.2	62409.3	9017.27	7859.62	5548.38	5826.33	7703.2	7958.42
10.11_576.2040m/z	576.204	10.1083	LCMS-neg	Acrimarine J	63563	HMDB0040386	94898		173299				131752805	147395-90-2	COC1=C(C=C2C=CC(=O)OC2=C1)C(C=C(C)C)C1=C(O)C2=C(N(C)C3=C(C=CC(O)=C3OC)C2=O)C2=C1OC(C)(C)C=C2	ZWXOIPZATSFFPY-UHFFFAOYSA-N	Organoheterocyclic compounds	Quinolines and derivatives	Benzoquinolines	Level 3	52	65.7	M-H2O-H	C35H33NO8	1.97649		2.31852	62673.4	264146	0.237268	-2.07541	Down	5.843e-05	0.000210856	54648.3	68432.1	50819.5	70193.4	58599	73348.2	202324	358351	236901	198761	356465	232075
11.37_296.2352n	295.228	11.3721	LCMS-neg	9(10)-EpOME	2992	HMDB0004701		LMFA02000037	34494	C14825			6246154		C(CCCCCCCC1OC1C/C=C\CCCCC)(=O)O	FBUKMFOXMZRGRB-YFHOEESVSA-N	Lipids and lipid-like molecules	Fatty Acyls	Fatty acids and conjugates	Level 2	59.5	4.96	M-H, M+FA-H	C18H32O3	0.280426		2.30965	460388	246357	1.86878	0.902101	Up	0.000679067	0.00171521	378809	552856	461125	510147	306591	552799	261277	291067	190931	207568	289497	237802
10.39_649.3442m/z	649.344	10.3883	LCMS-neg	[(S)-1-Carboxy-2-phenyl-ethyl]-carbamoyl-Arg-Val-Arg-aldehyde	201582	HMDB0246226							2205		CC(C)C(NC(=O)C(CCCN=C(N)N)NC(=O)NC(CC1=CC=CC=C1)C(O)=O)C(=O)NC(CCCN=C(N)N)C=O	SDNYTAYICBFYFH-UHFFFAOYSA-N	Organic acids and derivatives	Carboxylic acids and derivatives	Amino acids, peptides, and analogues	Level 3	48.9	48.5	M+FA-H	C27H44N10O6	2.48653		2.29466	235416	44621.7	5.27583	2.3994	Up	3.68152e-06	2.20459e-05	267165	280761	177608	254608	164408	267947	41011.8	56595.9	46317.2	34799.5	46287.3	42718.3
10.62_546.2819m/z	546.282	10.6229	LCMS-neg	PE(20:4(8Z,11Z,14Z,17Z)/0:0)	21228	HMDB0011518	62302	LMGP02050067	72742				53480952		C(OP(OCCN)(O)=O)[C@]([H])(O)COC(=O)CCCCCC/C=C\C/C=C\C/C=C\C/C=C\CC	JPNPIRVRGLGTRE-YSKCIPFOSA-N	Lipids and lipid-like molecules	Glycerophospholipids	Glycerophosphoethanolamines	Level 2	42.2	0	M+FA-H	C25H44NO7P	-3.6987		2.26064	49313	226878	0.217355	-2.20188	Down	1.80449e-09	8.84221e-08	39615.3	54061.7	39853.3	59311.3	46738.2	56298.7	237822	232533	194313	229475	251063	216063
603	361.173	23.54	GCMS	Kolavenic Acid	546211								6441458		CC1CCC2(C(C1(C)CCC(=CC(=O)O)C)CCC=C2C)C	NLVMTSRTOGOFQD-MWRQYBNOSA-N	Lipids and lipid-like molecules	Prenol lipids	Diterpenoids	Level 3	74.1	56.9		C20H32O2		831828	2.24113	939.684	8427.97	0.111496	-3.16494	Down	2.33365e-07	2.66095e-06	939.684	939.684	939.684	939.684	939.684	939.684	10939.5	9240.46	8270.77	7206.86	6838.05	8072.23
14.81_139.0745n	140.082	14.8101	LCMS-pos	4-Amino-5-hydroxymethyl-2-methylpyrimidine	202575	HMDB0247327	3265		16892	C01279	sce00730,sce02010	Thiamine metabolism|ABC transporters	777	73-67-6	CC1=NC=C(CO)C(N)=N1	VUTBELPREDJDDH-UHFFFAOYSA-N	Organoheterocyclic compounds	Diazines	Pyrimidines and pyrimidine derivatives	Level 3	50.5	56.2	M+, M+H	C6H9N3O	-0.471416		2.187	4.57301e+06	4.33621e+06	1.05461	0.07671	Up	0.0267342	0.0442397	4.34284e+06	4.55667e+06	4.47605e+06	4.63503e+06	4.78307e+06	4.64441e+06	4.13676e+06	4.20336e+06	4.35617e+06	4.55683e+06	4.49036e+06	4.27378e+06
15.34_338.3414m/z	338.341	15.3443	LCMS-pos	Erucamide	8591		64926	LMFA08010028	142245				5365371	112-84-5	O=C(CCCCCCCCCCC/C=C\CCCCCCCC)N	UAUDZVJPLUQNMU-KTKRTIGZSA-N	Lipids and lipid-like molecules	Fatty Acyls	Fatty amides	Level 3	57.5	92.6	M+H	C22H43NO	-1.06083		2.16558	1.53603e+06	1.26449e+06	1.21474	0.280643	Up	0.0755116	0.111134	1.36059e+06	1.2207e+06	1.58247e+06	1.6551e+06	1.4958e+06	1.90149e+06	1.02626e+06	1.24829e+06	1.31556e+06	1.69521e+06	1.08059e+06	1.22105e+06
3.34_134.0944n	157.084	3.34455	LCMS-pos	Polypropylene glycol (m w 1,200-3,000)	56810	HMDB0032478	88489		53262				32881	25322-69-4	CC(O)COC(C)CO	DUFKCOQISQKSAV-UHFFFAOYSA-N	Organic oxygen compounds	Organooxygen compounds	Alcohols and polyols	Level 4	40.1	6.72	M+H-H2O, M+Na, M+H	C6H14O3	1.00992		2.16503	195585	3960.17	49.3881	5.62609	Up	0.000915341	0.00221332	129474	138764	341190	307100	108211	148772	3428.2	3502.87	3905.24	4367.11	3957.72	4599.87
11.31_651.3761m/z	651.376	11.3062	LCMS-neg	Fomentarol D	44203			LMST01031229					71734693		C1[C@]2(C)[C@@]3([H])CC[C@]4(C)[C@@]([H])([C@]([H])(C)/C=C/[C@H](C)C(O)(C)C)C[C@H](O[C@H]5[C@H](O)[C@@H](O)[C@H](O)[C@@H](CO)O5)[C@@]4([H])C3=CC(=O)[C@@]2([H])C[C@@H](O)C1	MMWWBXILAPWVEK-SDCDWHJDSA-N	Lipids and lipid-like molecules	Steroids and steroid derivatives	Ergostane steroids	Level 3	49.8	56.2	M+FA-H	C34H54O9	1.77407		2.16398	16494	178532	0.092387	-3.43617	Down	2.84237e-08	5.60465e-07	13469	17441.6	17587.3	14951.3	14136.8	21378.2	171947	216514	176853	144222	198630	163028
315	303.146	16.128	GCMS	4-Tert-Octylphenol	52466	HMDB0013825	69877			C14205			8814	140-66-9	CC(C)(C)CC(C)(C)C1=CC=C(O)C=C1	ISAVYTVYFVQUDY-UHFFFAOYSA-N	Benzenoids	Benzene and substituted derivatives	Phenylpropanes	Level 3	71.5	53.1		C14H22O		542311	2.1603	939.684	7146.48	0.131489	-2.92698	Down	4.9036e-09	1.65103e-07	939.684	939.684	939.684	939.684	939.684	939.684	8203.52	7644.67	6493.21	7676.5	6027.92	6833.05
10.17_632.3188m/z	632.319	10.1701	LCMS-neg	OKHdiA-PE	27914			LMGP20020041					134812371		[C@](COP(=O)(O)OCCN)([H])(OC(CCC(=O)/C=C/C(=O)O)=O)COC(CCCCCCC/C=C\CCCCCCCC)=O	FGLLKVIPQTWJAK-FWLMWTQPSA-N	Lipids and lipid-like molecules	Glycerophospholipids	Glycerophosphoethanolamines	Level 4	38.9	2.92	M-H	C30H52NO11P	-2.74957		2.15316	68867.3	234808	0.293292	-1.76959	Down	3.03255e-06	1.90549e-05	63271.2	69761	60084.2	76024.9	64819.1	79243.3	209250	300975	214060	181551	265276	237734
1.52_155.0815m/z	155.082	1.5189	LCMS-pos	Hexahydropyrrolo[1,2-a]pyrazine-1,4-dione	207519	HMDB0253141	985186						193540		O=C1CNC(=O)C2CCCN12	OWOHLURDBZHNGG-UHFFFAOYSA-N	Organic acids and derivatives	Carboxylic acids and derivatives	Amino acids, peptides, and analogues	Level 4	45.9	38.1	M+H	C7H10N2O2	0.0115526		2.14718	802019	975468	0.822189	-0.282459	Down	6.29372e-05	0.000224848	829463	897965	789652	811067	739424	744543	960900	971321	1.02328e+06	982057	969544	945709
1.21_267.0971n	312.095	1.2128	LCMS-neg	3-Deoxyguanosine	258346		4149						135440068	3608-58-0	C1C(OC(C1O)N2C=NC3=C2N=C(NC3=O)N)CO	OROIAVZITJBGSM-OBXARNEKSA-N	Nucleosides, nucleotides, and analogues	Purine nucleosides	Purine 3'-deoxyribonucleosides	Level 2	39.8	0.125	M-H, M+FA-H	C10H13N5O4	1.11669		2.13337	223585	390270	0.572899	-0.803647	Down	8.01003e-06	4.1552e-05	216236	225822	227631	248162	199362	224299	364189	420881	369729	320154	432503	434163
698	204.1	25.815	GCMS	Gentiobiose	540975								441422		OCC1OC(OCC2OC(O)C(O)C(O)C2O)C(O)C(O)C1O	DLRVVLDZNNYCBX-LIZSDCNHSA-N	Organic oxygen compounds	Organooxygen compounds	Carbohydrates and carbohydrate conjugates	Level 1	93	90.1		C12H22O11		967053	2.10716	280858	1.92093e+06	0.146209	-2.77389	Down	1.56067e-11	7.95718e-09	346907	288859	293635	283804	224712	247229	2.07623e+06	1.78927e+06	1.94524e+06	2.02765e+06	1.84629e+06	1.84089e+06
0.77_442.1204m/z	442.12	0.771667	LCMS-neg	Hyaluronic acid	47786	HMDB0002061			150712	C00518			53477741	9004-61-9	[H]O[C@H]1[C@H](O)[C@@H](CO)O[C@@H](O[C@H]2[C@H](O)[C@@H](O)[C@H](O)O[C@@H]2C(O)=O)[C@@H]1NC(C)=O	LJKKEBYAXYCTNF-GIXQJHCPSA-N	Organic oxygen compounds	Organooxygen compounds	Carbohydrates and carbohydrate conjugates	Level 4	40.7	6.28	M+FA-H	C14H23NO12	0.454098		2.09653	25188.6	176898	0.14239	-2.81208	Down	2.18423e-09	9.9302e-08	27263.4	23820.2	22918.6	22419.9	25734.9	28974.8	193484	185568	188706	179947	142783	170901
0.61_522.3345n	523.342	0.6119	LCMS-pos	PA(8:0/a-15:0)	135358	HMDB0115681							131822337		[H][C@@](COC(=O)CCCCCCC)(COP(O)(O)=O)OC(=O)CCCCCCCCCCC(C)CC	HAUZGVYNAIHXNG-XMMISQBUSA-N	Lipids and lipid-like molecules	Glycerophospholipids	Glycerophosphates	Level 4	36.6	0.437	M+H, M+K	C26H51O8P	4.50654		2.08025	315244	129673	2.43107	1.28159	Up	0.00172676	0.00386867	333635	198984	379838	423303	184737	370970	181846	171201	96325.6	109940	131212	87514.5
0.67_515.2206m/z	515.221	0.665733	LCMS-neg	Biotin hydrazide	204206	HMDB0249227							2832898		NNC(=O)CCCCC1SCC2NC(=O)NC12	KOZWHQPRAOJMBN-UHFFFAOYSA-N	Organoheterocyclic compounds	Biotin and derivatives	Unclassified	Level 4	37.4	1.09	2M-H	C10H18N4O2S	-4.36372		2.06621	274547	126002	2.1789	1.1236	Up	2.73847e-08	5.49078e-07	256746	273339	253784	291580	265577	306254	126555	145402	123849	110414	120194	129600
14.73_352.2842m/z	352.284	14.7268	LCMS-pos	Isolinderenolide	61549	HMDB0038104	92861						131752302	139328-80-6	CCCC\C=C/CCCCCCCCC\C=C1\C(O)C(=C)OC1=O	PBBONDCKOKLJIC-MJKSAKIDSA-N	Organoheterocyclic compounds	Tetrahydrofurans	Unclassified	Level 3	52.1	66.4	M+NH4	C21H34O3	-1.14151		2.06143	23651.8	174189	0.135782	-2.88063	Down	1.23778e-06	9.66662e-06	23352.1	20879.7	12592.6	43125.4	23237.8	18723.2	151987	221589	171424	160631	208050	131451
550	316.143	22.145	GCMS	Glutathione	46883	HMDB0000125	44		16856	C00051	sce00270,sce00480,sce02010	Cysteine and methionine metabolism|Glutathione metabolism|ABC transporters	124886	70-18-8	N[C@@H](CCC(=O)N[C@@H](CS)C(=O)NCC(O)=O)C(O)=O	RWSXRVCMGQZWBV-WDSKDSINSA-N	Organic acids and derivatives	Carboxylic acids and derivatives	Amino acids, peptides, and analogues	Level 3	71.6	55.4		C10H17N3O6S		761526	2.05909	939.684	5940.67	0.158178	-2.66038	Down	9.24395e-09	2.46207e-07	939.684	939.684	939.684	939.684	939.684	939.684	6686.51	6978.68	5335.19	5361.45	5550.86	5731.34
10.54_452.2786m/z	452.279	10.5396	LCMS-neg	[3-[2-Aminoethoxy(hydroxy)phosphoryl]oxy-2-hydroxypropyl] hexadecanoate	209928	HMDB0256030									CCCCCCCCCCCCCCCC(=O)OCC(O)COP(O)(=O)OCCN	YVYMBNSKXOXSKW-UHFFFAOYSA-N	Lipids and lipid-like molecules	Glycerophospholipids	Glycerophosphoethanolamines	Level 1	67.6	88.6	M-H	C21H44NO7P	0.757		2.0464	283855	115720	2.45295	1.29452	Up	0.000826529	0.00203904	201431	330544	278253	402595	180473	309834	96871.2	145528	101160	81690.7	148851	120217
271	219.116	14.76	GCMS	1,3,4-Pentanetriol	199706	HMDB0244182							21749233		CC(O)C(O)CCO	ANUUQAHHEZMTAS-UHFFFAOYSA-N	Organic oxygen compounds	Organooxygen compounds	Alcohols and polyols	Level 2	80.3	69.5		C5H12O3		496777	2.03609	9928.87	59716.7	0.166266	-2.58843	Down	3.1008e-11	8.03875e-09	11350.5	11780.7	9131.34	8774.9	8631.33	9904.47	62534.2	64013.5	62078.7	58122.8	54370.4	57180.5
0.60_110.0715m/z	110.072	0.599367	LCMS-pos	2,3-Diaminopyridine	299857		324989						9956		C1=CC(=C(N=C1)N)N	ZZYXNRREDYWPLN-UHFFFAOYSA-N	Organoheterocyclic compounds	Pyridines and derivatives	Aminopyridines and derivatives	Level 1	58.1	88.5	M+H	C5H7N3	2.20188		2.0307	51681.4	193445	0.267163	-1.90421	Down	3.06618e-10	2.78117e-08	51403.9	46386.4	60092.3	61167.8	42585.1	48453.1	184900	212729	202109	180058	193142	187734
633	357.231	24.183	GCMS	Saccharopine	46970	HMDB0000279	383		16927	C00449	sce00300,sce00310	Lysine biosynthesis|Lysine degradation	160556	997-68-2	N[C@@H](CCCCN[C@@H](CCC(O)=O)C(O)=O)C(O)=O	ZDGJAHTZVHVLOT-YUMQZZPRSA-N	Organic acids and derivatives	Carboxylic acids and derivatives	Amino acids, peptides, and analogues	Level 1	90.5	85.1		C11H20N2O6		868681	2.02602	750471	4.6321e+06	0.162015	-2.6258	Down	2.28994e-06	1.54496e-05	845793	409076	1.24524e+06	1.11438e+06	154535	733796	5.35299e+06	5.84819e+06	4.82328e+06	3.74515e+06	3.53933e+06	4.48367e+06
10.11_544.2662m/z	544.266	10.1083	LCMS-neg	PE(20:5(5Z,8Z,11Z,14Z,17Z)/0:0)	21188	HMDB0011519	62303	LMGP02050027					52925146		[C@](COP(=O)(O)OCCN)([H])(O)COC(CCC/C=C\C/C=C\C/C=C\C/C=C\C/C=C\CC)=O	KCWGBXXAJHVZNN-KOYQJJOGSA-N	Lipids and lipid-like molecules	Glycerophospholipids	Glycerophosphoethanolamines	Level 4	39.1	2.71	M+FA-H	C25H42NO7P	-3.86128		2.00121	80724.5	225170	0.358505	-1.47994	Down	2.87108e-06	1.83636e-05	69761.7	87263.6	65390.6	88503.4	77698.5	95729.3	191247	264978	216420	191708	273681	212985
10.68_634.3345m/z	634.335	10.6813	LCMS-neg	OHHdiA-PE	27916			LMGP20020043					134812373		[C@](COP(=O)(O)OCCN)([H])(OC(CCC(O)/C=C/C(=O)O)=O)COC(CCCCCCC/C=C\CCCCCCCC)=O	HBDOLRKWTNOIOD-HPNFKZMPSA-N	Lipids and lipid-like molecules	Glycerophospholipids	Glycerophosphoethanolamines	Level 4	41.4	15.2	M-H	C30H54NO11P	-2.61912		1.995	109241	250340	0.43637	-1.19638	Down	4.36655e-07	4.18931e-06	93253.1	123555	94850.9	129055	99758.2	114973	263608	278943	213186	224044	265428	256829
3.74_200.0472m/z	200.047	3.73788	LCMS-pos	(2S)-2-(4-Chloroanilino)propanoic acid	199214	HMDB0243595							2757760		CC(NC1=CC=C(Cl)C=C1)C(O)=O	LKAFPNQADHUXMM-UHFFFAOYSA-N	Organic acids and derivatives	Carboxylic acids and derivatives	Amino acids, peptides, and analogues	Level 1	55.9	88.7	M+H	C9H10ClNO2	-0.206233		1.99297	3.41561e+06	3.23523e+06	1.05576	0.0782758	Up	0.0071686	0.0135728	3.27744e+06	3.46465e+06	3.40356e+06	3.47987e+06	3.50559e+06	3.36257e+06	3.36962e+06	3.07192e+06	3.19234e+06	3.25726e+06	3.28436e+06	3.2359e+06
0.68_189.0876m/z	189.088	0.682283	LCMS-neg	N-(gamma-Glutamyl)ethanolamine	62512	HMDB0039222	93813						10198007	2650-74-0	NC(CCC(=O)NCCO)C(O)=O	DGBJQQBLTDLFMF-UHFFFAOYSA-N	Organic acids and derivatives	Carboxylic acids and derivatives	Amino acids, peptides, and analogues	Level 3	53.2	77.7	M-H	C7H14N2O4	-2.62318		1.98434	428001	564984	0.757546	-0.400594	Down	1.04226e-07	1.42472e-06	421109	424640	412039	431998	439551	438669	574639	605782	563465	550464	549194	546357
10.11_955.5768m/z	955.577	10.1149	LCMS-pos	Digalactosyldiacylglycerol	213221	HMDB0260014							25203017		CCCCCCCCCCCCCCCC(=O)OCC(COC1OC(COC2OC(CO)C(O)C(O)C2O)C(O)C(O)C1O)OC(=O)CCCCCCCC=CCC=CCCCCC	QZXMUPATKGLZAP-UHFFFAOYSA-N	Lipids and lipid-like molecules	Glycerolipids	Glycosylglycerols	Level 3	51.1	65.7	M+K	C49H88O15	1.45646		1.95527	7389.25	152360	0.0484987	-4.36591	Down	6.3257e-05	0.000225764	4371.17	10451.3	3137.03	8751.52	6448.72	11175.8	108863	186056	114813	110138	243672	150616
1.54_146.1652m/z	146.165	1.53588	LCMS-pos	Spermidine	47476	HMDB0001257	254		16610	C00315	sce00330,sce00410,sce00480,sce02010	Arginine and proline metabolism|beta-Alanine metabolism|Glutathione metabolism|ABC transporters	1102	124-20-9	NCCCCNCCCN	ATHGHQPFGPMSJY-UHFFFAOYSA-N	Organic nitrogen compounds	Organonitrogen compounds	Amines	Level 3	51.5	61	M+H	C7H19N3	-0.040883		1.91019	137391	27.7849	4944.8	12.2717	Up	0.000132382	0.000415541	59500.5	123743	86396.3	178180	192661	183865	7.62623	159.083	9.06897e-06	9.06897e-06	9.06897e-06	9.06897e-06
9.10_363.2293m/z	363.229	9.09563	LCMS-neg	2-chloro-stearic acid	2451	HMDB0245076		LMFA01090163					13059777		C(Cl)(CCCCCCCCCCCCCCCC)C(=O)O	DQNLLSNNESIVOE-UHFFFAOYSA-N	Lipids and lipid-like molecules	Fatty Acyls	Fatty acids and conjugates	Level 4	37.2	17.3	M+FA-H	C18H35ClO2	-4.50876		1.90877	15276.7	150368	0.101596	-3.29909	Down	7.77829e-05	0.000268739	8526.33	21161.4	20622.7	15559.8	9452.74	16337.2	241896	180432	123207	115671	130320	110680
0.77_173.0922m/z	173.092	0.765767	LCMS-pos	Glycyl-D-proline	207303	HMDB0252876	4185						44369312	704-15-4	NCC(=O)N1CCCC1C(O)=O	KZNQNBZMBZJQJO-UHFFFAOYSA-N	Organic acids and derivatives	Carboxylic acids and derivatives	Amino acids, peptides, and analogues	Level 1	58.4	78.4	M+H	C7H12N2O3	0.67111		1.90235	656872	801970	0.819073	-0.287936	Down	0.00124622	0.00291848	709540	683479	641469	648421	571735	686586	869634	885489	796286	724271	776247	759889
13.05_333.2419m/z	333.242	13.046	LCMS-pos	9-deoxy-9-methylene-PGE2	3681		36129	LMFA03010058					5283059	61263-32-9	[C@H]1(/C=C/[C@@H](O)CCCCC)[C@H](O)CC(=C)[C@@H]1C/C=C\CCCC(=O)O	VKEJXDXJUFQESA-DLMPNJEASA-N	Lipids and lipid-like molecules	Fatty Acyls	Fatty acids and conjugates	Level 3	53.8	74.5	M+H-H2O	C21H34O4	-1.61256		1.89686	71031.3	206269	0.344362	-1.538	Down	4.13518e-05	0.000158864	55466.5	66452.8	73439.3	76134.1	81487	73207.9	148714	258285	190756	163633	260152	216077
299	347.131	15.62	GCMS	3-Hydroxymethylglutaric Acid	47006	HMDB0000355	3793		16831	C03761			1662	503-49-1	CC(O)(CC(O)=O)CC(O)=O	NPOAOTPXWNWTSH-UHFFFAOYSA-N	Lipids and lipid-like molecules	Fatty Acyls	Fatty acids and conjugates	Level 3	76.4	60.7		C6H10O5		525402	1.88899	3200.83	14725.3	0.217369	-2.20178	Down	2.01173e-05	8.65947e-05	6276.95	5099.33	5009.63	939.684	939.684	939.684	14876.8	14578.5	19860.7	11876.3	12688.8	14470.6
121	117.022	10.207	GCMS	Caprylic Acid	55	HMDB0000482	112	LMFA01010008	28837	C06423	sce00061,sce00785	Fatty acid biosynthesis|Lipoic acid metabolism	379	124-07-2	CCCCCCCC(=O)O	WWZKQHOCKIZLMA-UHFFFAOYSA-N	Lipids and lipid-like molecules	Fatty Acyls	Fatty acids and conjugates	Level 2	81	70.3		C8H16O2		345418	1.87631	406729	77601.9	5.24122	2.3899	Up	0.000619855	0.00158585	345636	330929	679747	521445	227210	335408	100501	76715.8	75011.5	69468.2	70810	73104.6
0.67_556.1651m/z	556.165	0.665733	LCMS-neg	Hygromycin A	207660	HMDB0253302									CC(=O)C1OC(OC2=CC=C(C=C(C)C(=O)NC3C(O)C4OCOC4C(O)C3O)C=C2O)C(O)C1O	YQYJSBFKSSDGFO-UHFFFAOYSA-N	Organic oxygen compounds	Organooxygen compounds	Carbohydrates and carbohydrate conjugates	Level 4	37.5	0.617	M+FA-H	C23H29NO12	-4.10332		1.86811	243101	369523	0.657879	-0.604107	Down	6.84721e-06	3.65522e-05	234715	242392	249472	267269	200917	263843	389304	404100	388026	348592	342057	345059
4.79_249.1362n	250.143	4.7893	LCMS-pos	2-Pentanamido-3-phenylpropanoic acid	115424	HMDB0094646							13890535		CCCCC(O)=NC(CC1=CC=CC=C1)C(O)=O	YXQLJEQFZUMUPB-UHFFFAOYSA-N	Organic acids and derivatives	Carboxylic acids and derivatives	Amino acids, peptides, and analogues	Level 4	45.6	32.3	M+H, M+Na	C14H19NO3	-1.34361		1.86573	137470	564.47	243.538	7.928	Up	0.000224324	0.000650374	143026	105548	219228	192892	60662.4	103464	642.146	448.857	752.913	736.326	473.41	333.171
75	144.998	8.638	GCMS	1,4-Butanediol	199725	HMDB0244201			41189						OCCCCO	WERYXYBDKMZEQL-UHFFFAOYSA-N	Organic oxygen compounds	Organooxygen compounds	Alcohols and polyols	Level 3	74	60.5		C4H10O2		290324	1.85747	52981.4	236748	0.223788	-2.15979	Down	8.57385e-11	1.224e-08	63413.7	57550.4	49083.6	44430.3	53107.4	50302.9	252736	231780	246886	243803	211244	234037
12.45_651.4124m/z	651.412	12.4465	LCMS-neg	Monensin	199071	HMDB0242687							4243		CCC1(CCC(O1)C1(C)CCC2(CC(O)C(C)C(O2)C(C)C(OC)C(C)C(O)=O)O1)C1OC(CC1C)C1OC(O)(CO)C(C)CC1C	GAOZTHIDHYLHMS-UHFFFAOYSA-N	Lipids and lipid-like molecules	Fatty Acyls	Fatty acids and conjugates	Level 4	40.7	7.24	M-H2O-H	C36H62O11	1.59192		1.85471	9184.35	135025	0.0680196	-3.87791	Down	1.25084e-05	5.88373e-05	3552.9	10312.6	7442.33	10814.3	9806.02	13177.9	108744	173447	119402	80435.6	178097	150025
5.07_434.1950m/z	434.195	5.07458	LCMS-pos	Apetalolide	30036		48386	LMPK12100025					11047986		C12OC(C)(C)C=CC=1C1OC(=O)C=C(C3C=CC=CC=3)C=1C(OC)=C2C(=O)/C(/C)=C/C	IGOQXOXLHZFPHW-GIDUJCDVSA-N	Phenylpropanoids and polyketides	Neoflavonoids	Prenylated neoflavonoids	Level 3	49.3	58	M+NH4	C26H24O5	-2.8508		1.83928	151998	27988.6	5.43072	2.44114	Up	3.14402e-06	1.96171e-05	198094	176936	144628	148282	103259	140789	29755.1	29659	25726.8	24162.6	26686.2	31941.9
233	217.103	13.972	GCMS	D-Threitol	48242	HMDB0004136	58213		48300	C16884			169019	2418-52-2	OC[C@@H](O)[C@H](O)CO	UNXHWFMMPAWVPI-QWWZWVQMSA-N	Organic oxygen compounds	Organooxygen compounds	Carbohydrates and carbohydrate conjugates	Level 1	95.7	96.4		C4H10O4		470715	1.80651	79480.3	329042	0.24155	-2.0496	Down	2.59669e-09	1.10328e-07	85739	78967.9	87137.3	83036.5	63219	78782.2	361784	361196	340671	305659	290610	314334
519	344.161	21.204	GCMS	6-Epi-Castanospermine	549722								184806		C1CN2CC(C(C(C2C1O)O)O)O	JDVVGAQPNNXQDW-SLBCVNJHSA-N	Organoheterocyclic compounds	Indolizidines	Unclassified	Level 3	76.7	61.4		C8H15NO4		720402	1.80345	24652.8	101403	0.243118	-2.04027	Down	5.36752e-10	4.07589e-08	30614.6	25900.7	25430.8	21737.6	21837.2	22396.2	111635	102270	104473	103297	89745.2	96997.4
520	344.17	21.205	GCMS	2,4'-Methylenediphenol	543146								75576	2467-03-0	OC1=CC=C(C=C1)CC=2C=CC=CC2O	LVLNPXCISNPHLE-UHFFFAOYSA-N	Benzenoids	Benzene and substituted derivatives	Diphenylmethanes	Level 3	75.3	58.9		C13H12O2		720443	1.80163	25008.4	102468	0.244061	-2.03469	Down	2.38025e-10	2.49857e-08	30614.6	25900.7	25430.8	21737.6	23970.8	22396.2	112476	102270	104473	104893	91809.1	98887.4
259	156.057	14.573	GCMS	Dl-Pyroglutamic Acid	540799									149-87-1	O=C(O)C1N=C(O)CC1	ODHCTXKNWHHXJC-UHFFFAOYSA-N	Organic acids and derivatives	Carboxylic acids and derivatives	Amino acids, peptides, and analogues	Level 1	91.6	86		C5H7NO3		490552	1.78585	314368	977679	0.321545	-1.63691	Down	0.00152173	0.00347922	29853.5	16005.9	694967	607096	32311	505973	982227	1.18108e+06	1.09116e+06	621882	923358	1.06637e+06
388	245.104	18.533	GCMS	D-Threo-Isocitric Acid	47687	HMDB0001874	3328		151	C00451			5318532	6061-97-8	O[C@H]([C@H](CC(O)=O)C(O)=O)C(O)=O	ODBLHEXUDAPZAU-ZAFYKAAXSA-N	Organic acids and derivatives	Carboxylic acids and derivatives	Tricarboxylic acids and derivatives	Level 2	81.1	68.8		C6H8O7		621948	1.77787	143643	36133.9	3.97528	1.99106	Up	2.38852e-08	5.01449e-07	147458	138029	171501	120155	143121	141591	37217.5	35119.1	34745.6	39651.9	38679	31390.3
500	305.156	20.811	GCMS	Conduritol-Beta-Epoxide	546253								9989541		C1(C(C(C2C(C1O)O2)O)O)O	ZHMWOVGZCINIHW-SPHYCDKFSA-N	Unclassified	Unclassified	Unclassified	Level 2	83.3	73.9		C6H10O5		704166	1.77518	6161.49	24330.9	0.253237	-1.98144	Down	6.7146e-09	2.03088e-07	6498.9	7206.35	6620.82	4962.93	5665.07	6014.84	26115.6	27474.9	24061.7	22396.3	21023.1	24913.8
0.75_128.0707m/z	128.071	0.748267	LCMS-pos	Allysine	47480	HMDB0001263	63455		17917	C04076	sce00300,sce00310	Lysine biosynthesis|Lysine degradation	160603	6665-12-9	N[C@@H](CCCC=O)C(O)=O	GFXYTQPNNXGICT-YFKPBYRVSA-N	Organic acids and derivatives	Carboxylic acids and derivatives	Amino acids, peptides, and analogues	Level 1	54	62.3	M+H-H2O	C6H11NO3	0.750635		1.76997	121742	229195	0.531173	-0.912746	Down	3.19328e-11	8.03875e-09	123081	120027	122367	119264	122675	123039	231974	237686	235276	231274	214752	224204
1.05_124.0395m/z	124.039	1.0501	LCMS-pos	2-aminomuconic acid semialdehyde	2182	HMDB0001280	3248	LMFA01060191	15745	C03824	sce00380	Tryptophan metabolism	5280625	245128-91-0	C(=O)(O)/C(/N)=C\C=C/C=O	QCGTZPZKJPTAEP-REDYYMJGSA-N	Organic acids and derivatives	Carboxylic acids and derivatives	Amino acids, peptides, and analogues	Level 2	46.2	33.6	M+H-H2O	C6H7NO3	1.26263		1.75723	193469	71584	2.70268	1.43439	Up	0.000440918	0.00116652	152472	159883	268863	263213	137198	179182	59774.6	73076.6	73630.1	72549.9	75618.3	74854.2
0.68_606.0749m/z	606.075	0.682283	LCMS-neg	Uridine diphosphate-N-acetylglucosamine	266404	HMDB0000290	41549			C00043	sce00520	Amino sugar and nucleotide sugar metabolism	10705	528-04-1	CC(=O)NC1C(C(C(OC1OP(=O)(O)OP(=O)(O)OCC2C(C(C(O2)N3C=CC(=O)NC3=O)O)O)CO)O)O	LFTYTUAZOPRMMI-UBDZBXRQSA-N	Nucleosides, nucleotides, and analogues	Pyrimidine nucleotides	Pyrimidine nucleotide sugars	Level 1	57.2	94	M-H	C17H27N3O17P2	0.919445		1.75151	86849.5	193624	0.448548	-1.15667	Down	8.48784e-07	7.17846e-06	115739	83142.4	90764.3	65785.8	80118.1	85547	204351	225824	184147	184606	179303	183510
246	176.069	14.293	GCMS	L-Methionine	47164	HMDB0000696	26		16643	C00073	sce00270,sce00470,sce00970,sce00999,sce04148	Cysteine and methionine metabolism|D-Amino acid metabolism|Aminoacyl-tRNA biosynthesis|Biosynthesis of various plant secondary metabolites|Efferocytosis	6137	63-68-3	CSCC[C@H](N)C(O)=O	FFEARJCKVFRZRR-BYPYZUCNSA-N	Organic acids and derivatives	Carboxylic acids and derivatives	Amino acids, peptides, and analogues	Level 1	87.5	83.6		C5H11NO2S		481285	1.75063	112333	29302.9	3.83351	1.93867	Up	3.63238e-08	6.41935e-07	111069	130711	108395	121419	92240.9	110163	31870.1	33076.4	27418.6	24576.8	33558.4	25317.1
460	205.112	19.888	GCMS	Mannitol	47209	HMDB0000765	142		16899	C00392	sce00051	Fructose and mannose metabolism	6251	69-65-8	OC[C@@H](O)[C@@H](O)[C@H](O)[C@H](O)CO	FBPFZTCFMRRESA-KVTDHHQDSA-N	Organic oxygen compounds	Organooxygen compounds	Carbohydrates and carbohydrate conjugates	Level 1	94.7	93.8		C6H14O6		666579	1.74985	225127	858901	0.26211	-1.93175	Down	3.52815e-08	6.32996e-07	216022	241972	251570	248061	161868	231268	752216	811235	1.01043e+06	782419	863787	933319
0.60_157.0800m/z	157.08	0.599367	LCMS-pos	4-Mercapto-ethyl-pyridine	201821	HMDB0246484							19066657		CCC1=CC(=S)C=CN1	HIJXBFJPIKJPAF-UHFFFAOYSA-N	Organoheterocyclic compounds	Pyridines and derivatives	Hydropyridines	Level 4	36.6	0	M+NH4	C7H9NS	4.08156		1.74342	37205	141738	0.262492	-1.92966	Down	5.64958e-10	4.2007e-08	38521.6	32120	42958.9	43577.8	29937.8	36113.9	135840	155973	147609	128111	143802	139092
0.66_162.1124m/z	162.112	0.66055	LCMS-pos	L-Carnitine	266280		34532			C15025			10917	6645-46-1	C[N+](C)(C)CC(CC(=O)[O-])O	PHIQHXFUZVPYII-ZCFIWIBFSA-N	Organic nitrogen compounds	Organonitrogen compounds	Quaternary ammonium salts	Level 1	57.8	89.6	M+H	C7H15NO3	-0.452445		1.74101	809190	948884	0.85278	-0.229754	Down	0.0110754	0.0200854	936657	779412	830548	802807	695077	810640	1.02324e+06	1.03196e+06	914139	875313	854877	993773
600	239.159	23.472	GCMS	Eicosapentaenoic Acid	1173	HMDB0001999	6423	LMFA01030759	28364	C06428	sce01040	Biosynthesis of unsaturated fatty acids	446284	10417-94-4	OC(=O)CCC/C=C\C/C=C\C/C=C\C/C=C\C/C=C\CC	JAZBEHYOTPTENJ-JLNKQSITSA-N	Lipids and lipid-like molecules	Fatty Acyls	Fatty acids and conjugates	Level 3	73	55		C20H30O2		827931	1.73003	3712.79	15647.4	0.237279	-2.07534	Down	0.00706629	0.0134218	939.684	939.684	7061.37	5538.25	939.684	6858.08	7460.21	27671.3	12404.8	7301.66	21240.7	17805.6
12.37_308.2347n	309.242	12.3729	LCMS-pos	11-(3-methyl-5-propylfuran-2-yl)-undecanoic acid	2631	HMDB0061646		LMFA01150018					71339239	116627-49-7	CCCC1=CC(C)=C(CCCCCCCCCCC(=O)O)O1	XZOBJEOEOJXQBF-UHFFFAOYSA-N	Lipids and lipid-like molecules	Fatty Acyls	Fatty acids and conjugates	Level 1	58.6	82	M+H, M+Na	C19H32O3	-1.44335		1.72817	27583	155189	0.177738	-2.49217	Down	0.00220322	0.00477431	25758.1	19161.1	11009.4	57825.7	25819.3	25924.6	81716.1	216253	269245	151564	129389	82966
69	233.095	8.388	GCMS	(S)-3-Hydroxyisobutyric Acid	46831	HMDB0000023	327906		37373	C06001	sce00280	Valine, leucine and isoleucine degradation	440873	26543-05-5	C[C@@H](CO)C(O)=O	DBXBTMSZEOQQDU-VKHMYHEASA-N	Organic acids and derivatives	Hydroxy acids and derivatives	Beta hydroxy acids and derivatives	Level 1	90.8	95.2		C4H8O3		281383	1.72635	32829	119841	0.273939	-1.86807	Down	1.37984e-10	1.75881e-08	38969.3	33800.5	35211.9	30361	28460.5	30171.1	127403	119713	126054	119968	107588	118317
540	201.097	21.797	GCMS	N-Acetylmannosamine	258263	HMDB0001129	3357			C00645	sce00520	Amino sugar and nucleotide sugar metabolism	439281	3615-17-6	CC(=O)NC1C(C(C(OC1O)CO)O)O	OVRNDRQMDRJTHS-ZTVVOAFPSA-N	Organic oxygen compounds	Organooxygen compounds	Carbohydrates and carbohydrate conjugates	Level 1	89.9	83.8		C8H15NO6		744900	1.72224	11883.4	43350.2	0.274126	-1.86709	Down	9.41045e-09	2.48784e-07	12135	10796.9	13785.7	12030.5	10318.4	12234	50254.3	43792	45826	41891.6	38155.8	40181.5
10.54_667.3714m/z	667.371	10.5396	LCMS-neg	Proglumide	210595	HMDB0256796	43472		32058				4922	6620-60-6	CCCN(CCC)C(=O)C(CCC(O)=O)N=C(O)C1=CC=CC=C1	DGMKFQYCZXERLX-UHFFFAOYSA-N	Organic acids and derivatives	Carboxylic acids and derivatives	Amino acids, peptides, and analogues	Level 4	44.4	38.5	2M-H	C18H26N2O4	0.235578		1.70363	7956.04	112082	0.0709839	-3.81636	Down	2.94513e-06	1.87365e-05	4175.82	9008.15	5888.61	9369.93	8599.7	10694	92605.6	138835	105058	77416.2	148735	109844
109	147.035	9.856	GCMS	Urea	46980	HMDB0000294	6		16199	C00086	sce00220,sce00230,sce00240,sce00330,sce00780,sce00791,sce02010	Arginine biosynthesis|Purine metabolism|Pyrimidine metabolism|Arginine and proline metabolism|Biotin metabolism|Atrazine degradation|ABC transporters	1176	57-13-6	NC(N)=O	XSQUKJJJFZCRTK-UHFFFAOYSA-N	Organic acids and derivatives	Organic carbonic acids and derivatives	Ureas	Level 1	98.4	99		CH4N2O		333414	1.70088	723364	2.56829e+06	0.281652	-1.82801	Down	2.53894e-09	1.09174e-07	738566	652515	975711	890633	475057	607701	2.63571e+06	2.4043e+06	2.77071e+06	2.50654e+06	2.45941e+06	2.63305e+06
14.80_83.0608m/z	83.0608	14.801	LCMS-pos	N-Nitroso-pyrrolidine	56136	HMDB0031642	73003			C19285			13591	930-55-2	O=NN1CCCC1	WNYADZVDBIBLJJ-UHFFFAOYSA-N	Organoheterocyclic compounds	Pyrrolidines	Unclassified	Level 4	39.1	2.61	M+H-H2O	C4H8N2O	4.74343		1.69872	2.09697e+06	1.97467e+06	1.06193	0.0866944	Up	0.00181829	0.00404582	2.10002e+06	2.05795e+06	2.08285e+06	2.136e+06	2.07724e+06	2.12778e+06	1.94217e+06	1.96564e+06	2.01649e+06	2.03354e+06	2.02479e+06	1.86541e+06
12.84_264.2450n	282.279	12.8365	LCMS-pos	(±)-(Z)-2-(5-Tetradecenyl)cyclobutanone	61081	HMDB0037543	92402		172506				10825540	173074-85-6	CCCCCCCC\C=C/CCCCC1CCC1=O	ITFDRFJPWYWSMZ-KTKRTIGZSA-N	Organic oxygen compounds	Organooxygen compounds	Carbonyl compounds	Level 1	63.9	87.9	M+H, M+NH4, M+H-H2O	C18H32O	-1.35054		1.6949	3.23713e+06	2.9869e+06	1.08378	0.116067	Up	0.216514	0.279673	3.24357e+06	3.35449e+06	3.79105e+06	2.87864e+06	3.04489e+06	3.11016e+06	2.54612e+06	3.27207e+06	2.68297e+06	3.35047e+06	2.84462e+06	3.22517e+06
511	291.159	21.014	GCMS	Glucosaminic Acid	258258		3334			C03752	sce00030	Pentose phosphate pathway	73563	3646-68-2	C(C(C(C(C(C(=O)O)N)O)O)O)O	UFYKDFXCZBTLOO-TXICZTDVSA-N	Organic acids and derivatives	Carboxylic acids and derivatives	Amino acids, peptides, and analogues	Level 1	90.2	85		C6H13NO6		712552	1.68898	25426.6	90292.5	0.281602	-1.82827	Down	1.48152e-06	1.097e-05	22563.6	26729.9	30091.1	30283.1	18666.4	24225.3	108392	109139	88329.6	79075.9	73623.4	83195.3
11.63_491.3382m/z	491.338	11.6252	LCMS-neg	13'-Carboxy-gamma-tocopherol	52042	HMDB0012557			168306				53481463		C[C@H](CCC[C@H](C)CCC[C@]1(C)CCC2=C(O1)C(C)=C(C)C(O)=C2)CCCC(C)C(O)=O	WPZHQZIUOXUCOK-PXUFRVCMSA-N	Lipids and lipid-like molecules	Prenol lipids	Quinone and hydroquinone lipids	Level 2	48.3	28.6	M+FA-H	C28H46O4	0.902337		1.68291	91885.2	196158	0.468424	-1.09411	Down	1.1781e-05	5.64382e-05	85522.3	90259.4	79617.4	97114.9	86730	112067	171085	227464	181455	164317	236202	196426
0.59_146.1054n	147.113	0.588967	LCMS-pos	D-Lysine	48090	HMDB0003405	6919		16855	C00739	sce00310,sce00470	Lysine degradation|D-Amino acid metabolism	57449	923-27-3	NCCCC[C@@H](N)C(O)=O	KDXKERNSBIXSRK-RXMQYKEDSA-N	Organic acids and derivatives	Carboxylic acids and derivatives	Amino acids, peptides, and analogues	Level 1	59.5	98.5	M+H-H2O, M+H	C6H14N2O2	-0.657599		1.67898	1.67224e+06	1.84867e+06	0.904564	-0.144705	Down	0.103804	0.147366	1.8298e+06	1.6335e+06	1.86542e+06	1.81145e+06	1.41709e+06	1.47617e+06	1.9166e+06	2.01268e+06	1.99944e+06	1.70919e+06	1.69754e+06	1.75657e+06
13.59_680.4796m/z	680.48	13.5931	LCMS-pos	PA(O-16:0/20:5(5Z,8Z,11Z,14Z,17Z))	25957		82222	LMGP10020076					52929638		[C@](COP(=O)(O)O)([H])(OC(CCC/C=C\C/C=C\C/C=C\C/C=C\C/C=C\CC)=O)COCCCCCCCCCCCCCCCC	RBERJNRMNNSTCE-YMCHRBLDSA-N	Lipids and lipid-like molecules	Glycerophospholipids	Glycerophosphates	Level 4	40.7	10.1	M+	C39H69O7P	2.26616		1.67587	591734	377658	1.56685	0.647868	Up	0.16384	0.219417	266618	1.26404e+06	508225	508054	524925	478539	256312	402332	381965	428514	422510	374316
0.61_154.1338m/z	154.134	0.6119	LCMS-pos	2-Methyl-3-propylpyrazine	64352	HMDB0041252	95670						85224	15986-80-8	CCCC1=C(C)N=CC=N1	XAWKNALRUSOTOY-UHFFFAOYSA-N	Organoheterocyclic compounds	Diazines	Pyrazines	Level 4	39.9	3.3	M+NH4	C8H12N2	-0.403482		1.67379	38813	134950	0.287611	-1.79781	Down	2.96201e-09	1.21511e-07	42239.1	32805.3	43230.9	42291.6	32657.3	39654.1	145235	151154	132017	128104	132025	121165
2.92_188.1161n	189.123	2.91578	LCMS-pos	N6-Acetyl-L-lysine	46928	HMDB0000206	5216		17752	C02727	sce00310	Lysine degradation	92832	692-04-6	CC(=O)NCCCC[C@H](N)C(O)=O	DTERQYGMUDWYAZ-ZETCQYMHSA-N	Organic acids and derivatives	Carboxylic acids and derivatives	Amino acids, peptides, and analogues	Level 4	46.5	41.6	M+H-H2O, M+H	C8H16N2O3	-0.0760777		1.67108	213980	310903	0.688253	-0.538989	Down	3.19411e-07	3.32355e-06	238770	215654	213004	203783	202349	210320	332006	319376	308068	312306	306844	286819
13.15_427.3202m/z	427.32	13.1495	LCMS-pos	Fomentarol A	44201			LMST01031227					71734607		C1[C@]2(C)C3=CC[C@]4(C)[C@@]([H])([C@]([H])(C)/C=C/[C@H](C)C(C)C)CC[C@@]4(O)C3=C[C@@H](O)[C@@]2(O)C[C@@H](O)C1	UINOLJHENPVVMP-STGSRIEASA-N	Lipids and lipid-like molecules	Steroids and steroid derivatives	Ergostane steroids	Level 3	55.7	82.4	M+H-H2O	C28H44O4	-0.987632		1.65556	76196.1	181349	0.420163	-1.25098	Down	7.17248e-05	0.000250231	55807.5	66209.6	75667.7	81522.2	84952.5	93016.7	132796	221707	164598	156668	227559	184764
372	299.082	18.033	GCMS	O-Phosphoethanolamine	46942	HMDB0000224	54		17553	C00346	sce00563,sce00564,sce00600	Glycosylphosphatidylinositol (GPI)-anchor biosynthesis|Glycerophospholipid metabolism|Sphingolipid metabolism	1015	1071-23-4	NCCOP(O)(O)=O	SUHOOTKUPISOBE-UHFFFAOYSA-N	Organic acids and derivatives	Organic phosphoric acids and derivatives	Phosphate esters	Level 2	83.4	76.4		C2H8NO4P		605479	1.65082	7735.51	26175.8	0.295522	-1.75866	Down	3.72377e-06	2.22243e-05	7007.3	6610.32	5603.49	10438.2	6996.58	9757.23	26510	33957.6	23191.2	22248	28657.5	22490.4
67	86.0011	8.332	GCMS	2-Diethylaminoethanol	58116	HMDB0033971	89647		52153				7497	100-37-8	CCN(CC)CCO	BFSVOASYOCHEOV-UHFFFAOYSA-N	Organic nitrogen compounds	Organonitrogen compounds	Amines	Level 3	72.5	56.3		C6H15NO		279380	1.65044	35513.6	121598	0.292058	-1.77567	Down	1.41867e-05	6.46648e-05	38925.9	37099.3	31547.6	35612.5	35701.9	34194.4	140952	109710	127518	161560	91572.6	98275.2
8.35_288.2894m/z	288.289	8.35343	LCMS-pos	14:0(5Me[R],9Me[R],13Me)	35478		102883	LMPR0103010014					11288708		C(CCC[C@H](C)CCC[C@H](C)CCCC(C)C)(=O)O	AMCIEXNSDXERAY-HZPDHXFCSA-N	Lipids and lipid-like molecules	Prenol lipids	Sesquiterpenoids	Level 4	42.4	16.4	M+NH4	C17H34O2	-1.30372		1.64622	1.18183e+06	1.37861e+06	0.85726	-0.222195	Down	0.130457	0.179636	1.13794e+06	1.00341e+06	1.36283e+06	1.12342e+06	1.17086e+06	1.2925e+06	1.48668e+06	1.54258e+06	1.1538e+06	1.03205e+06	1.31421e+06	1.74234e+06
625	357.22	23.995	GCMS	Arachidic Acid	66	HMDB0002212	401	LMFA01010020	28822	C06425	sce01040	Biosynthesis of unsaturated fatty acids	10467	506-30-9	C(CCCCCCCCCC)CCCCCCCCC(=O)O	VKOBVWXKNCXXDE-UHFFFAOYSA-N	Lipids and lipid-like molecules	Fatty Acyls	Fatty acids and conjugates	Level 3	73.2	55.9		C20H40O2		857906	1.6417	106658	420639	0.253563	-1.97959	Down	0.00325538	0.00671975	85059.2	90211.9	93479.1	74066.8	66134	231000	605807	641887	497963	211284	210599	356295
1.09_192.0270n	215.016	1.08993	LCMS-pos	D-Glucaro-1,4-lactone	64895	HMDB0041862	44758		85805				122306	5027-63-4	[H][C@@](O)(C(O)=O)[C@@]1([H])OC(=O)[C@]([H])(O)[C@@]1([H])O	XECPAIJNBXCOBO-MMPJQOAZSA-N	Organoheterocyclic compounds	Lactones	Gamma butyrolactones	Level 1	51.4	57.9	M+NH4, M+Na, M+H, M+H-H2O	C6H8O7	0.0775093		1.63601	121683	28431.7	4.27984	2.09756	Up	5.14672e-09	1.66988e-07	126926	124528	133852	125943	98231.4	120618	32262.3	29218.7	28601.5	27947.8	25156	27404.1
547	229.097	22.014	GCMS	Beta-N-Acetylglucosamine	47231	HMDB0000803	5767		28009	C03878			24139	14131-68-1	CC(=O)N[C@H]1[C@H](O)O[C@H](CO)[C@@H](O)[C@@H]1O	OVRNDRQMDRJTHS-FMDGEEDCSA-N	Organic oxygen compounds	Organooxygen compounds	Carbohydrates and carbohydrate conjugates	Level 3	74.2	57.1		C8H15NO6		755087	1.63284	7319.56	23450.5	0.312129	-1.67979	Down	8.51591e-09	2.37447e-07	8421.47	7570.61	7141.18	6698.85	6687.43	7397.8	26744.3	23412	24564.1	23329.4	20171.2	22481.7
693	319.18	25.696	GCMS	Beta-Sophorose	546268								441432		C(C1C(C(C(C(O1)O)OC2C(C(C(C(O2)CO)O)O)O)O)O)O	HIWPGCMGAMJNRG-BTLHAWITSA-N	Organic oxygen compounds	Organooxygen compounds	Carbohydrates and carbohydrate conjugates	Level 1	94.7	91.2		C12H22O11		959796	1.63192	181633	578376	0.31404	-1.67098	Down	4.16267e-10	3.30146e-08	213512	202625	169652	171498	163969	168544	621750	593977	602274	579942	536512	535801
650	142.084	24.763	GCMS	Nicotianamine	275274		66305			C05324	sce00270,sce00999	Cysteine and methionine metabolism|Biosynthesis of various plant secondary metabolites	9882882	34441-14-0	C1CN(C1C(=O)O)CCC(C(=O)O)NCCC(C(=O)O)N	KRGPXXHMOXVMMM-CIUDSAMLSA-N	Organic acids and derivatives	Carboxylic acids and derivatives	Amino acids, peptides, and analogues	Level 3	72.1	53.9		C12H21N3O6		902902	1.63104	60470.3	233219	0.259286	-1.94739	Down	0.00283609	0.00597168	55583.1	35118.9	111453	89286.1	8513.7	62867	312569	365008	288765	132314	133129	167527
193	154.072	12.462	GCMS	Histamine	47272	HMDB0000870	68		18295	C00388	sce00340	Histidine metabolism	774	51-45-6	NCCC1=CNC=N1	NTYJJOPFIAHURM-UHFFFAOYSA-N	Organic nitrogen compounds	Organonitrogen compounds	Amines	Level 3	75.1	70.4		C5H9N3		420994	1.63019	47545	151873	0.313057	-1.6755	Down	1.22384e-08	2.9917e-07	54306.7	53788.7	49152.2	43630	42341.1	42051.2	173056	158874	158607	144892	134333	141476
0.68_192.1057m/z	192.106	0.675967	LCMS-pos	D,L-Buthionine	205509	HMDB0250809							2724716		CCCCSCCC(N)C(O)=O	LAXXPOJCFVMVAX-UHFFFAOYSA-N	Organic acids and derivatives	Carboxylic acids and derivatives	Amino acids, peptides, and analogues	Level 3	53.6	76.5	M+H	C8H17NO2S	2.28067		1.61942	406480	516327	0.787253	-0.345101	Down	0.00317395	0.0065783	486250	374692	388723	374242	367862	447111	561404	592510	505934	492091	463665	482359
0.62_189.1345m/z	189.135	0.62	LCMS-pos	L-Targinine	54374	HMDB0029416			28229	C03884			132862	17035-90-4	CNC(=N)NCCC[C@H](N)C(O)=O	NTNWOCRCBQPEKQ-YFKPBYRVSA-N	Organic acids and derivatives	Carboxylic acids and derivatives	Amino acids, peptides, and analogues	Level 1	53.2	66.9	M+H	C7H16N4O2	-0.47186		1.61922	66357.5	157423	0.421524	-1.24631	Down	3.44218e-08	6.32996e-07	72259.9	62161.7	77179.3	67907.1	53150.8	65486.1	152157	177296	151504	142666	154929	165985
1.07_259.1288m/z	259.129	1.06967	LCMS-pos	(2S,2'S)-Pyrosaccharopine	62040	HMDB0038676	93331		173839				131752421	38495-84-0	NC(CCCCN1C(CCC1=O)C(O)=O)C(O)=O	KZGLERZNBKMMPP-UHFFFAOYSA-N	Organic acids and derivatives	Carboxylic acids and derivatives	Amino acids, peptides, and analogues	Level 3	51.8	60.8	M+H	C11H18N2O5	-0.0458159		1.61727	12174.4	101985	0.119375	-3.06643	Down	3.12383e-09	1.26692e-07	13501.6	13372.1	13085.6	11584.5	10085.8	11416.8	118513	110238	104722	90912.6	89441.2	98081.5
0.65_298.1140n	297.107	0.6465	LCMS-neg	7-Methylguanosine	47398	HMDB0001107	64620		20794				445404	20244-86-4	CN1C=[N+]([C@@H]2O[C@H](CO)[C@@H](O)[C@H]2O)C2=C1C(=O)N=C(N)N2	OGHAROSJZRTIOK-KQYNXXCUSA-O	Nucleosides, nucleotides, and analogues	Purine nucleosides	Unclassified	Level 3	50	67.4	M-H, 2M-H	C11H16N5O5+	-3.85077		1.61226	101324	195739	0.517651	-0.949949	Down	1.02819e-06	8.34002e-06	98841.5	101020	102245	98299.7	100699	106841	174322	171576	231241	202622	201218	193453
239	217.106	14.096	GCMS	Erythritol	48012	HMDB0002994	140		17113	C00503	sce02010	ABC transporters	222285	149-32-6	OC[C@H](O)[C@H](O)CO	UNXHWFMMPAWVPI-ZXZARUISSA-N	Organic oxygen compounds	Organooxygen compounds	Carbohydrates and carbohydrate conjugates	Level 1	97	98.9		C4H10O4		474798	1.60686	484837	1.49781e+06	0.323698	-1.62728	Down	7.96561e-09	2.26657e-07	513019	483728	527187	496610	396880	491600	1.65187e+06	1.63599e+06	1.54857e+06	1.41082e+06	1.32252e+06	1.41707e+06
9.89_354.2634m/z	354.263	9.89468	LCMS-pos	Bicyclo Prostaglandin E1	267492		45557						91746206		CCCCC1C2CC(=O)C(C2CCC1=O)CCCCCCC(=O)O	SMKXBJMWSIFUAU-VXLLPVPCSA-N	Lipids and lipid-like molecules	Fatty Acyls	Eicosanoids	Level 2	41.8	0.393	M+NH4	C20H32O4	-1.44217		1.6048	95648.8	192375	0.4972	-1.0081	Down	2.03945e-05	8.71712e-05	63142.3	131547	101378	102949	79006.9	95869.6	223282	171221	180588	189852	213492	175814
1.15_164.0474n	165.055	1.15248	LCMS-pos	2-Hydroxycinnamic acid	47967	HMDB0002641	306		18125	C01772	sce00360,sce00999	Phenylalanine metabolism|Biosynthesis of various plant secondary metabolites	637540	614-60-8	OC(=O)\C=C\C1=C(O)C=CC=C1	PMOWTIHVNWZYFI-AATRIKPKSA-N	Phenylpropanoids and polyketides	Cinnamic acids and derivatives	Hydroxycinnamic acids and derivatives	Level 3	53.6	71	M+H, M+H-H2O	C9H8O3	0.464846		1.60395	87273.5	176096	0.495601	-1.01275	Down	8.79661e-09	2.38707e-07	90020	95743.7	86948.4	90359.8	77218.8	83350.4	182341	193868	167484	175546	163901	173438
368	156.06	17.94	GCMS	L-Glutamine	47136	HMDB0000641	18		18050	C00064	sce00220,sce00230,sce00240,sce00250,sce00470,sce00630,sce00750,sce00910,sce00970,sce02010	Arginine biosynthesis|Purine metabolism|Pyrimidine metabolism|Alanine, aspartate and glutamate metabolism|D-Amino acid metabolism|Glyoxylate and dicarboxylate metabolism|Vitamin B6 metabolism|Nitrogen metabolism|Aminoacyl-tRNA biosynthesis|ABC transporters	5961	56-85-9	N[C@@H](CCC(N)=O)C(O)=O	ZDXPYRJPNDTMRX-VKHMYHEASA-N	Organic acids and derivatives	Carboxylic acids and derivatives	Amino acids, peptides, and analogues	Level 1	97.2	98.3		C5H10N2O3		602416	1.60144	182105	634765	0.286885	-1.80145	Down	0.000385006	0.0010394	232482	157730	243630	220539	63060.8	175185	704956	837445	879362	446580	411959	528287
5.09_432.1811m/z	432.181	5.08888	LCMS-neg	Pcera-1	210050	HMDB0256170							17927490		CCCCCCCC(=O)NC(C(C)OP(O)(O)=O)C1=CC(OC)=CC=C1	WSWXSQNYFMZUDP-UHFFFAOYSA-N	Benzenoids	Benzene and substituted derivatives	Phenylpropanes	Level 3	49.9	56.4	M+FA-H	C18H30NO6P	4.79449		1.59605	108383	16452.4	6.58765	2.71976	Up	8.26426e-07	7.02265e-06	138085	116582	111781	107507	74020	102324	16504.7	17538.9	16440.3	13616.4	15075.2	19539.1
323	201.088	16.358	GCMS	Dl-Xylose	199022	HMDB0242608							854		OCC(O)C(O)C(O)C=O	PYMYPHUHKUWMLA-UHFFFAOYSA-N	Organic oxygen compounds	Organooxygen compounds	Carbohydrates and carbohydrate conjugates	Level 1	90.5	84.7		C5H10O5		549967	1.5907	16464.6	49685.4	0.331376	-1.59346	Down	1.69216e-09	8.62758e-08	19896.1	17166	17057.6	14633.3	14034.9	15999.5	53004.5	51592.8	51282.1	49085.3	43425.4	49722.3
1.11_405.0285m/z	405.029	1.10972	LCMS-neg	Quercetin 7,3',4'-trimethyl ether 3-sulfate	32742		51071	LMPK12112657					44259630		C1C=C(OC)C(OC)=CC=1C1=C(OS(=O)(=O)O)C(=O)C2C(O)=CC(OC)=CC=2O1	RRGDPLTYDHRBNH-UHFFFAOYSA-N	Phenylpropanoids and polyketides	Flavonoids	O-methylated flavonoids	Level 4	41.8	20.9	M-H2O-H	C18H16O10S	-0.118985		1.58553	101103	9021.18	11.2073	3.48636	Up	1.20284e-05	5.72393e-05	89787.5	91133.6	146685	116484	63092.2	99433.7	9970.42	9784.69	9293	9413.87	7787.44	7877.64
387	273.108	18.513	GCMS	Citric Acid	46867	HMDB0000094	124		30769	C00158	sce00020,sce00250,sce00630	Citrate cycle (TCA cycle)|Alanine, aspartate and glutamate metabolism|Glyoxylate and dicarboxylate metabolism	311	77-92-9	OC(=O)CC(O)(CC(O)=O)C(O)=O	KRKNYBCHXYNGOX-UHFFFAOYSA-N	Organic acids and derivatives	Carboxylic acids and derivatives	Tricarboxylic acids and derivatives	Level 1	96.4	94		C6H8O7		621289	1.5743	7.46662e+06	2.51981e+06	2.96317	1.56714	Up	3.06904e-08	5.85744e-07	7.63223e+06	7.56175e+06	8.51322e+06	7.65652e+06	6.11081e+06	7.32517e+06	2.70817e+06	2.66337e+06	2.6122e+06	2.48296e+06	2.26156e+06	2.39059e+06
9.38_316.3207m/z	316.321	9.3755	LCMS-pos	Methyl octadecanoate	7213	HMDB0034154	89744	LMFA07010474					8201	112-61-8	O=C(CCCCCCCCCCCCCCCCC)OC	HPEUJPJOZXNMSJ-UHFFFAOYSA-N	Lipids and lipid-like molecules	Fatty Acyls	Fatty acid esters	Level 4	40.7	8.44	M+NH4	C19H38O2	-0.998162		1.56949	502876	644212	0.780606	-0.357333	Down	0.0418989	0.0657595	484180	411330	601367	509735	472203	538439	710385	722651	500766	515890	577705	837873
559	337.275	22.495	GCMS	Linoelaidic Acid	631	HMDB0006270	62957	LMFA01030123	75108				5282457	506-21-8	C(CCCCCCC(=O)O)/C=C/C/C=C/CCCCC	OYHQOLUKZRVURQ-AVQMFFATSA-N	Lipids and lipid-like molecules	Fatty Acyls	Lineolic acids and derivatives	Level 1	98.2	98.5		C18H32O2		778728	1.56145	165897	506120	0.327781	-1.60919	Down	4.56498e-05	0.000171861	177931	179613	148476	181446	140782	167132	433977	674296	434384	384929	640875	468258
12.73_178.0628n	179.07	12.726	LCMS-pos	(R)-(-)-Mellein	514741		96421						28516	480-33-1	CC1CC2=C(C(=CC=C2)O)C(=O)O1	KWILGNNWGSNMPA-UHFFFAOYSA-N	Organoheterocyclic compounds	Benzopyrans	2-benzopyrans	Level 3	51.4	60.3	M+H-H2O, M+H	C10H10O3	-0.99724		1.561	98020.9	416.237	235.493	7.87954	Up	0.000872485	0.00212263	51582.7	83090.4	149545	149842	29761.4	124304	369.744	600.286	384.559	264.996	376.618	501.219
0.68_373.1024m/z	373.102	0.682283	LCMS-neg	Succinylaminoimidazole carboxamide riboside	197053	HMDB0240295	837240						54478644	17388-80-6	NC1=C(N=CN1[C@@H]1O[C@H](CO)[C@@H](O)[C@H]1O)C(=O)N[C@@H](CC(O)=O)C(O)=O	XNKLTOHYNRQCLJ-ZZZDFHIKSA-N	Nucleosides, nucleotides, and analogues	Imidazole ribonucleosides and ribonucleotides	1-ribosyl-imidazolecarboxamides	Level 2	37.5	0.0625	M-H	C13H18N4O9	6.0528		1.5542	92034.2	179196	0.513596	-0.961293	Down	3.17273e-06	1.97273e-05	78667.6	102123	100512	104231	62491.7	104180	180110	206978	175770	162546	178921	170849
11.04_711.4613m/z	711.461	11.0396	LCMS-neg	PA(18:2(9Z,11Z)/18:1(12Z)-2OH(9,10))	217045	HMDB0263943									[H][C@@](COC(=O)CCCCCCC\C=C/C=C\CCCCCC)(COP(O)(O)=O)OC(=O)CCCCCCC[C@H](O)[C@@H](O)C\C=C/CCCCC	ANWDSJCAAHYBKI-RCEWDULBSA-N	Lipids and lipid-like molecules	Glycerophospholipids	Glycerophosphates	Level 3	50.8	65.9	M-H2O-H	C39H71O10P	0.913619		1.55137	661270	513312	1.28824	0.365403	Up	0.0385378	0.0611866	710595	784252	672446	529031	587038	684256	722171	529175	471173	493864	519181	344309
363	319.169	17.78	GCMS	Diglycerol	546164								42953		C(C(COCC(CO)O)O)O	GPLRAVKSCUXZTP-UHFFFAOYSA-N	Lipids and lipid-like molecules	Glycerolipids	Monoradylglycerols	Level 1	85.4	75.7		C6H14O5		597146	1.55096	13782.8	39162.6	0.351938	-1.50661	Down	3.22539e-10	2.78117e-08	13446.8	14650.2	14646.8	13875.6	12448.8	13628.7	41432.7	41149.2	40790.4	36169.3	36213.7	39220.5
0.66_329.1929m/z	329.193	0.66055	LCMS-pos	Glycylprolylarginine	207258	HMDB0252828							21525054		NCC(=O)N1CCCC1C(=O)NC(CCCNC(N)=N)C(O)=O	JYPCXBJRLBHWME-UHFFFAOYSA-N	Organic acids and derivatives	Carboxylic acids and derivatives	Amino acids, peptides, and analogues	Level 4	46	39.6	M+H	C13H24N6O4	-0.961116		1.53647	232213	139640	1.66294	0.73374	Up	6.43641e-05	0.000229257	289547	242652	233564	216291	216508	194718	147931	132684	149516	140877	119511	147319
0.67_631.2318m/z	631.232	0.665733	LCMS-neg	Mulberrofuran E	64512	HMDB0041423							118886998	89803-87-2	CC(C)=CCC1=C(O)C=CC(C(=O)C2C(CC(C)=CC2C2=C(O)C=C(C=C2O)C2=CC3=C(O2)C=C(O)C=C3)C2=CC=C(O)C=C2)=C1O	RQIKMRKKKIMUNB-UHFFFAOYSA-N	Phenylpropanoids and polyketides	2-arylbenzofuran flavonoids	Unclassified	Level 4	36.9	11.3	M-H	C39H36O8	-3.08319		1.5322	140472	58811	2.38853	1.25612	Up	5.07265e-09	1.66988e-07	142054	137038	140910	151627	125416	145784	66633.9	63270.8	49991.5	52722.8	58821.5	61425.6
0.63_549.2512m/z	549.251	0.634967	LCMS-pos	2-O-(beta-D-galactopyranosyl-(1->6)-beta-D-galactopyranosyl) 2S-hydroxyundecanoic acid	10222			LMFA13010047					56936281		CCCCCCCCC[C@H](O[C@H]1[C@H](O)[C@@H](O)[C@@H](O)[C@@H](CO[C@H]2[C@H](O)[C@@H](O)[C@@H](O)[C@@H](CO)O2)O1)C(=O)O	LMSCLROPNINDDT-NBEBUOOJSA-N	Lipids and lipid-like molecules	Fatty Acyls	Fatty acyl glycosides	Level 4	41.8	21.3	M+Na	C23H42O13	-0.978689		1.52859	2500.71	84105	0.0297331	-5.07178	Down	4.31632e-09	1.51029e-07	3682.47	4694.35	9.06897e-06	9.06897e-06	3692.32	2935.08	70415	86172.8	89346.5	79660.8	78148.5	100886
139	142.085	10.729	GCMS	L-Proline	46904	HMDB0000162	29		17203	C00148	sce00330,sce00332,sce00470,sce00970	Arginine and proline metabolism|Carbapenem biosynthesis|D-Amino acid metabolism|Aminoacyl-tRNA biosynthesis	145742	147-85-3	OC(=O)[C@@H]1CCCN1	ONIBWKKTOPOVIA-BYPYZUCNSA-N	Organic acids and derivatives	Carboxylic acids and derivatives	Amino acids, peptides, and analogues	Level 1	94.7	95.2		C5H9NO2		363270	1.51883	2.36222e+06	6.4919e+06	0.363872	-1.4585	Down	4.73261e-09	1.60864e-07	2.64469e+06	2.44908e+06	2.64161e+06	2.42606e+06	1.75701e+06	2.25487e+06	6.85492e+06	7.05017e+06	6.72288e+06	6.00759e+06	6.19285e+06	6.12301e+06
10.54_454.2923m/z	454.292	10.5442	LCMS-pos	PE(16:0/0:0)	21164	HMDB0011503	40776	LMGP02050002	73004				9547069	53862-35-4	[C@](COP(=O)(O)OCCN)([H])(O)COC(CCCCCCCCCCCCCCC)=O	YVYMBNSKXOXSKW-HXUWFJFHSA-N	Lipids and lipid-like molecules	Glycerophospholipids	Glycerophosphoethanolamines	Level 3	58.3	95.1	M+H	C21H44NO7P	-1.11625		1.51052	209616	113978	1.83909	0.878992	Up	0.0025524	0.00545806	130504	195590	231227	254312	180294	265770	89049.5	142922	95467.1	79378.4	145013	132039
12.28_619.3860m/z	619.386	12.2812	LCMS-neg	Gorgost-5-ene-3beta,7alpha,11alpha,12beta,15alpha-pentol 12,15-diacetate	44411			LMST01060022					11103800		C1[C@]2(C)[C@@]3([H])[C@H](O)[C@@H](OC(C)=O)[C@]4(C)[C@@]([H])([C@]([H])(C)[C@H]5C[C@]5(C)[C@H](C)C(C)C)C[C@H](OC(=O)C)[C@@]4([H])[C@]3([H])[C@H](O)C=C2C[C@@H](O)C1	PBGIWVYQPIDSJK-UXJNTDHUSA-N	Lipids and lipid-like molecules	Steroids and steroid derivatives	Gorgostanes and derivatives	Level 4	41.3	10.1	M+FA-H	C34H54O7	1.46405		1.50602	7868.55	87876.3	0.0895412	-3.4813	Down	3.79075e-07	3.75595e-06	4161.69	9609.79	8011.33	7843.6	7802.52	9782.39	79695	108492	78812.6	63575.4	96672.5	100010
287	142.067	15.247	GCMS	Prolin	206145	HMDB0251528			26271	C16435			614		OC(=O)C1CCCN1	ONIBWKKTOPOVIA-UHFFFAOYSA-N	Organic acids and derivatives	Carboxylic acids and derivatives	Amino acids, peptides, and analogues	Level 1	88.3	88.5		C5H9NO2		512987	1.50081	13854.1	38438.9	0.36042	-1.47225	Down	1.36724e-05	6.29637e-05	13633.5	15989.9	13309	12899.2	13857.8	13435.4	40568.9	38069	29151	51809	35970.6	35064.7
10.58_833.5199m/z	833.52	10.5771	LCMS-neg	PI(16:0/18:2(9Z,12Z))	24674	HMDB0009784		LMGP06010959	73212				46891796	219584-66-4	[C@]([H])(OC(CCCCCCC/C=C\C/C=C\CCCCC)=O)(COP(=O)(O)O[C@H]1[C@H](O)[C@@H](O)[C@H](O)[C@@H](O)[C@H]1O)COC(CCCCCCCCCCCCCCC)=O	BSNJSZUDOMPYIR-CUKLWHKZSA-N	Lipids and lipid-like molecules	Glycerophospholipids	Glycerophosphoinositols	Level 3	50.4	59.8	M-H	C43H79O13P	1.60841		1.49166	703548	570155	1.23396	0.303293	Up	0.0346847	0.0558617	786824	794486	716053	703460	619793	600669	731183	540109	636526	573749	419393	519972
648	230.116	24.666	GCMS	Inosine	46924	HMDB0000195	84		17596	C00294	sce00230	Purine metabolism	6021	58-63-9	OC[C@H]1O[C@H]([C@H](O)[C@@H]1O)N1C=NC2=C(O)N=CN=C12	UGQMRVRMYYASKQ-KQYNXXCUSA-N	Nucleosides, nucleotides, and analogues	Purine nucleosides	Unclassified	Level 1	96.8	96.4		C10H12N4O5		896987	1.47054	130839	48110.3	2.71956	1.44337	Up	2.24345e-05	9.45323e-05	131574	134365	161645	152029	86901.3	118517	44496.7	45392	58213.1	51974.7	49865.4	38719.7
10.15_504.3100m/z	504.31	10.1495	LCMS-neg	PC(17:2(9Z,12Z)/0:0)	210037	HMDB0256157									CCCCC=CCC=CCCCCCCCC(=O)OCC(O)COP([O-])(=O)OCC[N+](C)(C)C	GYPQKMKDLBCBMB-UHFFFAOYSA-N	Lipids and lipid-like molecules	Glycerophospholipids	Glycerophosphocholines	Level 1	65.3	96.1	M-H	C25H48NO7P	0.949273		1.46853	17344.7	99135.9	0.174959	-2.51491	Down	0.000122026	0.000387466	15335.1	18108.7	14555.5	19768.6	15767.3	20533.1	77185.5	150527	79651.4	63953.9	125462	98035.4
10.42_309.2074m/z	309.207	10.4214	LCMS-neg	15,16-dihydrosacrolide A	7897			LMFA07040156					132571558		C1CCCCCC(=O)O[C@H](CCCCC)C(=O)C=C[C@H](O)C1	JJQOCZNUTZIGAX-RCKIBTJTSA-N	Phenylpropanoids and polyketides	Macrolides and analogues	Unclassified	Level 1	61.5	91.1	M-H	C18H30O4	0.855662		1.46129	32636.3	110463	0.295451	-1.75901	Down	1.32182e-05	6.1267e-05	33687.1	39269.1	28132.8	33927.7	26077.4	34723.7	103383	136765	90053.7	105935	141652	84985.7
322	451.105	16.345	GCMS	Pyrophosphate(4-)	257154	HMDB0304340			18361						[O-]P([O-])(=O)OP([O-])([O-])=O	XPPKVPWEQAFLFU-UHFFFAOYSA-J	Homogeneous non-metal compounds	Non-metal oxoanionic compounds	Non-metal pyrophosphates	Level 1	90.6	87.8		O7P2		549534	1.45633	62592.4	24577.4	2.54674	1.34865	Up	1.57927e-07	1.99166e-06	69884.3	62029.3	53169.8	67945.3	66034.3	56491.3	24948.8	26365.3	19582.7	24872.5	23328.8	28366.3
466	218.117	20.031	GCMS	L-Tyrosine	46901	HMDB0000158	34		17895	C00082	sce00130,sce00261,sce00350,sce00360,sce00400,sce00460,sce00680,sce00730,sce00970,sce00999	Ubiquinone and other terpenoid-quinone biosynthesis|Monobactam biosynthesis|Tyrosine metabolism|Phenylalanine metabolism|Phenylalanine, tyrosine and tryptophan biosynthesis|Cyanoamino acid metabolism|Methane metabolism|Thiamine metabolism|Aminoacyl-tRNA biosynthesis|Biosynthesis of various plant secondary metabolites	6057	60-18-4	N[C@@H](CC1=CC=C(O)C=C1)C(O)=O	OUYCCCASQSFEME-QMMMGPOBSA-N	Organic acids and derivatives	Carboxylic acids and derivatives	Amino acids, peptides, and analogues	Level 1	94.7	92.8		C9H11NO3		671942	1.44801	1.09623e+06	2.79644e+06	0.392009	-1.35104	Down	8.39445e-07	7.11634e-06	1.27565e+06	1.08772e+06	1.22764e+06	1.11551e+06	829883	1.04098e+06	3.15889e+06	3.22605e+06	2.91924e+06	2.42234e+06	2.44255e+06	2.60958e+06
0.59_130.0863m/z	130.086	0.588967	LCMS-pos	D-Pipecolic acid	48641	HMDB0005960	58337		41582				736316	1723-00-8	OC(=O)[C@H]1CCCCN1	HXEACLLIILLPRG-RXMQYKEDSA-N	Organic acids and derivatives	Carboxylic acids and derivatives	Amino acids, peptides, and analogues	Level 3	57.9	96.8	M+H	C6H11NO2	0.203776		1.44616	785992	896148	0.877078	-0.189223	Down	0.0409129	0.0643819	857536	784424	864148	845498	672777	691566	926671	991514	971325	825788	815576	846013
8.53_341.1973m/z	341.197	8.52605	LCMS-neg	Tanacetol B	58989	HMDB0035075							131751660	86787-28-2	CC(=O)O\C1=C(C)\CCC(CC(O)C(=C)CC1)C(C)(C)O	QZYCUDRAMHSVOE-FOWTUZBSSA-N	Lipids and lipid-like molecules	Prenol lipids	Sesquiterpenoids	Level 4	45.7	32.8	M+FA-H	C17H28O4	1.17943		1.44412	13592.9	91699	0.148234	-2.75405	Down	6.88564e-05	0.000243557	8444.26	17201.5	15394.1	15196.4	8524.21	16796.9	72317.6	131735	84099.9	58066.4	122842	81132.9
10.81_311.2231m/z	311.223	10.8079	LCMS-neg	13S-HpODE	2989	HMDB0003871	36036	LMFA02000034	15655	C04717			5280720	33964-75-9	C(CCCCCCC/C=C\C=C\[C@@H](OO)CCCCC)(=O)O	JDSRHVWSAMTSSN-IRQZEAMPSA-N	Lipids and lipid-like molecules	Fatty Acyls	Lineolic acids and derivatives	Level 1	64.5	85.2	M-H	C18H32O4	0.97409		1.43514	20411.5	97009.2	0.210408	-2.24874	Down	2.68602e-05	0.000110189	18928.3	21717	17848.2	19084.7	23721.3	21169.9	72013.6	115769	89331.1	99119.4	136034	69787.6
591	107.024	23.194	GCMS	9,12-Octadecadiynoic Acid	1025	HMDB0247623	35194	LMFA01030540	142250				1931	2012-14-8	C(CCCCCCCC#CCC#CCCCCC)(=O)O	KDYILQLPKVZDGB-UHFFFAOYSA-N	Lipids and lipid-like molecules	Fatty Acyls	Fatty acids and conjugates	Level 3	73.1	57.8		C18H28O2		813083	1.42925	28815.5	78068.5	0.369105	-1.4379	Down	0.000405085	0.0010854	19743.1	32088.7	34906.6	34657	19349.1	32148.5	54301.3	106720	80398.5	51664.6	96626.2	78700
292	188.09	15.492	GCMS	Hypotaurine	47323	HMDB0000965	281		16668	C00519	sce00430	Taurine and hypotaurine metabolism	107812	300-84-5	NCCS(O)=O	VVIUBCNYACGLLV-UHFFFAOYSA-N	Organic acids and derivatives	Sulfinic acids and derivatives	Sulfinic acids	Level 3	78.8	77.9		C2H7NO2S		521142	1.42687	61420	24672.4	2.48942	1.31581	Up	8.07374e-07	6.89358e-06	67148.7	63936.2	61192.9	65937.8	46020.5	64283.7	26248.4	24153.6	29880.1	23690.6	22047.6	22014.3
12.93_280.2403n	279.233	12.9312	LCMS-neg	14-octadecynoic acid	1057		74229	LMFA01030572					5312697		C(CCCCCCCCCCCCC#CCCC)(=O)O	SBNCTTZUMQKSDX-UHFFFAOYSA-N	Lipids and lipid-like molecules	Fatty Acyls	Fatty acids and conjugates	Level 2	58.8	0	M-H, M+FA-H	C18H32O2	0.310418		1.42562	45132.5	123719	0.364797	-1.45483	Down	0.000264151	0.000748813	45889.2	48199.3	39694.1	51572.4	37572.7	47867.1	109914	174567	93552.8	97265.8	160116	106900
11.36_296.2348n	297.242	11.3613	LCMS-pos	15-Hydroxy-9Z,15Z-octadecadienoic acid	3269			LMFA02000315					131839811		C(CCCCCCC/C=C\CCCC/C(/O)=C\CC)(=O)O	MYPYRFSQQKRVDW-DXDNVFLHSA-N	Lipids and lipid-like molecules	Fatty Acyls	Lineolic acids and derivatives	Level 1	64.3	76.1	M+H-H2O, M+H	C18H32O3	-1.15004		1.42067	138829	64988.4	2.13621	1.09505	Up	1.93602e-05	8.36811e-05	116335	140083	141954	157324	114889	162386	64260	76682.1	50450.2	55010.5	84764	58763.4
0.68_565.0480m/z	565.048	0.682283	LCMS-neg	UDP-D-galactose	258292		3599			C00052	sce00052,sce00520	Galactose metabolism|Amino sugar and nucleotide sugar metabolism	6857410	2956-16-3	C1=CN(C(=O)NC1=O)C2C(C(C(O2)COP(=O)(O)OP(=O)(O)OC3C(C(C(C(O3)CO)O)O)O)O)O	HSCJRCZFDFQWRP-LNYDKVEPSA-N	Nucleosides, nucleotides, and analogues	Pyrimidine nucleotides	Pyrimidine nucleotide sugars	Level 1	59	94.7	M-H	C15H24N2O17P2	0.403149		1.41742	51539.1	121445	0.424383	-1.23656	Down	5.66138e-08	9.05615e-07	52141.9	50071.6	53469.1	48107.8	52990.9	52453.4	135059	124558	128209	126458	103497	110888
0.65_314.0881n	313.081	0.6465	LCMS-neg	Majusculoic acid	2545		45902	LMFA01140024					11602110		C(CC[C@@]1([H])C[C@]1([H])CC/C=C/C=C(\Br)/CCC)(=O)O	XSRLEFWNCQOETJ-SULJWLEGSA-N	Lipids and lipid-like molecules	Fatty Acyls	Fatty acids and conjugates	Level 3	42.1	60.4	M-H, 2M-H	C15H23BrO2	-0.104727		1.41711	44349.2	116992	0.379077	-1.39944	Down	1.98022e-06	1.37789e-05	47398	43636.8	41437.3	41898.1	45936.9	45787.9	101195	105526	151230	108223	117432	118348
458	154.085	19.837	GCMS	L-Histidine	46913	HMDB0000177	21		15971	C00135	sce00340,sce00410,sce00470,sce00970,sce02010	Histidine metabolism|beta-Alanine metabolism|D-Amino acid metabolism|Aminoacyl-tRNA biosynthesis|ABC transporters	6274	71-00-1	N[C@@H](CC1=CN=CN1)C(O)=O	HNDVDQJCIGZPNO-YFKPBYRVSA-N	Organic acids and derivatives	Carboxylic acids and derivatives	Amino acids, peptides, and analogues	Level 1	93.3	90.3		C6H9N3O2		664899	1.41078	275583	772266	0.35685	-1.48661	Down	0.00181281	0.00403865	294256	271025	304225	288002	217524	278468	888614	1.16535e+06	988852	431371	514889	644527
0.61_157.0850n	158.092	0.6119	LCMS-pos	V-Pyrro/NO	212983	HMDB0259734	62984						5051378	179344-98-0	[O-][N+](=NOC=C)N1CCCC1	RJWXCQACZTVGIN-UHFFFAOYSA-N	Organoheterocyclic compounds	Pyrrolidines	Unclassified	Level 4	46.5	36.3	M+K, M+H	C6H11N3O2	-0.626661		1.40944	240908	157725	1.52739	0.611068	Up	0.000723881	0.00181683	261137	207840	282023	278850	185541	230057	173332	180756	149717	148635	151524	142387
352	83.05	17.424	GCMS	2-Aminobiphenyl	200461	HMDB0245011									NC1=CC=CC=C1C1=CC=CC=C1	TWBPWBPGNQWFSJ-UHFFFAOYSA-N	Benzenoids	Benzene and substituted derivatives	Biphenyls and derivatives	Level 3	70.4	56.2		C12H11N		585420	1.40304	106666	266489	0.400263	-1.32098	Down	3.77741e-05	0.000147662	153398	108154	106861	108893	78432.8	84255.6	320076	293891	314411	236493	201232	232835
0.60_371.1998m/z	371.2	0.599367	LCMS-pos	9alpha-Fluoro-11beta-hydroxy-4-pregnene-3,20-dione	278507		70785			C15312			226014		CC(=O)C1CCC2C1(CC(C3(C2CCC4=CC(=O)CCC43C)F)O)C	JSGVCWDJNUVILL-VTZQMFNYSA-N	Lipids and lipid-like molecules	Steroids and steroid derivatives	Pregnane steroids	Level 4	36.9	0	M+Na	C21H29FO3	1.43741		1.40237	128174	49622.7	2.58298	1.36903	Up	0.000387222	0.0010438	135898	84454.3	148390	177066	88400.5	134836	58171.9	52903.3	50108.4	50512.1	53330.1	32710.2
250	230.136	14.396	GCMS	4-Hydroxyproline	47180	HMDB0000725	257		18095	C01157	sce00330,sce00470,sce02010	Arginine and proline metabolism|D-Amino acid metabolism|ABC transporters	5810	51-35-4	O[C@H]1CN[C@@H](C1)C(O)=O	PMMYEEVYMWASQN-DMTCNVIQSA-N	Organic acids and derivatives	Carboxylic acids and derivatives	Amino acids, peptides, and analogues	Level 1	93.8	94.1		C5H9NO3		484676	1.40147	440291	1.04513e+06	0.421278	-1.24716	Down	3.50273e-08	6.32996e-07	519033	457224	464546	427167	364378	409397	1.09573e+06	1.13577e+06	1.12763e+06	964600	957556	989501
490	147.051	20.624	GCMS	Gluconic Acid	47128	HMDB0000625	345		33198	C00257	sce00030	Pentose phosphate pathway	10690	526-95-4	OC[C@@H](O)[C@@H](O)[C@H](O)[C@@H](O)C(O)=O	RGHNJXZEOKUKBD-SQOUGZDYSA-N	Organic oxygen compounds	Organooxygen compounds	Carbohydrates and carbohydrate conjugates	Level 1	96.8	96.9		C6H12O7		696441	1.3995	1.222e+06	508069	2.40518	1.26615	Up	9.12826e-07	7.61186e-06	1.01577e+06	1.37364e+06	1.20476e+06	1.21656e+06	1.17879e+06	1.34248e+06	689365	573596	438540	426235	454254	466423
12.92_379.1585m/z	379.158	12.9198	LCMS-neg	Ecabet	53647	HMDB0015613	85551						65781	86408-72-2	[H][C@@]12CCC3=CC(C(C)C)=C(C=C3[C@@]1(C)CCC[C@@]2(C)C(O)=O)S(O)(=O)=O	IWCWQNVIUXZOMJ-MISYRCLQSA-N	Lipids and lipid-like molecules	Prenol lipids	Diterpenoids	Level 4	40.8	12.7	M-H	C20H28O5S	0.0773113		1.39269	19559.2	97190.5	0.201246	-2.31297	Down	0.000810681	0.00200646	22344.2	20887.5	18030.4	21811.9	12746.4	21534.7	84721.8	157679	59354	63457.4	135147	82783.5
531	217.118	21.474	GCMS	Myo-Inositol	257706		144			C00137	sce00052,sce00053,sce00562,sce02010,sce04070	Galactose metabolism|Ascorbate and aldarate metabolism|Inositol phosphate metabolism|ABC transporters|Phosphatidylinositol signaling system	892	87-9-8	C1(C(C(C(C(C1O)O)O)O)O)O	CDAISMWEOUEBRE-UHFFFAOYSA-N	Organic oxygen compounds	Organooxygen compounds	Alcohols and polyols	Level 1	95.2	94.6		C6H12O6		731556	1.39109	1.8032e+06	4.21331e+06	0.427976	-1.2244	Down	5.03526e-09	1.66988e-07	2.00049e+06	1.81659e+06	1.96233e+06	1.81774e+06	1.42341e+06	1.79862e+06	4.39293e+06	4.47652e+06	4.44151e+06	3.98274e+06	3.9374e+06	4.04876e+06
512	117.03	21.031	GCMS	6,10,14-Trimethyl-2-Pentadecanol	545922								530418		CC(C)CCCC(C)CCCC(C)CCCC(C)O	HTUZNQGPJMIELO-UHFFFAOYSA-N	Lipids and lipid-like molecules	Prenol lipids	Sesquiterpenoids	Level 3	72.4	56.5		C18H38O		713255	1.39038	8349.56	29434.8	0.283662	-1.81775	Down	0.019907	0.0340106	6081.71	5482.9	12843.5	10315	939.684	14434.6	17310.6	35040.5	48605.4	6012.26	19641.3	49999
610	324.182	23.717	GCMS	D-Galactose 6-Phosphate	273793		63174			C01113	sce00052	Galactose metabolism	439404		C(C1C(C(C(C(O1)O)O)O)O)OP(=O)(O)O	NBSCHQHZLSJFNQ-SVZMEOIVSA-N	Organic oxygen compounds	Organooxygen compounds	Carbohydrates and carbohydrate conjugates	Level 3	70.3	51.8		C6H13O9P		841972	1.38986	32504.5	12533.2	2.59347	1.37488	Up	0.000256153	0.000727876	37919.6	39023.8	26393.8	40468.7	18333.5	32887.6	10850.8	10209.3	15218.6	12986.7	14336.1	11597.7
10.26_508.3395m/z	508.34	10.256	LCMS-pos	(13Z)-3-Hydroxyicos-13-enoylcarnitine	198112	HMDB0241573									CCCCCCC=CCCCCCCCCCC(O)CC(=O)OC(CC([O-])=O)C[N+](C)(C)C	LPCNRUGETCJZIK-UHFFFAOYSA-N	Lipids and lipid-like molecules	Fatty Acyls	Fatty acid esters	Level 1	52.2	48.7	M+K	C27H51NO5	-0.719828		1.38186	4666.14	73987.9	0.0630663	-3.98699	Down	1.1178e-05	5.42042e-05	3388.35	4519.39	3773.82	5114.61	4079.46	7121.23	67337.7	105012	53355.1	50560	88408.7	79254.4
0.68_166.0532m/z	166.053	0.675967	LCMS-pos	Methionine sulfoxide	47759	HMDB0002005	63430		17016	C02989	sce00270	Cysteine and methionine metabolism	158980	3226-65-1	CS(=O)CC[C@H](N)C(O)=O	QEFRNWWLZKMPFJ-YGVKFDHGSA-N	Organic acids and derivatives	Carboxylic acids and derivatives	Amino acids, peptides, and analogues	Level 3	56.5	87.3	M+H	C5H11NO3S	-0.0322867		1.38146	106700	174814	0.610364	-0.712259	Down	2.76203e-06	1.78277e-05	136575	103996	93345.5	91993.3	109257	105034	177310	168736	178570	174009	164901	185359
15.24_113.0712m/z	113.071	15.2391	LCMS-pos	L-cis-3-Amino-2-pyrrolidinecarboxylic acid	54354	HMDB0029396	86241						21998160	25876-88-4	NC1CCNC1C(O)=O	VJLXSTXGGXYQCT-UHFFFAOYSA-N	Organic acids and derivatives	Carboxylic acids and derivatives	Amino acids, peptides, and analogues	Level 4	47.9	43.7	M+H-H2O	C5H10N2O2	1.78156		1.37622	1.78404e+06	1.69582e+06	1.05202	0.0731652	Up	0.00925985	0.0170704	1.76345e+06	1.76748e+06	1.78038e+06	1.82133e+06	1.75921e+06	1.81235e+06	1.62769e+06	1.71747e+06	1.71087e+06	1.76576e+06	1.74021e+06	1.6129e+06
18	75	6.785	GCMS	Pyruvic Acid	2096	HMDB0000243	117	LMFA01060077	32816	C00022	sce00010,sce00020,sce00030,sce00040,sce00053,sce00250,sce00260,sce00261,sce00270,sce00290,sce00330,sce00350,sce00360,sce00430,sce00440,sce00470,sce00620,sce00630,sce00650,sce00660,sce00680,sce00730,sce00760,sce00770,sce00785,sce00900	Glycolysis / Gluconeogenesis|Citrate cycle (TCA cycle)|Pentose phosphate pathway|Pentose and glucuronate interconversions|Ascorbate and aldarate metabolism|Alanine, aspartate and glutamate metabolism|Glycine, serine and threonine metabolism|Monobactam biosynthesis|Cysteine and methionine metabolism|Valine, leucine and isoleucine biosynthesis|Arginine and proline metabolism|Tyrosine metabolism|Phe…	1060	127-17-3	CC(=O)C(=O)O	LCTONWCANYUPML-UHFFFAOYSA-N	Organic acids and derivatives	Keto acids and derivatives	Alpha-keto acids and derivatives	Level 2	80.9	70		C3H4O3		224052	1.37351	125153	365737	0.342195	-1.54711	Down	0.0343414	0.0553589	21319	17307.2	338555	328898	25377.2	19463.2	391804	442299	414422	526861	403616	15420.9
12.80_490.3521m/z	490.352	12.796	LCMS-pos	(17alpha,23S)-Epoxy-28,29-dihydroxy-27-norlanost-8-ene-3,24-dione	59482	HMDB0035624	90895						131751817		CCC(=O)C1CC(C)C2(CCC3(C)C4=C(CCC23C)C2(C)CCC(=O)C(CO)(CO)C2CC4)O1	DIKWKAQBKMFLHS-UHFFFAOYSA-N	Lipids and lipid-like molecules	Prenol lipids	Triterpenoids	Level 3	53.7	72.9	M+NH4	C29H44O5	-1.20382		1.37283	35628.3	106787	0.333638	-1.58365	Down	2.26052e-05	9.51382e-05	19535.5	29592.9	34685.5	41607.5	45137	43211.5	73170.8	119410	110244	89531.5	130280	118088
285	198.035	15.158	GCMS	Oxoglutaric Acid	46929	HMDB0000208	119		30915	C00026	sce00020,sce00040,sce00053,sce00220,sce00250,sce00300,sce00310,sce00340,sce00430,sce00470,sce00630,sce00650,sce00660,sce00785	Citrate cycle (TCA cycle)|Pentose and glucuronate interconversions|Ascorbate and aldarate metabolism|Arginine biosynthesis|Alanine, aspartate and glutamate metabolism|Lysine biosynthesis|Lysine degradation|Histidine metabolism|Taurine and hypotaurine metabolism|D-Amino acid metabolism|Glyoxylate and dicarboxylate metabolism|Butanoate metabolism|C5-Branched dibasic acid metabolism|Lipoic acid meta…	51	328-50-7	OC(=O)CCC(=O)C(O)=O	KPGXRSRHYNQIFN-UHFFFAOYSA-N	Organic acids and derivatives	Keto acids and derivatives	Gamma-keto acids and derivatives	Level 2	82.4	76.4		C5H6O5		510024	1.36138	3987.12	10006.6	0.39845	-1.32753	Down	0.00143692	0.00331185	4871.61	6660.4	939.684	5277.1	939.684	5234.24	12567.2	9417.4	9538.41	11665	10953	5898.44
178	156.086	11.844	GCMS	Pipecolic Acid	46854	HMDB0000070	50		17964	C00408	sce00310	Lysine degradation	849	535-75-1	OC(=O)C1CCCCN1	HXEACLLIILLPRG-UHFFFAOYSA-N	Organic acids and derivatives	Carboxylic acids and derivatives	Amino acids, peptides, and analogues	Level 1	87.1	78.5		C6H11NO2		400645	1.35763	32145.1	72882.1	0.441056	-1.18097	Down	1.56887e-07	1.98556e-06	39121.4	33992.4	33863.2	29978.2	25592.2	30323.2	80366.1	78675.2	74851.6	67704.3	64233.5	71462.1
96	147.04	9.332	GCMS	Methylmalonic Acid	2921	HMDB0000202	3712	LMFA01170118	30860	C02170	sce00240,sce00280,sce00640	Pyrimidine metabolism|Valine, leucine and isoleucine degradation|Propanoate metabolism	487	516-05-2	C(=O)(O)C(C)C(=O)O	ZIYVHBGGAOATLY-UHFFFAOYSA-N	Organic acids and derivatives	Carboxylic acids and derivatives	Dicarboxylic acids and derivatives	Level 1	86.2	78.4		C4H6O4		315144	1.35006	390311	872382	0.447408	-1.16034	Down	5.79171e-08	9.14629e-07	472230	393082	386803	385041	352279	352432	996198	886251	862980	878834	799717	810313
10.68_506.3249m/z	506.325	10.6813	LCMS-neg	PC(17:1(10Z)/0:0)	19821		40268	LMGP01050002	73854				42607442		[C@](COP(=O)([O-])OCC[N+](C)(C)C)([H])(O)COC(CCCCCCCC/C=C\CCCCCC)=O	XBGIMYLOTRDXPK-AGXIJRPPSA-N	Lipids and lipid-like molecules	Glycerophospholipids	Glycerophosphocholines	Level 1	60.7	96.4	M-H	C25H50NO7P	-0.602524		1.34681	25444.8	91897.8	0.276882	-1.85266	Down	2.01383e-05	8.65947e-05	21265.2	29540.1	21229	30900.3	22045.5	27689	85912.1	125875	71247.8	71972.2	106875	89505.5
0.75_124.0395m/z	124.039	0.748267	LCMS-pos	Isonicotinic acid	82539	HMDB0060665	849		6032	C07446			5922	55-22-1	OC(=O)C1=CC=NC=C1	TWBYWOBDOCUKOW-UHFFFAOYSA-N	Organoheterocyclic compounds	Pyridines and derivatives	Pyridinecarboxylic acids and derivatives	Level 3	54.3	76.4	M+H	C6H5NO2	1.44555		1.34198	78606.3	12910.9	6.08835	2.60605	Up	1.3056e-05	6.06728e-05	64323.6	67918.2	102510	104920	56981.2	74985.5	14929.7	12587.8	12977	12593.2	10899.4	13478.5
9.09_323.1867m/z	323.187	9.08575	LCMS-neg	Panaxytriol	6007	HMDB0031928	36484	LMFA05000027		C16792			93484	87005-03-6	C(O)(C=C)C#CC#CCC(O)C(O)CCCCCCC	RDIMTXDFGHNINN-UHFFFAOYSA-N	Lipids and lipid-like molecules	Fatty Acyls	Fatty alcohols	Level 2	53.3	0	M+FA-H	C17H26O3	1.03143		1.32711	14916.5	81768.7	0.182423	-2.45464	Down	0.000216288	0.000631179	8854.7	20004.9	20084.1	15113.1	9939.72	15502.5	129321	102292	64092.1	61893.3	77669.1	55345.4
546	327.282	21.982	GCMS	Margaric Acid	63	HMDB0002259	4206	LMFA01010017	32365				10465	506-12-7	C(CCCCCCC)CCCCCCCCC(=O)O	KEMQGTRYUADPNZ-UHFFFAOYSA-N	Lipids and lipid-like molecules	Fatty Acyls	Fatty acids and conjugates	Level 1	90.9	87.5		C17H34O2		753514	1.32584	11267	25120.4	0.44852	-1.15675	Down	1.45712e-05	6.57248e-05	12409.8	11784.6	12262.9	11456.2	9843.59	9844.96	20442.2	29405.3	24186.5	21932.3	31006.6	23749.2
8.96_248.2370m/z	248.237	8.95635	LCMS-pos	2-Gonen	200578	HMDB0245136							76376697		C1CC2CCC3C(CCC4CC=CCC34)C2C1	OCVHUUXFASRJEO-UHFFFAOYSA-N	Lipids and lipid-like molecules	Steroids and steroid derivatives	Unclassified	Level 4	39.5	1.65	M+NH4	C17H26	-1.359		1.31937	9.06897e-06	64180	1.41305e-10	-32.7205	Down	4.16479e-05	0.000159658	9.06897e-06	9.06897e-06	9.06897e-06	9.06897e-06	9.06897e-06	9.06897e-06	66105.7	89638.9	51885	25620.4	79509.8	72320.6
205	201.078	12.892	GCMS	Ethyltriethylene Glycol	538315										OCCOCCOCCOCC	WFSMVVDJSNMRAR-UHFFFAOYSA-N	Organic oxygen compounds	Organooxygen compounds	Ethers	Level 3	71.1	52.3		C8H18O4		435153	1.3186	10689.5	23003	0.464697	-1.10564	Down	1.66542e-08	3.78592e-07	13148.8	10602.9	11386.8	9911.24	9200.97	9886.05	24486.9	24442.7	22644.4	22481.8	21451.6	22510.9
527	205.107	21.366	GCMS	N-Acetyl-B-Glucosaminylamine	47396	HMDB0001104	6006		15947	C01239			439454		CC(=O)N[C@H]1[C@H](N)O[C@H](CO)[C@@H](O)[C@@H]1O	MCGXOCXFFNKASF-FMDGEEDCSA-N	Organic oxygen compounds	Organooxygen compounds	Carbohydrates and carbohydrate conjugates	Level 1	95.7	95		C8H16N2O5		727094	1.31636	83676.6	189758	0.440966	-1.18126	Down	4.84276e-05	0.000180604	91871.2	90533.8	92559	96602.5	50018.8	80474.6	151056	224419	183441	155628	233698	190303
0.81_145.0135m/z	145.014	0.810317	LCMS-neg	Methoxymalic acid	255318	HMDB0302351							5366084		[H]\C(C(O)=O)=C(/OC)C(O)=O	AHJCDQGRYVBQQZ-NSCUHMNNSA-N	Organic acids and derivatives	Carboxylic acids and derivatives	Dicarboxylic acids and derivatives	Level 1	57.8	81.8	M-H	C5H6O5	-4.89751		1.3142	20326.1	80490.4	0.252528	-1.98549	Down	2.96309e-07	3.13806e-06	23736.8	17532	23156.5	17259.3	16511.8	23759.9	97545.3	88885.7	84006.6	75907.6	67524.4	69072.8
208	201.074	12.974	GCMS	(S)-3,4-Dihydroxybutyric Acid	1930	HMDB0000337	5326	LMFA01050461	86371				150929	51267-44-8	C(O)(=O)CC(O)CO	DZAIOXUZHHTJKN-UHFFFAOYSA-N	Organic acids and derivatives	Hydroxy acids and derivatives	Beta hydroxy acids and derivatives	Level 3	70.1	50.4		C4H8O4		437853	1.3142	10816.5	23161	0.467013	-1.09847	Down	2.50786e-08	5.14399e-07	13006.5	10808.6	11626.4	9762.98	9361.45	10332.8	25466.4	23986.8	23074.4	22842.9	22134	21461.3
586	315.115	23.096	GCMS	Fructose 6-Phosphate	46882	HMDB0000124	146		15946	C00085	sce00010,sce00030,sce00051,sce00052,sce00500,sce00520,sce00680	Glycolysis / Gluconeogenesis|Pentose phosphate pathway|Fructose and mannose metabolism|Galactose metabolism|Starch and sucrose metabolism|Amino sugar and nucleotide sugar metabolism|Methane metabolism	69507	643-13-0	OCC(=O)[C@@H](O)[C@H](O)[C@H](O)COP(O)(O)=O	GSXOAOHZAIYLCY-HSUXUTPPSA-N	Organic oxygen compounds	Organooxygen compounds	Carbohydrates and carbohydrate conjugates	Level 1	87.7	82		C6H13O9P		808267	1.31189	34182.8	14166.4	2.41296	1.2708	Up	0.00194666	0.00429661	50647.5	30265.3	46286.3	28397.4	22392.6	27107.7	18443.6	15951	14022	13327.8	10254.3	12999.5
8.47_335.2187m/z	335.219	8.47323	LCMS-pos	Sterebin B	59220	HMDB0035338							131751710		CC(=O)OC1C(O)C(C)(O)C(\C=C\C(C)=O)C2(C)CCCC(C)(C)C12	BNOWPELKBYSHKU-CMDGGOBGSA-N	Lipids and lipid-like molecules	Prenol lipids	Sesquiterpenoids	Level 1	58.4	47.8	M+H-H2O	C20H32O5	-8.41837		1.30732	143765	63398.5	2.26763	1.18119	Up	0.00799815	0.0149452	123865	133933	179292	183910	65213.6	176374	42887.5	112465	31434.8	25313.4	106717	61573.6
11.68_649.3608m/z	649.361	11.6802	LCMS-neg	Esculentoside E	58629	HMDB0034635	90098						53462068	65649-36-7	CC1(CCC2(CCC3(C)C(=CCC4C5(C)CC(O)C(OC6OCC(O)C(O)C6O)C(C)(CO)C5CCC34C)C2C1)C(O)=O)C(O)=O	UERRXLUEVHKNBY-UHFFFAOYSA-N	Lipids and lipid-like molecules	Prenol lipids	Triterpenoids	Level 4	45.6	38.8	M-H	C35H54O11	2.24958		1.30569	3311.65	62695.7	0.0528209	-4.24275	Down	6.38265e-08	9.81883e-07	790.474	4805.04	1889.12	4113.8	3226.89	5044.55	57411.6	77143.1	59781.8	49337.3	72166	60334.5
0.77_146.0924m/z	146.092	0.765767	LCMS-pos	4-amino-4-cyano-butanoic acid	2480		35947	LMFA01100037	28474	C05715	sce00460	Cyanoamino acid metabolism	440769		OC(=O)CCC(N)C#N	DXWQLTOXWVWMOH-UHFFFAOYSA-N	Organic acids and derivatives	Carboxylic acids and derivatives	Amino acids, peptides, and analogues	Level 4	39.4	0	M+NH4	C5H8N2O2	-0.0391515		1.30249	87274.6	27768.5	3.14293	1.65211	Up	2.86381e-08	5.61132e-07	93014.4	89631	92039.5	92176	68547.6	88239.3	28050.9	30770.7	26978.5	25539.9	28461.3	26809.9
0.70_539.1388m/z	539.139	0.698217	LCMS-neg	Phenol glucuronide	82030	HMDB0060014	1825		64681				87235	17685-05-1	O[C@@H]1[C@@H](O)[C@H](OC2=CC=CC=C2)O[C@@H]([C@H]1O)C(O)=O	WVHAUDNUGBNUDZ-GOVZDWNOSA-N	Organic oxygen compounds	Organooxygen compounds	Carbohydrates and carbohydrate conjugates	Level 4	38.7	0	2M-H	C12H14O7	-3.43323		1.28792	92471.7	32363.9	2.85724	1.51462	Up	7.78275e-07	6.72558e-06	100331	100439	97418.1	74825	105436	76381	31860.3	27875.6	34238.4	33260.9	36031.5	30917
599	174.096	23.41	GCMS	1-(Sn-Glycero-3-Phospho)-1d-Myo-Inositol	273627	HMDB0011649	62398			C01225			45480545		C(C(COP(=O)(O)OC1C(C(C(C(C1O)O)O)O)O)O)O	BMVUIWJCUQSHLZ-YFZGBAIXSA-N	Lipids and lipid-like molecules	Glycerophospholipids	Glycerophosphoinositols	Level 3	70.7	51.4		C9H19O11P		824377	1.28324	65797.8	139389	0.472043	-1.08301	Down	6.43821e-06	3.51883e-05	78862.9	64158.5	68685.6	60790.2	54677.2	67612.4	161843	151546	154021	128267	111271	129389
700	217.11	25.926	GCMS	Palatinitol	267117		44799						88735	20942-99-8	C(C1C(C(C(C(O1)OCC(C(C(C(CO)O)O)O)O)O)O)O)O	SERLAGPUMNYUCK-DCUALPFSSA-N	Lipids and lipid-like molecules	Fatty Acyls	Fatty acyl glycosides	Level 1	86.4	77.4		C12H24O11		973822	1.28	63196.3	155103	0.407446	-1.29532	Down	0.00210857	0.00460275	80478	61088.7	65902.5	62552.8	51725.7	57429.8	86157.6	88672.7	205509	196933	168488	184860
282	185.088	15.092	GCMS	Dodecanol	5984	HMDB0011626	34482	LMFA05000001	28878	C02277			8193	112-53-8	C(CCCCCCCCCCC)O	LQZZUXJYWNFBMV-UHFFFAOYSA-N	Lipids and lipid-like molecules	Fatty Acyls	Fatty alcohols	Level 3	76.8	61.4		C12H26O		507827	1.27883	13304.1	28157.4	0.47249	-1.08164	Down	5.72281e-06	3.19443e-05	15150.1	17586.6	15744.7	11798	9286.43	10258.8	25523.6	29561.1	31662.2	25262.1	27307.5	29628
11.28_360.2143n	383.204	11.2755	LCMS-pos	Tributyl citrate	299753		324874						6507		CCCCOC(=O)CC(CC(=O)OCCCC)(C(=O)OCCCC)O	ZFOZVQLOBQUTQQ-UHFFFAOYSA-N	Organic acids and derivatives	Carboxylic acids and derivatives	Tricarboxylic acids and derivatives	Level 3	56.2	85.5	M+H, M+K, M+Na	C18H32O7	-1.36072		1.27647	167023	103354	1.61603	0.692458	Up	0.000255046	0.000725885	164135	124611	165160	155252	186995	205987	112735	98652.5	100979	105024	101885	100847
9.07_325.2023m/z	325.202	9.06592	LCMS-neg	Dihydropanaxacol	6371	HMDB0032675	88614	LMFA05000651					11778432	113122-25-1	CCCCCCCC(C(CC#CC#CC(O)CC)O)O	ZEWGSHDZCDJZJF-UHFFFAOYSA-N	Lipids and lipid-like molecules	Fatty Acyls	Fatty alcohols	Level 2	46.5	23.5	M+FA-H	C17H28O3	1.03048		1.2747	17859.5	76589.8	0.233184	-2.10046	Down	1.07161e-05	5.23912e-05	12169.3	21552	20567.3	19667.2	12421.6	20779.7	77238.4	102543	65329.5	57511.1	91027.2	65888.9
10.18_548.2999m/z	548.3	10.1752	LCMS-pos	Spiropiperidine	211946	HMDB0258429							23529194		O=C(NC(CC1=CNC2=CC=CC=C12)C(=O)N1CCC2(CCC3=CC=CC=C23)CC1)NC1CN2CCC1CC2	JUXAVSAMVBLDKO-UHFFFAOYSA-N	Organic acids and derivatives	Carboxylic acids and derivatives	Amino acids, peptides, and analogues	Level 4	38.2	0	M+Na	C32H39N5O2	0.551757		1.2614	3459.35	62073.4	0.0557299	-4.1654	Down	3.04057e-05	0.000121794	2414.22	3861.76	1938.43	4900.59	2809.86	4831.21	63937.4	88284	40315	36624.9	70276.3	73002.6
4.23_227.1389m/z	227.139	4.22973	LCMS-pos	Isoleucylhydroxyproline	53932	HMDB0028908							61158802	90965-80-3	CC[C@H](C)[C@H](N)C(=O)N1C[C@H](O)C[C@H]1C(O)=O	IFZSZULHIWFRSB-KZVJFYERSA-N	Organic acids and derivatives	Carboxylic acids and derivatives	Amino acids, peptides, and analogues	Level 3	52.2	64.1	M+H-H2O	C11H20N2O4	-0.593773		1.25237	399160	464354	0.859604	-0.218256	Down	0.00188301	0.00417185	407092	410589	376502	405292	449101	346386	478625	448173	480850	448403	476769	453301
11.34_279.1588m/z	279.159	11.3381	LCMS-pos	Dibutyl phthalate	57495	HMDB0033244	69881		34687	C14214			3026	84-74-2	CCCCOC(=O)C1=CC=CC=C1C(=O)OCCCC	DOIRQSBPFJWKBE-UHFFFAOYSA-N	Benzenoids	Benzene and substituted derivatives	Benzoic acids and derivatives	Level 3	52	71	M+H	C16H22O4	-1.18844		1.24858	167562	107812	1.55421	0.636181	Up	0.000155382	0.000476015	160096	125778	169319	169067	195345	185769	112497	98038.8	105737	115373	105457	109769
0.60_590.3227n	589.315	0.600217	LCMS-neg	OHOOA-PA	28074			LMGP20070031					134812519		[C@](COP(=O)(O)O)([H])(OC(CCCC(O)/C=C/C=O)=O)COC(CCCCCCC/C=C\CCCCCCCC)=O	OABJQCLPCSATJL-HPNFKZMPSA-N	Lipids and lipid-like molecules	Glycerophospholipids	Glycerophosphates	Level 4	39.7	12.6	M-H, M+FA-H	C29H51O10P	1.28518		1.24357	87252.6	27743.2	3.145	1.65306	Up	0.000116988	0.000374131	57764.3	66945.2	118128	85967	107379	87332.4	35751	33115.1	19864.3	19816.4	29336.7	28575.7
0.66_189.0870m/z	189.087	0.66055	LCMS-pos	gamma-Glutamylacetamide	207075	HMDB0252618							76082401		NC(CCC(=O)CC(N)=O)C(O)=O	HXMDSTNKNJXOSS-UHFFFAOYSA-N	Organic acids and derivatives	Carboxylic acids and derivatives	Amino acids, peptides, and analogues	Level 4	48.4	44.9	M+H	C7H12N2O4	-0.0747192		1.24281	307908	374744	0.82165	-0.283404	Down	0.00316441	0.00656233	354631	329370	268216	278646	315376	301211	358234	368950	373526	335480	405209	407064
2.94_187.1084m/z	187.108	2.94083	LCMS-neg	Glycylleucine	47205	HMDB0000759	5727		73514	C02155			92843	869-19-2	CC(C)C[C@H](NC(=O)CN)C(O)=O	DKEXFJVMVGETOO-LURJTMIESA-N	Organic acids and derivatives	Carboxylic acids and derivatives	Amino acids, peptides, and analogues	Level 4	46.6	45	M-H	C8H16N2O3	-1.97146		1.24194	94440.7	147967	0.638257	-0.647792	Down	1.94787e-08	4.29133e-07	103374	98281.7	94459.6	84570.6	93465.3	92492.6	140965	154061	142254	148708	149331	152481
82	210.99	8.868	GCMS	Hydroxylamine	48068	HMDB0003338	6894		15429	C00192	sce00910	Nitrogen metabolism	787	7803-49-8	NO	AVXURJPOCDRRFD-UHFFFAOYSA-N	Homogeneous non-metal compounds	Homogeneous other non-metal compounds	Unclassified	Level 3	73.3	57.6		H3NO		298550	1.24116	6456.82	13407.6	0.481578	-1.05416	Down	0.000158028	0.000481642	6178.63	6611.23	6509.6	7131.56	5880.18	6429.69	12837.7	18094.6	11565.2	10023	15278.4	12646.9
11.19_184.9855m/z	184.985	11.1915	LCMS-pos	Phosphohydroxypyruvic acid	47351	HMDB0001024	484		30933	C03232	sce00260,sce00270,sce00680	Glycine, serine and threonine metabolism|Cysteine and methionine metabolism|Methane metabolism	105	3913-50-6	OC(=O)C(=O)COP(O)(O)=O	LFLUCDOSQPJJBE-UHFFFAOYSA-N	Organic oxygen compounds	Organooxygen compounds	Carbonyl compounds	Level 4	40.3	10.6	M+H	C3H5O7P	4.91107		1.2328	229172	168036	1.36383	0.447664	Up	0.000643985	0.00164053	227870	196607	204153	232564	269521	244319	185809	146715	161687	184668	159902	169434
0.63_165.1002m/z	165.1	0.62725	LCMS-pos	Piperidines	255806	HMDB0302905							44237242		OCC1[NH2+]CC(O)C(O)C1O	LXBIFEVIBLOUGU-UHFFFAOYSA-O	Organoheterocyclic compounds	Piperidines	Unclassified	Level 4	39.4	9.12	M+H	C6H14NO4+	3.66322		1.22395	153136	93077.2	1.64525	0.71831	Up	0.000153961	0.000473287	188426	151671	176772	137273	135588	129083	89840.5	97140	93059.2	99690.9	83002.6	95729.9
706	361.195	26.112	GCMS	Levan	48127	HMDB0003539	6945			C01355	sce00051	Fructose and mannose metabolism	22833608	9013-95-0	OC[C@H]1O[C@@](CO)(OC[C@H]2O[C@@](CO)(CO[C@H]3O[C@](O)(CO)[C@@H](O)[C@@H]3O)[C@@H](O)[C@@H]2O)[C@@H](O)[C@@H]1O	AIHDCSAXVMAMJH-GFBKWZILSA-N	Organic oxygen compounds	Organooxygen compounds	Carbohydrates and carbohydrate conjugates	Level 1	91.4	90.7		C18H32O16		985164	1.22076	841297	1.64082e+06	0.51273	-0.963729	Down	4.60107e-07	4.37354e-06	1.00594e+06	875507	912734	790615	691220	771771	1.68608e+06	1.67607e+06	1.76189e+06	1.54475e+06	1.42889e+06	1.74724e+06
513	311.222	21.04	GCMS	Cis-9-Palmitoleic Acid	565	HMDB0003229	188	LMFA01030056	28716	C08362	sce00061	Fatty acid biosynthesis	445638	373-49-9	C(CCCCCCC(=O)O)/C=C\CCCCCC	SECPZKHBENQXJG-FPLPWBNLSA-N	Lipids and lipid-like molecules	Fatty Acyls	Fatty acids and conjugates	Level 2	83.3	73		C16H30O2		713627	1.22042	9256.88	18849	0.491108	-1.02589	Down	0.000126128	0.000398363	8631.21	10492.4	8526.11	10596.2	6357.61	10937.8	16427.5	23904	17292.2	15288.9	22405.5	17775.8
0.67_302.1009m/z	302.101	0.665733	LCMS-neg	Glycerophosphocholine	46863	HMDB0000086	370		16870	C00670	sce00564,sce00565	Glycerophospholipid metabolism|Ether lipid metabolism	657272	28319-77-9	C[N+](C)(C)CCOP([O-])(=O)OC[C@H](O)CO	SUHOQUVVVLNYQR-MRVPVSSYSA-N	Lipids and lipid-like molecules	Glycerophospholipids	Glycerophosphocholines	Level 3	50.8	57.7	M+FA-H	C8H20NO6P	-0.437413		1.22024	118745	66764.4	1.77856	0.830709	Up	1.3944e-07	1.79661e-06	107699	125906	111833	129266	113515	124248	61939.5	72493.4	65513.2	63958.7	71612.5	65069.3
10.49_653.3917m/z	653.392	10.491	LCMS-neg	Torvoside G	55156	HMDB0030337							4290702	184777-22-8	COC1(CCC(C)COC2OC(CO)C(O)C(O)C2O)OC2CC3C4CCC5CC(=O)CCC5(C)C4CCC3(C)C2C1C	BDENGJXHUIIQRH-UHFFFAOYSA-N	Lipids and lipid-like molecules	Steroids and steroid derivatives	Steroidal glycosides	Level 3	53	69.2	M+FA-H	C34H56O9	1.77487		1.20799	8651.38	60857.9	0.142157	-2.81444	Down	3.25045e-06	2.01054e-05	7081.61	10146.4	6478.99	10385.3	7643.09	10172.9	53365.6	79997.2	53320.5	46343.5	75985	56135.9
489	103.039	20.567	GCMS	Pantothenic Acid	46931	HMDB0000210	241		46905	C00864	sce00410,sce00770	beta-Alanine metabolism|Pantothenate and CoA biosynthesis	6613	79-83-4	CC(C)(CO)[C@@H](O)C(=O)NCCC(O)=O	GHOKWGTUZJEAQD-ZETCQYMHSA-N	Organic oxygen compounds	Organooxygen compounds	Alcohols and polyols	Level 1	92	88.1		C9H17NO5		694086	1.20551	75137.3	147155	0.5106	-0.969734	Down	8.50136e-06	4.34747e-05	81615.4	77349.2	87155.2	81613.4	52917.8	70172.7	166429	165855	148311	127486	127243	147606
7.20_329.2336m/z	329.234	7.20305	LCMS-neg	9,10,18-TriHOME(12)	3176		35685	LMFA02000222					5312878		C(CCCCCCCC(O)C(O)C/C=C/CCCCCO)(=O)O	NFBTXRAFZLIQAU-XBXARRHUSA-N	Lipids and lipid-like molecules	Fatty Acyls	Fatty acids and conjugates	Level 1	61.4	66.9	M-H	C18H34O5	0.904723		1.20041	36661.7	88658.3	0.413517	-1.27398	Down	6.35309e-06	3.48834e-05	40704.6	40749.7	31211.8	37256.8	30744.8	39302.4	75427.3	108686	83710.1	79533.1	104266	80326.4
10	116.99	6.694	GCMS	Acetoin	9846	HMDB0003243	103	LMFA12000020	15688	C00466			179	513-86-0	CC(=O)C(O)C	ROWKJAVDOGWPAT-UHFFFAOYSA-N	Organic oxygen compounds	Organooxygen compounds	Carbonyl compounds	Level 3	79.3	65.8		C4H8O2		220797	1.19845	2.89862e+06	5.6627e+06	0.51188	-0.966124	Down	2.4992e-05	0.000103476	2.63986e+06	2.48509e+06	4.18028e+06	3.55989e+06	2.03344e+06	2.49315e+06	5.59609e+06	4.95274e+06	6.32443e+06	5.48552e+06	5.73882e+06	5.87858e+06
10.68_583.3370m/z	583.337	10.6813	LCMS-neg	Thioperamide	212448	HMDB0259023	45306			C17933			3035905	148440-81-7	SC(=NC1CCCCC1)N1CCC(CC1)C1=CN=CN1	QKDDJDBFONZGBW-UHFFFAOYSA-N	Organoheterocyclic compounds	Piperidines	Unclassified	Level 4	38	0	2M-H	C15H24N4S	-0.123838		1.19753	26143.6	78227.1	0.334201	-1.58121	Down	1.3379e-05	6.17717e-05	21412.9	29887.6	23348.7	32196	22817.2	27199	82011	104621	60525.9	65215.9	81850.2	75138.7
705	395.102	26.072	GCMS	Lysergide	275473		66677			C07542			5761	50-37-3	CCN(CC)C(=O)C1CN(C2CC3=CNC4=CC=CC(=C34)C2=C1)C	VAYOSLLFUXYJDT-RDTXWAMCSA-N	Alkaloids and derivatives	Ergoline and derivatives	Lysergic acids and derivatives	Level 3	71.3	73.5		C20H25N3O		982725	1.19626	328683	615615	0.53391	-0.905333	Down	2.21072e-08	4.811e-07	311124	361654	305892	320571	339078	333777	608999	627345	648243	666759	566000	576344
13.03_409.3096m/z	409.31	13.0258	LCMS-pos	(25S)-3-oxo-cholest-1,4-dien-26-oic acid	46516		84901	LMST04030213					52931547		[C@]12(CCC3=CC(=O)C=C[C@]3(C)[C@@]1([H])C[C@@H](C)[C@]1(C)[C@@]([H])([C@@](C)([H])CCC[C@H](C)C(O)=O)CC[C@@]21[H])[H]	RFEZENMTQWRBKP-OQXXJURASA-N	Lipids and lipid-like molecules	Steroids and steroid derivatives	Bile acids, alcohols and derivatives	Level 2	53.7	0	M+H-H2O	C28H42O3	-1.2096		1.19541	24831.5	80053.2	0.310187	-1.68879	Down	0.00010045	0.000331336	15114.1	25172.1	23413.6	30638.5	23243.3	31407.3	56328.7	100417	71020.4	59103.2	105213	88236.7
12.58_256.2631m/z	256.263	12.5796	LCMS-pos	2-hexadecenal	6554	HMDB0060482	75364	LMFA06000089	17585	C06123			5280541		C(CCCCCC)CCCCCC/C=C/C([H])=O	KLJFYXOVGVXZKT-CCEZHUSRSA-N	Lipids and lipid-like molecules	Fatty Acyls	Fatty aldehydes	Level 2	45.1	5.17	M+NH4	C16H30O	-1.53424		1.19451	690053	603808	1.14283	0.192617	Up	0.048389	0.0745684	709134	595217	832258	631717	692032	679962	606914	639742	560008	664984	539991	611210
356	231.108	17.564	GCMS	3,6-Anhydroglucose	275334		66408			C06478			16069993	7625-23-2	C1C(C(C(O1)C(C=O)O)O)O	WZYRMLAWNVOIEX-SLPGGIOYSA-N	Organoheterocyclic compounds	Tetrahydrofurans	Unclassified	Level 1	86.6	79.7		C6H10O5		590031	1.18885	183676	98124.5	1.87186	0.904474	Up	2.08919e-07	2.41305e-06	206623	200188	173144	171682	173588	176829	102055	97117.6	107900	97613.2	95956.6	88104.3
570	188.113	22.683	GCMS	Bisphenol A	56580	HMDB0032133	69602		33216	C13624			6623	80-05-7	CC(C)(C1=CC=C(O)C=C1)C1=CC=C(O)C=C1	IISBACLAFKSPIT-UHFFFAOYSA-N	Benzenoids	Benzene and substituted derivatives	Diphenylmethanes	Level 3	70.8	51.6		C15H16O2		787968	1.18132	24393.5	48276.2	0.50529	-0.984816	Down	0.000280677	0.000791886	27191.2	24153.6	26917.5	25241.9	18017.9	24838.8	60982.4	58788.5	51336.8	41887.6	37996.3	38665.6
120	174.091	10.199	GCMS	Ethanolamine	46896	HMDB0000149	3207		16000	C00189	sce00564	Glycerophospholipid metabolism	700	141-43-5	NCCO	HZAXFHJVJLSVMW-UHFFFAOYSA-N	Organic nitrogen compounds	Organonitrogen compounds	Amines	Level 1	97.5	99.6		C2H7NO		345145	1.17696	1.50342e+06	3.14692e+06	0.477744	-1.06569	Down	0.00553796	0.0108005	1.35613e+06	1.61627e+06	1.64627e+06	1.83013e+06	1.01065e+06	1.5611e+06	5.34299e+06	3.03324e+06	2.88473e+06	2.29617e+06	2.7925e+06	2.53191e+06
10.68_556.3180m/z	556.318	10.6813	LCMS-neg	Fosteabine	206953	HMDB0252470							13491648		CCCCCCCCCCCCCCCCCCOP(O)(=O)OCC1OC(C(O)C1O)N1C=CC(N)=NC1=O	YJTVZHOYBAOUTO-UHFFFAOYSA-N	Nucleosides, nucleotides, and analogues	Pyrimidine nucleotides	Pyrimidine ribonucleotides	Level 3	47.4	60.6	M-H2O-H	C27H50N3O8P	3.97925		1.17657	24331.7	74117.7	0.328284	-1.60698	Down	5.56998e-06	3.12567e-05	20797.6	27425.9	21489	28747.2	21157.7	26372.5	75887.1	95456	58940.8	61010.3	81347.7	72064
0.77_270.1558m/z	270.156	0.765767	LCMS-pos	Histidylproline	53917	HMDB0028893	85799		74055				152322	20930-58-9	N[C@@H](CC1=CNC=N1)C(=O)N1CCC[C@H]1C(O)=O	LNCFUHAPNTYMJB-IUCAKERBSA-N	Organic acids and derivatives	Carboxylic acids and derivatives	Amino acids, peptides, and analogues	Level 3	53	69.8	M+NH4	C11H16N4O3	-0.897539		1.17311	201991	250145	0.807497	-0.308471	Down	3.47609e-07	3.55946e-06	207009	212460	193194	202022	199011	198251	252213	256760	257958	251124	242727	240086
660	230.124	24.976	GCMS	Adenosine	46843	HMDB0000050	86		16335	C00212	sce00230,sce02010	Purine metabolism|ABC transporters	60961	58-61-7	NC1=C2N=CN([C@@H]3O[C@H](CO)[C@@H](O)[C@H]3O)C2=NC=N1	OIRDTQYFTABQOQ-KQYNXXCUSA-N	Nucleosides, nucleotides, and analogues	Purine nucleosides	Unclassified	Level 1	95.3	96.5		C10H13N5O4		915891	1.1708	1.07894e+06	2.01765e+06	0.534753	-0.903057	Down	3.45489e-06	2.10418e-05	1.05334e+06	1.17291e+06	1.21925e+06	1.07352e+06	792704	1.16193e+06	2.24649e+06	2.25734e+06	1.99578e+06	1.79425e+06	1.83393e+06	1.97809e+06
11.61_392.3075n	375.304	11.607	LCMS-pos	Ergosta-4,6,8(14),22E-tetraen-3-one	44150			LMST01031176	69431				56676695		C1[C@]2(C)[C@@]3([H])CC[C@]4(C)[C@@]([H])([C@]([H])(C)/C=C/C(C)C(C)C)CCC4=C3C=CC2=CC(=O)C1	OIMXTYUHMBQQJM-TWUMTVRRSA-N	Lipids and lipid-like molecules	Steroids and steroid derivatives	Ergostane steroids	Level 3	53.8	74	M+H-H2O, M+H	C28H40O	-1.01413		1.16577	44818.4	100657	0.445261	-1.16728	Down	0.000382337	0.00103533	31883.6	40440.6	33906.9	52101.3	54733.5	55844.6	72213.8	92852.5	107659	84901.9	141280	105032
7.99_318.2999m/z	318.3	7.99433	LCMS-pos	17-hydroxy stearic acid	3089		35447	LMFA02000135					5282914		C(CCCCCCCCCCCCCC(O)C)CC(=O)O	CKGPXFKOAGKQDN-UHFFFAOYSA-N	Lipids and lipid-like molecules	Fatty Acyls	Fatty acids and conjugates	Level 3	55	80.1	M+NH4	C18H36O3	-1.32267		1.16272	250507	155736	1.60854	0.685755	Up	0.123743	0.172112	209027	438164	217552	185124	184057	269121	79608.7	93518.7	338178	194518	129172	99418.1
366	292.138	17.894	GCMS	2,3,4,5-Tetrahydroxypentanoic Acid	546242								10264		C(C(C(C(C(=O)O)O)O)O)O	QXKAIJAYHKCRRA-UHFFFAOYSA-N	Organic oxygen compounds	Organooxygen compounds	Carbohydrates and carbohydrate conjugates	Level 1	88.3	82.2		C5H10O6		600901	1.16188	58865.8	107704	0.546552	-0.87157	Down	4.24136e-07	4.10228e-06	71413.2	60322.4	61147.7	54795.9	51444.6	54070.7	114456	114509	113602	102640	97136.6	103880
10.13_534.2121m/z	534.212	10.1347	LCMS-pos	Astin I	64508	HMDB0041419				C00373			85083221	161162-22-7	CCC1NC(=O)C2C(O)C(Cl)CN2C(=O)C(CC)NC(=O)CC(NC(=O)C(CO)NC1=O)C1=CC=CC=C1	COQCSFSVIYKVMO-UHFFFAOYSA-N	Organic acids and derivatives	Peptidomimetics	Hybrid peptides	Level 3	47	51.5	M+H-H2O	C25H34ClN5O7	1.23239		1.15874	18024.8	66959.5	0.269189	-1.89331	Down	5.17319e-06	2.93531e-05	12706.4	19540.7	14133.6	19552.3	17149.9	25065.8	67799.6	74253.2	50600	54407.4	85679.5	69017.5
203	248.138	12.866	GCMS	Beta-Alanine	46848	HMDB0000056	36		16958	C00099	sce00240,sce00410,sce00640,sce00770	Pyrimidine metabolism|beta-Alanine metabolism|Propanoate metabolism|Pantothenate and CoA biosynthesis	239	107-95-9	NCCC(O)=O	UCMIRNVEIXFBKS-UHFFFAOYSA-N	Organic acids and derivatives	Carboxylic acids and derivatives	Amino acids, peptides, and analogues	Level 2	80.5	71		C3H7NO2		434297	1.15793	8321.39	15330.2	0.542809	-0.881484	Down	8.65306e-06	4.38676e-05	9180.73	8294.4	9046.34	7444.18	7781.64	8181.08	17421.1	15259.3	17938.9	14468.3	13676.4	13217.5
1.15_118.0418n	136.076	1.15248	LCMS-pos	Benzofuran	57192	HMDB0032929	70116		35260	C14512			9223	271-89-6	O1C=CC2=C1C=CC=C2	IANQTJSKSUMEQM-UHFFFAOYSA-N	Organoheterocyclic compounds	Benzofurans	Unclassified	Level 4	41.9	11.3	M+H, M+NH4	C8H6O	-0.318806		1.1576	64217.3	110612	0.580561	-0.78448	Down	3.05923e-08	5.85744e-07	66461.3	69919.4	62818.3	67347.9	57729.7	61027	115585	119973	104987	109299	105416	108414
0.75_445.0983m/z	445.098	0.751517	LCMS-neg	5-(3',4',5'-Trihydroxyphenyl)-gamma-valerolactone-4'-O-glucuronide	82003	HMDB0059986			88692				124202074		O[C@@H]1[C@@H](O)[C@H](OC2=C(O)C=C(CC3CCC(=O)O3)C=C2O)O[C@@H]([C@H]1O)C(O)=O	ATYNVCXMADLPJQ-YSVLGHOVSA-N	Organic oxygen compounds	Organooxygen compounds	Carbohydrates and carbohydrate conjugates	Level 4	39.2	9.32	M+FA-H	C17H20O11	-1.17869		1.15546	47591.1	946.822	50.2641	5.65146	Up	1.74535e-07	2.14061e-06	42280.5	53581.9	49275	56701.4	32136	51571.9	1526.93	313.16	550.802	1581.94	1316.65	391.449
14.11_526.4101m/z	526.41	14.1057	LCMS-pos	Fasciculol C	59681	HMDB0035853	91069						131751875	65694-19-1	CC(C)(O)C(O)CCC(CO)C1CCC2(C)C3=C(CC(O)C12C)C1(C)CC(O)C(O)C(C)(C)C1CC3	YRXIDKUVBPMNRA-UHFFFAOYSA-N	Lipids and lipid-like molecules	Prenol lipids	Triterpenoids	Level 4	46.5	41	M+NH4	C30H52O6	-0.166412		1.15452	9435.4	60458.5	0.156064	-2.67979	Down	5.55967e-05	0.000202474	5018.7	7510.46	6996.13	9900.76	13588.7	13597.6	31442.6	69952.2	61953.6	48788.6	84779.1	65835
9.71_355.2130m/z	355.213	9.71298	LCMS-neg	Porrigenic acid	2210			LMFA01060225	66776				25052836		CCCC[C@H](O)/C=C/C=C/C(CCCCCCCC(O)=O)=O	GDCBVHSUEZTUIW-NRJQCZOGSA-N	Lipids and lipid-like molecules	Fatty Acyls	Lineolic acids and derivatives	Level 2	57.7	0.925	M+FA-H	C18H30O4	1.22588		1.15224	4749.04	56548.6	0.0839816	-3.57378	Down	0.000309682	0.000862807	2933.08	5614.27	5829.97	5585.28	2820.4	5711.24	33456.6	89173.5	53406.2	31534.1	79330.3	52390.5
0.59_415.1914m/z	415.191	0.590617	LCMS-neg	Flunisolide	52586	HMDB0014326	2736		5106	C07005			82153	3385-03-3	[H][C@@]12C[C@@]3([H])[C@]4([H])C[C@H](F)C5=CC(=O)C=C[C@]5(C)[C@@]4([H])[C@@H](O)C[C@]3(C)[C@@]1(OC(C)(C)O2)C(=O)CO	XSFJVAJPIHIPKU-XWCQMRHXSA-N	Lipids and lipid-like molecules	Steroids and steroid derivatives	Hydroxysteroids	Level 4	37.6	0	M-H2O-H	C24H31FO6	-2.82592		1.15179	73331.2	25858.6	2.83585	1.50378	Up	6.07278e-07	5.50665e-06	68451.3	67573.9	85235.8	63659.6	73812.2	81254.1	36776.8	24325.8	24663.6	17450.2	25813.5	26121.8
0.63_638.3455n	637.338	0.626517	LCMS-neg	PHOOA-PG	28012			LMGP20060005					134812458		[H][C@](O)(CO)COP(OC[C@]([H])(OC(CCCC(O)/C=C/C(=O)[H])=O)COC(CCCCCCCCCCCCCCC)=O)(=O)O	WTQFXOBYEPMAGR-TUSCFLICSA-N	Lipids and lipid-like molecules	Glycerophospholipids	Glycerophosphoglycerols	Level 4	36.9	0.343	M-H2O-H, M-H	C30H55O12P	3.80434		1.14925	54527	8245.21	6.61318	2.72534	Up	1.3042e-07	1.70502e-06	51865.6	53261.3	60077.6	60966.6	39439.2	61551.7	8991.11	9528.03	10347.5	4874.71	7916.77	7813.09
10.18_289.1345m/z	289.134	10.1752	LCMS-pos	Nb-p-Coumaroyltryptamine	64600	HMDB0041518	95902						5458878	53905-12-7	OC1=CC=C(\C=C\C(=O)NCCC2=CNC3=C2C=CC=C3)C=C1	CDMGLLBADMBULG-JXMROGBWSA-N	Phenylpropanoids and polyketides	Cinnamic acids and derivatives	Hydroxycinnamic acids and derivatives	Level 4	36.6	0	M+H-H2O	C19H18N2O2	3.11841		1.14822	13071.4	60147.6	0.217321	-2.2021	Down	2.51883e-06	1.66169e-05	11985.2	13041.2	10083.5	14568.4	12154.9	16595.1	67490.5	71438.1	45449.5	44844.1	68436.7	63227.1
1.09_437.9726m/z	437.973	1.08993	LCMS-pos	o-(pentafluorobenzyloxycarbonyl)-2,3,4,5-tetrafluorobenzoyl chloride	209758	HMDB0255832							129837315		FC1=CC(C(Cl)=O)C(F)(C(=O)OCC2=C(F)C(F)=C(F)C(F)=C2F)C(F)=C1F	FJRUTVYWMGHETO-UHFFFAOYSA-N	Benzenoids	Benzene and substituted derivatives	Benzyloxycarbonyls	Level 4	36.5	15	M+	C15H4ClF9O3	4.84567		1.14034	50614.5	5009.28	10.1041	3.33687	Up	7.23585e-08	1.08507e-06	50306.2	50813.2	60053.1	56682.8	36704.2	49127.4	5282.02	5438.07	5266.94	4980.94	4175.63	4912.11
9.33_309.2074m/z	309.207	9.33485	LCMS-neg	9H-12(13)-EpODE	2980		36027	LMFA02000020					16061054		C(CCCCCCC[C@H](O)/C=C/[C@H]1O[C@H]1C/C=C\CC)(=O)O	MGYJEJUWQRJNBN-OADLNGDBSA-N	Lipids and lipid-like molecules	Fatty Acyls	Fatty acids and conjugates	Level 1	56.1	63.9	M-H	C18H30O4	0.947615		1.13337	23400.9	72252.2	0.323878	-1.62648	Down	0.000143632	0.000446145	17324.3	25358.9	25764.4	28672.8	14811.9	28473.2	74189.5	102017	55090.5	52191.5	86310.3	63714.5
735	266.112	29.584	GCMS	Deoxycholic Acid	45903	HMDB0000626	265	LMST04010040	28834	C04483			222528	83-44-3	C1[C@]2(C)[C@@]3([H])C[C@H](O)[C@]4(C)[C@@]([H])([C@]([H])(C)CCC(O)=O)CC[C@@]4([H])[C@]3([H])CC[C@]2([H])C[C@H](O)C1	KXGVEGMKQFWNSR-LLQZFEROSA-N	Lipids and lipid-like molecules	Steroids and steroid derivatives	Bile acids, alcohols and derivatives	Level 3	73.8	57.4		C24H40O4		1.19689e+06	1.13334	3798.34	6594.84	0.575955	-0.795971	Down	0.074922	0.110312	939.684	8329.76	5810.85	5830.35	939.684	939.684	8232.01	7292.75	5768.24	5157.25	6212.89	6905.91
8.78_823.6192m/z	823.619	8.77615	LCMS-neg	PG(P-20:0/22:2(13Z,16Z))	23651		79988	LMGP04030084					52927424		[C@]([H])(OC(CCCCCCCCCCC/C=C\C/C=C\CCCCC)=O)(COP(=O)(O)OC[C@@]([H])(O)CO)CO/C=C\CCCCCCCCCCCCCCCCCC	QMQNELYYLPVINC-FJFKHDBWSA-N	Lipids and lipid-like molecules	Glycerophospholipids	Glycerophosphoglycerols	Level 4	36.8	5.4	M-H2O-H	C48H91O9P	-3.60366		1.12933	550148	609952	0.901953	-0.148876	Down	0.00512681	0.0100647	528997	557700	560164	503776	566299	583952	614167	624380	567166	642729	582085	629184
581	147.04	22.993	GCMS	1-C-Octylhexopyranose	546033								53996898		CCCCCCCCC1(C(C(C(C(O1)CO)O)O)O)O	KITVZRVDBQNSDD-RGDJUOJXSA-N	Organic oxygen compounds	Organooxygen compounds	Carbohydrates and carbohydrate conjugates	Level 3	76.1	61.1		C14H28O6		803204	1.12521	51901.4	97045.8	0.534814	-0.902892	Down	0.000170357	0.0005105	54716.1	72598.2	48137.7	25948.2	62996.2	47012.1	94648.1	115029	102910	86119.2	92569.6	90999
525	314.165	21.335	GCMS	1,3-Benzenedimethanethiol	545775								586424		C1=CC(=CC(=C1)CS)CS	JSNABGZJVWSNOB-UHFFFAOYSA-N	Benzenoids	Benzene and substituted derivatives	Unclassified	Level 3	70.7	51.1		C8H10S2		725814	1.12435	138175	256866	0.537927	-0.894518	Down	0.000237742	0.000685382	167397	139427	155057	133416	102622	131131	319540	279157	289766	206266	202978	243488
541	319.16	21.822	GCMS	Sedoheptulose	545469								5459879		C(C(C(C(C(C(=O)CO)O)O)O)O)O	HSNZZMHEPUFJNZ-SHUUEZRQSA-N	Organic oxygen compounds	Organooxygen compounds	Carbohydrates and carbohydrate conjugates	Level 1	95.8	94.5		C7H14O7		745933	1.12039	286828	527914	0.543323	-0.880118	Down	9.09018e-05	0.000306065	292497	286721	378647	323004	176453	263644	603311	591179	506589	441607	470051	554747
666	192.06	25.085	GCMS	Deoxyadenosine	46872	HMDB0000101	3382		17256	C00559	sce00230	Purine metabolism	13730	958-09-8	NC1=C2N=CN([C@H]3C[C@H](O)[C@@H](CO)O3)C2=NC=N1	OLXZPDWKRNYJJZ-RRKCRQDMSA-N	Nucleosides, nucleotides, and analogues	Purine nucleosides	Purine 2'-deoxyribonucleosides	Level 3	72	53.6		C10H13N5O3		922537	1.11788	25656.9	38661.2	0.663634	-0.591541	Down	0.213275	0.27609	939.684	47904	34205.5	28317.3	41635.2	939.684	50322	55623.7	40863.4	34681.1	22584.3	27892.9
0.67_655.1977m/z	655.198	0.665733	LCMS-neg	7-Hydroxy-6-methyl-8-ribityl lumazine	48269	HMDB0004256			27581	C05995	sce00740	Riboflavin metabolism	0		CC1=C(O)N(C[C@H](O)[C@H](O)[C@H](O)CO)C2=NC(=O)NC(=O)C2=N1	COXMGTTXHPRZBO-BBVRLYRLSA-N	Organoheterocyclic compounds	Pteridines and derivatives	Unclassified	Level 4	38.9	0	2M-H	C12H16N4O7	1.82227		1.11346	14583.1	58602	0.24885	-2.00665	Down	4.57704e-08	7.7054e-07	11770.1	13094	11152.5	15893.8	16945.3	18643.1	55300	54254.1	66682	65841.1	49733.4	59801.4
1.09_611.1456m/z	611.146	1.08947	LCMS-neg	Oxidized glutathione	48067	HMDB0003337	45		17858	C00127	sce00480	Glutathione metabolism	65359	27025-41-8	N[C@@H](CCC(=O)N[C@@H](CSSC[C@H](NC(=O)CC[C@H](N)C(O)=O)C(=O)NCC(O)=O)C(=O)NCC(O)=O)C(O)=O	YPZRWBKMTBYPTK-BJDJZHNGSA-N	Organic acids and derivatives	Carboxylic acids and derivatives	Amino acids, peptides, and analogues	Level 3	55.5	86.8	M-H	C20H32N6O12S2	1.50805		1.11338	1138.43	43881.5	0.0259434	-5.26849	Down	2.40279e-08	5.01495e-07	285.324	1858.63	391.723	779.51	1728.71	1786.72	48348.8	52738.9	48097.6	36960.7	37534	39608.9
1.09_232.1059n	233.113	1.08993	LCMS-pos	4-(Glutamylamino) butanoate	51876	HMDB0012161	62824		49260	C15767	sce00330	Arginine and proline metabolism	23724570	5105-96-4	N[C@@H](CCC(=O)NCCCC(O)=O)C(O)=O	MKYPKZSGLSOGLL-LURJTMIESA-N	Organic acids and derivatives	Carboxylic acids and derivatives	Amino acids, peptides, and analogues	Level 2	50.7	22.2	M+H, M+Na, M+H-H2O	C9H16N2O5	-0.0902316		1.11307	67495.1	23488.6	2.87352	1.52282	Up	2.00516e-07	2.35409e-06	69989.9	68457.4	75281.2	72795.8	52115.8	66330.4	28091.9	25734.1	22021.7	21071.4	22247	21765.7
1.30_118.0258n	117.018	1.29843	LCMS-neg	Threonolactone	47310	HMDB0000940	5888		71176				2724794	21730-93-8	O[C@H]1COC(=O)[C@@H]1O	SGMJBNSHAZVGMC-STHAYSLISA-N	Organoheterocyclic compounds	Lactones	Gamma butyrolactones	Level 2	40.6	10	M-H, M+FA-H, M-H2O-H	C4H6O4	-7.26235		1.1121	261155	205210	1.27263	0.347811	Up	0.00402345	0.00812659	285119	260770	249439	248660	224099	298846	189972	237782	181996	181142	208122	232244
3.84_553.2981m/z	553.298	3.84083	LCMS-pos	Kukoamine C	82417	HMDB0060526	71820		81222	C17617			10052730		NCCCN(CCCCN(CCCN)C(=O)CCC1=CC(O)=C(O)C=C1)C(=O)CCC1=CC(O)=C(O)C=C1	MRBLTJLKQIHRTP-UHFFFAOYSA-N	Benzenoids	Phenols	Benzenediols	Level 2	45.8	0	M+Na	C28H42N4O6	-2.93393		1.11126	35571.8	78194.4	0.454915	-1.13633	Down	3.20101e-09	1.26938e-07	36316.8	40491.3	35780.4	37291.9	30534.7	33015.7	86295.5	77124.9	78923	76028.1	74864.7	75930
0.80_132.0245n	150.058	0.798967	LCMS-pos	3-Methyl sulfolene	81751	HMDB0059667	96259						70941		CC1=CCS(=O)(=O)C1	FAYFWMOSHFCQPG-UHFFFAOYSA-N	Organoheterocyclic compounds	Dihydrothiophenes	Unclassified	Level 4	39.8	5.9	M+H, M+NH4	C5H8O2S	-0.0701863		1.11011	55197.4	12477.8	4.42365	2.14524	Up	1.01796e-10	1.37418e-08	56880.7	57815.4	56004.9	56691.1	49845.2	53947	12421.8	16020.5	10743.1	8873.89	13941.3	12866.2
3.93_273.0339m/z	273.034	3.92748	LCMS-neg	ensulizole	258324		4009						33919	27503-81-7	C1=CC=C(C=C1)C2=NC3=C(N2)C=C(C=C3)S(=O)(=O)O	UVCJGUGAGLDPAA-UHFFFAOYSA-N	Organoheterocyclic compounds	Benzimidazoles	Phenylbenzimidazoles	Level 3	57.2	90.3	M-H	C13H10N2O3S	-0.206732		1.10742	47874.7	410.832	116.531	6.86457	Up	0.000251429	0.000716733	29859.7	34493.5	77173	68690.4	27550.8	49481	355.296	540.269	381.298	284.066	497.959	406.107
11.63_542.2510m/z	542.251	11.6315	LCMS-neg	PS(20:5(5Z,8Z,11Z,14Z,17Z)/0:0)	22457		78854	LMGP03050027					52926295		C(O)(=O)[C@@]([H])(N)COP(OC[C@]([H])(O)COC(CCC/C=C\C/C=C\C/C=C\C/C=C\C/C=C\CC)=O)(=O)O	GXWJRGLFYSTLKU-AQFYTDKMSA-N	Lipids and lipid-like molecules	Glycerophospholipids	Glycerophosphoserines	Level 4	46.2	43.6	M-H	C26H42NO9P	-2.56392		1.10159	12280	57647.3	0.21302	-2.23094	Down	4.03438e-05	0.000155999	10135.4	12728	9841.23	16374.8	8985.65	15615	43860.5	77250.3	48940.2	43766.2	77257.8	54808.8
324	234.114	16.41	GCMS	L-Homocysteine	47195	HMDB0000742	3256		17588	C00155	sce00270,sce00920	Cysteine and methionine metabolism|Sulfur metabolism	91552	6027-13-0	N[C@@H](CCS)C(O)=O	FFFHZYDWPBMWHY-VKHMYHEASA-N	Organic acids and derivatives	Carboxylic acids and derivatives	Amino acids, peptides, and analogues	Level 1	92.7	90.9		C4H9NO2S		551698	1.09992	29445.2	52901	0.55661	-0.84526	Down	0.000125567	0.000396943	35093.9	29395.5	34161.8	29700.2	21741.6	26578.3	61919	61145.4	56319.6	42746.3	45249.2	50026.3
5.46_461.2324m/z	461.232	5.4602	LCMS-neg	CPA(18:2(9Z,12Z)/0:0)	48979	HMDB0007007	58642		137248				53477947		CCCCC\C=C/C\C=C/CCCCCCCC(=O)OCC1COP(O)(=O)O1	AZRMIMGGEACCGU-HZJYTTRNSA-N	Lipids and lipid-like molecules	Fatty Acyls	Lineolic acids and derivatives	Level 4	38.3	0.479	M+FA-H	C21H37O6P	3.47542		1.09657	47602.6	4995.27	9.52954	3.25241	Up	4.75104e-07	4.49774e-06	50714.4	50478.2	48704.7	55774.7	29796.4	50147.3	3480.68	7104.21	4029.33	3912.67	6006.53	5438.19
14.74_411.3253m/z	411.325	14.7415	LCMS-pos	epsilon-Tocopherol	55348	HMDB0030554			351876	C14154	sce00130	Ubiquinone and other terpenoid-quinone biosynthesis	9844470	490-23-3	CC(C)=CCC\C(C)=C\CC\C(C)=C\CCC1(C)CCC2=C(C)C(O)=CC(C)=C2O1	FGYKUFVNYVMTAM-NTZRDTQNSA-N	Lipids and lipid-like molecules	Prenol lipids	Quinone and hydroquinone lipids	Level 1	56.4	67.3	M+H	C28H42O2	-1.12739		1.09521	56085	104598	0.536197	-0.899164	Down	0.000236417	0.000682113	42382.6	55193.6	40323.1	69167	54378.3	75065.5	78952.2	119809	98846.8	103783	123931	102264
327	116.052	16.502	GCMS	L-Asparagine	46908	HMDB0000168	14		17196	C00152	sce00250,sce00460,sce00970	Alanine, aspartate and glutamate metabolism|Cyanoamino acid metabolism|Aminoacyl-tRNA biosynthesis	6267	70-47-3	N[C@@H](CC(N)=O)C(O)=O	DCXYFEDJOCDNAF-REOHCLBHSA-N	Organic acids and derivatives	Carboxylic acids and derivatives	Amino acids, peptides, and analogues	Level 1	92.3	92.3		C4H8N2O3		554760	1.09247	67651.1	129087	0.524074	-0.932157	Down	0.0029353	0.00615516	108213	67698.7	73546.3	71083.9	29224.2	56140.1	169062	136483	153965	109504	96382.4	109125
0.71_193.0348m/z	193.035	0.71325	LCMS-neg	D-Arabinono-1,4-lactone	255745	HMDB0302833	3272		16292	C00652	sce00053	Ascorbate and aldarate metabolism	17723	2782-09-4	OC[C@H]1OC(=O)[C@@H](O)[C@@H]1O	CUOKHACJLGPRHD-JJYYJPOSSA-N	Organic oxygen compounds	Organooxygen compounds	Carbohydrates and carbohydrate conjugates	Level 2	44.3	0	M+FA-H	C5H8O5	-4.04664		1.09139	77266.6	32767.8	2.358	1.23756	Up	7.62736e-06	3.97983e-05	99122.4	79941.1	80731.8	74065.9	61388.6	68349.8	33020	33226.9	32859.2	33613.8	31999.5	31887.7
0.68_729.2314m/z	729.231	0.682283	LCMS-neg	Citbismine C	64524	HMDB0041435	95831		168674				85149847	169055-79-2	COC1=CC2=C(C(O)=C1C1C(OC3=C1C1=C(C(O)=C3)C(=O)C3=C(N1C)C(OC)=C(O)C=C3)C(C)(C)O)C(=O)C1=C(N2C)C(OC)=C(OC)C=C1	BDURUBOYNAVRCF-UHFFFAOYSA-N	Organoheterocyclic compounds	Quinolines and derivatives	Benzoquinolines	Level 4	41.2	21.3	M+FA-H	C37H36N2O11	1.95358		1.09122	565679	511492	1.10594	0.145274	Up	0.00430284	0.00861775	568174	559170	557437	582724	534480	592092	518155	528235	554206	508372	467513	492470
0.71_441.1001m/z	441.1	0.709667	LCMS-pos	Gluconasturtiin	61810	HMDB0038423			5413	C08417			15560248	499-30-9	OCC1OC(S\C(CCC2=CC=CC=C2)=N\OS(O)(=O)=O)C(O)C(O)C1O	CKIJIGYDFNXSET-LFIBNONCSA-N	Organic oxygen compounds	Organooxygen compounds	Carbohydrates and carbohydrate conjugates	Level 4	42.1	31.7	M+NH4	C15H21NO9S2	1.17633		1.09116	129312	84227.9	1.53527	0.618488	Up	4.82068e-05	0.000179969	136532	132224	121796	133323	103887	148111	90492.8	92552.6	78650.3	77464.3	84338.1	81869.4
0.67_644.2175m/z	644.218	0.665733	LCMS-neg	NeuAc(alpha->6)GalNAc(alpha1->O)Ser	209524	HMDB0255554							4192970		CC(=O)NC1C(O)C(O)C(COC2(CC(O)C(NC(C)=O)C(O2)C(O)C(O)CO)C(O)=O)OC1OCC(N)C(O)=O	RMINQIRDFIBNLE-UHFFFAOYSA-N	Organic oxygen compounds	Organooxygen compounds	Carbohydrates and carbohydrate conjugates	Level 4	36	0	M+FA-H	C22H37N3O16	3.24508		1.08613	85792.9	44529	1.92668	0.946114	Up	6.35078e-08	9.81209e-07	84593.6	85519.4	84029.6	86761.5	76818.1	97035.1	45885.9	47993.5	42844.2	44251.1	46548.9	39650.3
720	330.176	27.069	GCMS	Butorphanol	545574								5361092		C1CCC2(C3CC4=C(C2(C1)CCN3CC5CCC5)C=C(C=C4)O)O	IFKLAQQSCNILHL-QHAWAJNXSA-N	Benzenoids	Phenanthrenes and derivatives	Unclassified	Level 3	70.3	50.5		C21H29NO2		1.04352e+06	1.0814	23014.1	42024.2	0.547639	-0.868703	Down	0.00110358	0.00261187	18496.5	28401.3	22850.8	29753.7	14079.6	24502.8	53625	51756.6	36807.1	34612	39040.7	36303.9
11.34_620.3556n	621.363	11.3381	LCMS-pos	Physagulin D	64159	HMDB0041049							73093474	146713-92-0	CC(C1CCC2C3CC=C4CC(CC(O)C4(C)C3CCC12C)OC1OC(CO)C(O)C(O)C1O)C1CC(C)=C(CO)C(=O)O1	KRHHFPJGGBLAAH-UHFFFAOYSA-N	Lipids and lipid-like molecules	Steroids and steroid derivatives	Steroid lactones	Level 3	56.3	85.2	M+H, M+NH4	C34H52O10	-0.756586		1.07954	6487.24	49282.2	0.131634	-2.92539	Down	1.33062e-05	6.15155e-05	2279.53	4688.27	6026.86	7229.99	8648.44	10050.3	38664.4	62886.4	45404.2	32050.1	64248	52440.2
0.68_357.1040m/z	357.104	0.682283	LCMS-neg	Galactose-beta-1,4-xylose	51460	HMDB0011677	62416		145637				53481024		OC[C@H]1O[C@@H](O[C@@H]2CO[C@@H](O)[C@H](O)[C@H]2O)[C@H](O)[C@@H](O)[C@H]1O	VCTBNHVCBSUQPG-YOUNRWHRSA-N	Organic oxygen compounds	Organooxygen compounds	Carbohydrates and carbohydrate conjugates	Level 1	50.9	49.2	M+FA-H	C11H20O10	0.595248		1.0795	83566.7	124476	0.671348	-0.574868	Down	3.53507e-08	6.32996e-07	82437.3	86764.4	79478.2	82029.2	87812.4	82878.8	129723	119040	128924	129747	116209	123213
0.63_272.1349m/z	272.135	0.62725	LCMS-pos	Aspartyl-Arginine	53786	HMDB0028747	85662						18218189		NC(CC(O)=O)C(O)=NC(CCCNC(N)=N)C(O)=O	PSZNHSNIGMJYOZ-UHFFFAOYSA-N	Organic acids and derivatives	Carboxylic acids and derivatives	Amino acids, peptides, and analogues	Level 4	45.6	43	M+H-H2O	C10H19N5O5	-1.65182		1.07667	1223.7	41140.7	0.0297443	-5.07124	Down	1.7821e-12	2.12011e-09	1194.35	1619.87	1531.17	9.06897e-06	1283.11	1713.7	37829.2	40520.8	45019	41036.6	41320.5	41117.9
526	314.167	21.335	GCMS	N-Acetyl-D-Galactosamine	258264		3358			C01132	sce00052,sce00520	Galactose metabolism|Amino sugar and nucleotide sugar metabolism	35717	1811-31-0	CC(=O)NC1C(C(C(OC1O)CO)O)O	OVRNDRQMDRJTHS-KEWYIRBNSA-N	Organic oxygen compounds	Organooxygen compounds	Carbohydrates and carbohydrate conjugates	Level 3	70.4	52.2		C8H15NO6		725814	1.07574	139094	257594	0.539974	-0.889038	Down	0.00157033	0.00357203	185298	125909	174569	151095	81012.2	116683	289354	307520	317677	232964	180905	217148
0.66_225.1231m/z	225.123	0.66055	LCMS-pos	Enallylpropymal	206371	HMDB0251785							95636		CC(C)C1(CC=C)C(O)=NC(=O)N(C)C1=O	AXJXURWWUFZZKN-UHFFFAOYSA-N	Organoheterocyclic compounds	Diazines	Pyrimidines and pyrimidine derivatives	Level 4	41.4	14.7	M+H	C11H16N2O3	-1.13803		1.06911	47032.3	87549	0.537211	-0.896439	Down	6.72258e-07	5.96838e-06	50663.5	49080.9	49174.2	48232.2	40434.6	44608.4	82977.7	94895.1	88343.7	77557.6	82394.3	99125.6
0.59_132.0898n	133.097	0.588967	LCMS-pos	D-Ornithine	48082	HMDB0003374	6910		16176	C00515	sce00470	D-Amino acid metabolism	71082	348-66-3	NCCC[C@@H](N)C(O)=O	AHLPHDHHMVZTML-SCSAIBSYSA-N	Organic acids and derivatives	Carboxylic acids and derivatives	Amino acids, peptides, and analogues	Level 1	57.6	86.8	M+H-H2O, M+H	C5H12N2O2	-0.247832		1.06854	72572	116345	0.623766	-0.680924	Down	0.000110473	0.00035669	68462.6	65331.3	93611.7	86911.2	57390.2	63725.1	122715	117485	130660	113096	101101	113013
0.75_160.1332m/z	160.133	0.748267	LCMS-pos	delta-octanolide	7758	HMDB0038310	93034	LMFA07040017					12777		C1CCC(CCC)OC1=O	FYTRVXSHONWYNE-UHFFFAOYSA-N	Organoheterocyclic compounds	Lactones	Delta valerolactones	Level 4	39.6	0	M+NH4	C8H14O2	0.109734		1.06438	14252.8	53094.1	0.268444	-1.89731	Down	9.12795e-10	5.5284e-08	15748.6	14650.7	14424.6	13963.5	12411.6	14317.7	59348.6	56579.4	53243.3	50956.4	47949.3	50487.5
578	232.119	22.901	GCMS	Melatonin	47554	HMDB0001389	73		16796	C01598	sce00380	Tryptophan metabolism	896	73-31-4	COC1=CC2=C(NC=C2CCNC(C)=O)C=C1	DRLFMBDRBRZALE-UHFFFAOYSA-N	Organoheterocyclic compounds	Indoles and derivatives	Indoles	Level 1	85.8	76.5		C13H16N2O2		798682	1.06369	60482.2	110683	0.546447	-0.871847	Down	0.00162348	0.00367886	75949.1	68131	76477	58807.5	32246	51282.5	146650	125749	112929	102512	81489.4	94766.4
0.67_496.1787m/z	496.179	0.665733	LCMS-neg	(2S)-2-((3-((4-(4-Fluorophenoxy)phenyl)methylcarbamoyl)-4-methoxy-phenyl)methyl)butanoic acid	212942	HMDB0259671							9955469		CCC(CC1=CC(C(=O)NCC2=CC=C(OC3=CC=C(F)C=C3)C=C2)=C(OC)C=C1)C(O)=O	VRHOBXXCNBZJRX-UHFFFAOYSA-N	Benzenoids	Benzene and substituted derivatives	Benzoic acids and derivatives	Level 4	36.5	0	M+FA-H	C26H26FNO5	2.1516		1.05711	24465	63301.1	0.386486	-1.37151	Down	5.54325e-09	1.73542e-07	21146	22268.8	23221.8	29735.1	24120.1	26297.9	61633.3	70307.2	66136.5	61501.9	58483.3	61744.3
1.82_301.1044m/z	301.104	1.8213	LCMS-neg	D-Fructosazine	59167	HMDB0035284	90590		175089				11956719	13185-73-4	OCC(O)C(O)C(O)C1=CN=C(C=N1)C(O)C(O)C(O)CO	NPWQIVOYGNUVEB-UHFFFAOYSA-N	Organoheterocyclic compounds	Diazines	Pyrazines	Level 3	49.9	56.1	M-H2O-H	C12H20N2O8	0.815625		1.05589	15267.9	55416.8	0.275511	-1.85982	Down	2.35277e-06	1.58137e-05	22350	15671.2	13595.4	11118.7	16981.8	11890.3	63301.2	46092.9	59164.3	67288.4	43987.7	52666.5
11	147.041	6.694	GCMS	D-Lactic Acid	47508	HMDB0001311	63094		42111	C00256	sce00620	Pyruvate metabolism	61503	10326-41-7	C[C@@H](O)C(O)=O	JVTAAEKCZFNVCJ-UWTATZPHSA-N	Organic acids and derivatives	Hydroxy acids and derivatives	Alpha hydroxy acids and derivatives	Level 1	98.1	99.4		C3H6O3		220797	1.05493	3.84086e+06	6.5628e+06	0.585248	-0.772881	Down	0.000136515	0.000427014	3.4683e+06	3.31543e+06	5.46566e+06	4.70262e+06	2.7726e+06	3.32056e+06	6.52637e+06	5.84164e+06	7.19268e+06	6.38547e+06	6.61652e+06	6.81412e+06
549	174.1	22.118	GCMS	Norepinephrine	46937	HMDB0000216	5226		18357	C00547	sce00350	Tyrosine metabolism	439260	51-41-2	NC[C@H](O)C1=CC(O)=C(O)C=C1	SFLSHLFXELFNJZ-QMMMGPOBSA-N	Benzenoids	Phenols	Benzenediols	Level 1	87.7	79.8		C8H11NO3		760199	1.04825	85833.5	149158	0.575452	-0.797233	Down	0.000496753	0.00129694	107548	88571.4	89848.3	79361.2	71896.7	77775.4	193948	152789	156213	147190	108083	136728
371	217.103	18.003	GCMS	Glucose 1-Phosphate	47659	HMDB0001586	379		29042	C00103	sce00010,sce00040,sce00052,sce00500,sce00520,sce00561	Glycolysis / Gluconeogenesis|Pentose and glucuronate interconversions|Galactose metabolism|Starch and sucrose metabolism|Amino sugar and nucleotide sugar metabolism|Glycerolipid metabolism	65533	59-56-3	OC[C@H]1O[C@H](OP(O)(O)=O)[C@H](O)[C@@H](O)[C@@H]1O	HXXFSFRBOHSIMQ-VFUOTHLCSA-N	Organic oxygen compounds	Organooxygen compounds	Carbohydrates and carbohydrate conjugates	Level 1	92.2	87.1		C6H13O9P		604491	1.04152	367786	610325	0.602608	-0.730709	Down	2.39067e-05	9.96762e-05	425939	361627	392886	350136	309750	366380	662856	661209	690253	570114	514884	562632
0.92_456.1363m/z	456.136	0.9236	LCMS-neg	N-(4-((5-(3-(2-Aminoethyl)-1H-indol-5-yl)-1,2,4-oxadiazol-3-yl)methyl)phenyl)methanesulfonamide	213437	HMDB0260308	423630						132059		CS(=O)(=O)NC1=CC=C(CC2=NOC(=N2)C2=CC3=C(NC=C3CCN)C=C2)C=C1	HKXMQLISPYELRD-UHFFFAOYSA-N	Organoheterocyclic compounds	Indoles and derivatives	Tryptamines and derivatives	Level 4	41.2	23.1	M+FA-H	C20H21N5O3S	3.89563		1.04081	7409.1	44854.3	0.165181	-2.59788	Down	1.52731e-08	3.58617e-07	10055.2	6750.92	7886.86	5158.93	6585.37	8017.31	47205.5	48152.4	51458.2	43062.5	36037.8	43209.5
0.70_217.0478m/z	217.048	0.698217	LCMS-neg	Imidazooxazole	207761	HMDB0253423							66624294		C1OC2=NC=NC2=N1	NQFKGOQVVYYPJL-UHFFFAOYSA-N	Organoheterocyclic compounds	Azolines	Oxazolines	Level 4	39.5	0	2M-H	C4H3N3O	-0.745754		1.03949	26787.2	64490.8	0.415365	-1.26755	Down	4.27384e-09	1.51023e-07	26567.6	26326.4	31139.2	27002.9	24108.9	25578.3	59219.9	64806.9	63944.5	60484	67591.2	70898
14.20_411.3253m/z	411.325	14.2015	LCMS-pos	(3beta,22E,24R)-3-Hydroxyergosta-5,8,22-trien-7-one	56555	HMDB0032106	88189						131751258	200942-18-3	CC(C)C(C)\C=C\C(C)C1CCC2C3=C(CCC12C)C1(C)CCC(O)CC1=CC3=O	UOHNARRKDSHFLD-BQYQJAHWSA-N	Lipids and lipid-like molecules	Steroids and steroid derivatives	Ergostane steroids	Level 1	61.7	86	M+H	C28H42O2	-1.10525		1.03861	219143	297816	0.735833	-0.442549	Down	0.0943314	0.135263	117617	177699	168158	276188	232497	342700	210283	397829	279929	256078	331424	311356
12.15_427.3203m/z	427.32	12.1523	LCMS-pos	Stoloniferone B	44051		84022	LMST01031072					21674176		[C@]12(C[C@H]3O[C@@]43CC=CC(=O)[C@]4(C)[C@@]1([H])[C@H](O)C[C@]1(C)[C@@]([H])([C@@](C)([H])/C=C/[C@H](C)C(C)C)CC[C@@]21[H])[H]	YSRHZXLRKUQZHV-BLGPIUHFSA-N	Lipids and lipid-like molecules	Steroids and steroid derivatives	Ergostane steroids	Level 1	66.4	74.1	M+H	C28H42O3	-0.844347		1.03827	47107.9	87803.9	0.536513	-0.898316	Down	6.14875e-05	0.000220109	43897.1	42909.7	43005	48689.6	54163.3	49982.7	71333	104502	85820.4	73608.9	104603	86956.1
561	117.02	22.538	GCMS	Oleic Acid	512	HMDB0000207	190	LMFA01030002	16196	C00712	sce00061,sce01040	Fatty acid biosynthesis|Biosynthesis of unsaturated fatty acids	445639	112-80-1	OC(=O)CCCCCCC/C=C\CCCCCCCC	ZQPPMHVWECSIRJ-KTKRTIGZSA-N	Lipids and lipid-like molecules	Fatty Acyls	Fatty acids and conjugates	Level 1	91.4	87.9		C18H34O2		780841	1.03375	212269	371287	0.57171	-0.806644	Down	0.00197529	0.00434636	229973	223254	201653	224247	176006	218480	336028	519313	296879	290783	446725	337994
0.67_147.0523n	146.045	0.665733	LCMS-neg	5-Hydroxy-4-oxo-L-norvaline	202120	HMDB0246802							10219513		NC(CC(=O)CO)C(O)=O	FRTKOPTWTJLHNO-UHFFFAOYSA-N	Organic acids and derivatives	Carboxylic acids and derivatives	Amino acids, peptides, and analogues	Level 1	50.6	61.8	M-H, 2M-H	C5H9NO4	-5.54885		1.03261	289421	242374	1.19411	0.255932	Up	0.00199244	0.00437872	305418	297497	278602	301415	252192	301400	246416	277002	231658	235603	223098	240468
10.50_139.9878m/z	139.988	10.4975	LCMS-pos	Acetylphosphate	47613	HMDB0001494	63131		15350	C00227	sce00430,sce00620,sce00680	Taurine and hypotaurine metabolism|Pyruvate metabolism|Methane metabolism	186	590-54-5	CC(=O)OP(O)(O)=O	LIPOUNRJVLNBCD-UHFFFAOYSA-N	Organic acids and derivatives	Organic phosphoric acids and derivatives	Phosphate esters	Level 4	38.9	0	M+	C2H5O5P	2.26496		1.03195	144534	103140	1.40134	0.486802	Up	0.00013024	0.0004099	153145	124093	145164	130002	158500	156300	116119	93435.3	92941.4	104333	106787	105225
0.62_543.3091m/z	543.309	0.618133	LCMS-neg	DMABA-d10 NHS ester	515481		96493						131866485	1175002-05-7	CN(C)C1=CC=C(C=C1)C(=O)ON2C(=O)CCC2=O	FNGFZOAQGYOQTG-ZGYYUIRESA-N	Benzenoids	Benzene and substituted derivatives	Benzoic acids and derivatives	Level 4	38.7	0	2M-H	C13H4D10N2O4	0.256827		1.03084	59950.8	19004.8	3.15451	1.65741	Up	0.000102966	0.000338074	42149.9	47472.7	84773	57436.6	69624.5	58248.3	26176.4	22076.5	14865.7	12425.2	19651.5	18833.6
14.04_379.3358m/z	379.336	14.0353	LCMS-pos	Tachysterol	212145	HMDB0258675							101586		CC(C)C(C)C=CC(C)C1CCC2C(C=CC3=C(C)CCC(O)C3)=CCCC12C	XQFJZHAVTPYDIQ-UHFFFAOYSA-N	Lipids and lipid-like molecules	Steroids and steroid derivatives	Vitamin D and derivatives	Level 1	71.9	67	M+H-H2O	C28H44O	-0.313275		1.02679	6144.01	45617.3	0.134686	-2.89233	Down	2.33959e-05	9.79227e-05	2359	7898.39	4225.24	6707.97	5925.48	9747.96	32050	52494.8	41908.7	31833.5	64555.5	50861
731	363.284	28.921	GCMS	Methyl Cholate	280462		73574						10960835	1448-36-8	CC(CCC(=O)OC)C1CCC2C1(C(CC3C2C(CC4C3(CCC(C4)O)C)O)O)C	DLYVTEULDNMQAR-SRNOMOOLSA-N	Lipids and lipid-like molecules	Steroids and steroid derivatives	Bile acids, alcohols and derivatives	Level 3	74.4	58.2		C25H42O5		1.15646e+06	1.02341	14620.6	24806.4	0.589387	-0.762712	Down	0.000723267	0.00181657	20045.6	10690.4	20052.8	12915.3	13299.7	10719.6	21032.5	26217.8	29321.7	23518	23334.4	25413.8
1.17_185.0921m/z	185.092	1.17273	LCMS-pos	Alanylhydroxyproline	53728	HMDB0028688							20190533	76400-25-4	C[C@H](N)C(=O)N1C[C@H](O)C[C@H]1C(O)=O	KYHSUPXEBSYFGK-JKUQZMGJSA-N	Organic acids and derivatives	Carboxylic acids and derivatives	Amino acids, peptides, and analogues	Level 2	49.4	36.2	M+H-H2O	C8H14N2O4	-0.0760953		1.02307	153882	194420	0.791494	-0.33735	Down	0.00015351	0.000472308	162610	176637	138855	151241	149191	144759	195791	194921	191292	211061	180294	193160
8.47_490.2583m/z	490.258	8.47277	LCMS-neg	PS(17:1(9Z)/0:0)	22463		78860	LMGP03050033					52926300		C(O)(=O)[C@@]([H])(N)COP(OC[C@]([H])(O)COC(CCCCCCC/C=C\CCCCCCC)=O)(=O)O	HMEVUVNQDXCEJS-JLHSHEGMSA-N	Lipids and lipid-like molecules	Glycerophospholipids	Glycerophosphoserines	Level 4	38.4	2.21	M-H2O-H	C23H44NO9P	1.4694		1.02016	2007.87	38981	0.051509	-4.27903	Down	1.31402e-06	1.01072e-05	3365.6	2953.58	571.956	1679.46	1280.61	2196.02	32258.6	51282.9	34297.4	42760.5	45137.3	28149.3
0.80_98.9846m/z	98.9846	0.798967	LCMS-pos	hydroxymethylcarbonyl	207637	HMDB0253277							57449402		OC[C]=O	JSBBMMHTNIUVTC-UHFFFAOYSA-N	Organic oxygen compounds	Organooxygen compounds	Alcohols and polyols	Level 2	39.5	0	M+K	C2H4O2	4.67439		1.01729	144949	105894	1.36881	0.452923	Up	4.52761e-05	0.000170814	140264	158696	140210	150886	124938	154703	109571	113505	104332	98836.5	111168	97954
562	145.046	22.538	GCMS	Petroselinic Acid	575	HMDB0002080	3553	LMFA01030066	28194	C08363			5281125	593-39-5	C(=C/CCCCCCCCCCC)/CCCCC(=O)O	CNVZJPUDSLNTQU-SEYXRHQNSA-N	Lipids and lipid-like molecules	Fatty Acyls	Fatty acids and conjugates	Level 1	97.9	97.8		C18H34O2		780841	1.01724	86738.2	148601	0.583698	-0.776707	Down	0.001582	0.00359533	89477.2	92912.3	81241.1	95799.3	72641.4	88357.8	134408	196618	119795	116807	186154	137825
398	174.079	18.758	GCMS	Cadaverine	47908	HMDB0002322	3236		18127	C01672	sce00310,sce00470,sce00480	Lysine degradation|D-Amino acid metabolism|Glutathione metabolism	273	462-94-2	NCCCCCN	VHRGRCVQAFMJIZ-UHFFFAOYSA-N	Organic nitrogen compounds	Organonitrogen compounds	Amines	Level 1	89.9	87.6		C5H14N2		629359	1.01539	64323.7	103983	0.618597	-0.692928	Down	2.44876e-05	0.000101979	72446.1	57220.6	65013.5	62504.4	61979.8	66777.7	105001	120460	114694	100183	96352	87208.7
14.73_368.2792m/z	368.279	14.7268	LCMS-pos	11-deoxyprostaglandin E2 methyl ester	3834			LMFA03010233					15659534		[C@H]1(/C=C/[C@@H](O)CCCCC)CCC(=O)[C@@H]1C/C=C\CCCC(=O)OC	TWECVLQAVWUYGO-PMPHTVEESA-N	Lipids and lipid-like molecules	Fatty Acyls	Eicosanoids	Level 3	53.6	76.2	M+NH4	C21H34O4	-0.845964		1.01499	3185.59	40621	0.0784222	-3.67259	Down	4.82598e-06	2.76912e-05	1450.17	2084.7	543.278	7994.73	3741.78	3298.86	26576.2	53769.3	39664.3	42956.2	48312.9	32447.2
276	120.026	14.844	GCMS	D-Phenylalanine	205498	HMDB0250791	65707		28044	C02057			994	150-30-1	NC(CC1=CC=CC=C1)C(O)=O	COLNVLDHVKWLRT-UHFFFAOYSA-N	Organic acids and derivatives	Carboxylic acids and derivatives	Amino acids, peptides, and analogues	Level 1	87	86.1		C9H11NO2		499573	1.01046	104259	176477	0.59078	-0.759306	Down	0.00110578	0.00261187	148831	107135	103193	94614.9	84208.4	87573.4	208957	202786	141180	147089	201894	156957
10.67_550.3155m/z	550.316	10.6712	LCMS-pos	PG-PE	27904			LMGP20020031					102262249		[C@](COP(=O)(O)OCCN)([H])(OC(CCCC(=O)O)=O)COC(CCCCCCCCCCCCCCC)=O	FKRARUNJJAIMOK-HSZRJFAPSA-N	Lipids and lipid-like molecules	Glycerophospholipids	Glycerophosphoethanolamines	Level 4	39.2	13.4	M+H-H2O	C26H50NO10P	2.81764		1.00996	4163.92	43503.1	0.0957154	-3.38511	Down	0.000305192	0.000852294	2184.06	3851.63	3519.92	5551.47	3728.62	6147.81	46356.1	72914.9	25154.6	25072.9	49443.9	42076.4
14.73_366.2635m/z	366.264	14.7268	LCMS-pos	Ataprost	203741	HMDB0248693							73998974		OC(C=CC1C(O)CC2CC(CC12)=CCCCC(O)=O)C1CCCC1	DKLGLHQHLFISGJ-UHFFFAOYSA-N	Lipids and lipid-like molecules	Fatty Acyls	Eicosanoids	Level 3	51.7	67.3	M+NH4	C21H32O4	-1.06155		1.00654	3346.63	39886.7	0.0839034	-3.57513	Down	3.7199e-06	2.22243e-05	2364.79	2482.67	489.041	8496.14	3676.86	2570.27	28612.9	52112.2	39161.5	38503.8	49579.9	31349.8
357	229.099	17.602	GCMS	Cis-Aconitic Acid	46856	HMDB0000072	3300		32805	C00417	sce00020,sce00630,sce00660	Citrate cycle (TCA cycle)|Glyoxylate and dicarboxylate metabolism|C5-Branched dibasic acid metabolism	643757	585-84-2	OC(=O)C\C(=C\C(O)=O)C(O)=O	GTZCVFVGUGFEME-IWQZZHSRSA-N	Organic acids and derivatives	Carboxylic acids and derivatives	Tricarboxylic acids and derivatives	Level 1	93.6	89.4		C6H6O6		591283	1.00563	86801.8	54031.2	1.60651	0.683933	Up	4.42634e-05	0.000167525	92840.9	91812.1	103653	80259	71917.6	80327.8	57383.7	53842.9	49906.6	56180.9	53431.1	53441.8
0.62_350.1557m/z	350.156	0.618133	LCMS-neg	BUPROFEZIN	204393	HMDB0249444	68681		3218	C10912			50367	69327-76-0	CC(C)N1C(SCN(C1=O)C1=CC=CC=C1)=NC(C)(C)C	PRLVTUNWOQKEAI-UHFFFAOYSA-N	Organoheterocyclic compounds	Thiadiazinanes	Unclassified	Level 4	38.7	10.2	M+FA-H	C16H23N3OS	4.44591		0.998448	33171.1	71717.1	0.462527	-1.11239	Down	0.000156413	0.000477599	20269	23274.4	46084.1	31179.1	44992.5	33227.4	88043.3	70720	58143.6	59471.4	82446.3	71478.1
138	79.966	10.712	GCMS	Levulinic Acid	2042	HMDB0000720	2195	LMFA01060006	45630				11579	123-76-2	CC(=O)CCC(=O)O	JOOXCMJARBKPKM-UHFFFAOYSA-N	Organic acids and derivatives	Keto acids and derivatives	Gamma-keto acids and derivatives	Level 3	77.3	62.9		C5H8O3		362689	0.997971	23103.4	38217.4	0.604526	-0.726124	Down	0.000428629	0.00114077	27536.6	19553.1	25708.5	21765.2	16909.1	27147.9	36795	45567.6	43042.9	38312.1	36270.5	29316
14.23_409.3097m/z	409.31	14.2276	LCMS-pos	Shibic acid	1242		74367	LMFA01030831	77368				52921807		C(CCCCCCCCC/C=C\C/C=C\C/C=C\C/C=C\C/C=C\CC)(=O)O	HIFHGEKXHBBCMU-JLNKQSITSA-N	Lipids and lipid-like molecules	Fatty Acyls	Fatty acids and conjugates	Level 2	41.6	0	M+Na	C26H42O2	5.128		0.997858	6966.12	45962.5	0.151561	-2.72203	Down	0.000199654	0.000588411	2020.26	6700.32	5879.08	7124.8	10748	9324.24	20726.9	65869.5	46265.4	34327.7	59470.8	49114.7
10.73_816.5778m/z	816.578	10.7272	LCMS-neg	PC(17:1(9Z)/18:1(9Z))	18791		75812	LMGP01011532					52922543		[C@](COP(=O)([O-])OCC[N+](C)(C)C)([H])(OC(CCCCCCC/C=C\CCCCCCCC)=O)COC(CCCCCCC/C=C\CCCCCCC)=O	CWDLNVPVXRALIK-UNUIOPIBSA-N	Lipids and lipid-like molecules	Glycerophospholipids	Glycerophosphocholines	Level 3	48.1	49.4	M+FA-H	C43H82NO8P	2.32097		0.99785	6541.04	46205.3	0.141565	-2.82046	Down	0.000602519	0.00155175	3834.99	8568.08	5760.7	8715.74	3141.38	9225.37	34951.6	77658.8	32653.7	26061.1	60559.7	45346.5
675	103.032	25.37	GCMS	2-Linoleoyl-Sn-Glycerol	10449	HMDB0011538	62322	LMGL01010033	75457				5365676		OC[C@]([H])(OC(CCCCCCC/C=C\C/C=C\CCCCC)=O)CO	IEPGNWMPIFDNSD-HZJYTTRNSA-N	Lipids and lipid-like molecules	Fatty Acyls	Lineolic acids and derivatives	Level 1	87.2	87.4		C21H38O4		939917	0.997053	212207	366428	0.579123	-0.788059	Down	0.00349976	0.00716618	252161	222037	189475	233233	192662	183672	309770	470539	264693	358580	495567	299416
316	217.12	16.178	GCMS	D-Xylono-1,5-Lactone	51459	HMDB0011676	62415		15867	C02266	sce00040	Pentose and glucuronate interconversions	439692		O[C@@H]1COC(=O)[C@H](O)[C@H]1O	XXBSUZSONOQQGK-FLRLBIABSA-N	Organoheterocyclic compounds	Lactones	Delta valerolactones	Level 2	82.2	70.8		C5H8O5		543976	0.992433	68501.1	106089	0.645692	-0.631082	Down	1.07331e-07	1.42935e-06	75248.3	68628.3	71757.4	64411.4	62545.1	68416.1	112136	107693	109998	106518	98789.8	101402
468	174.102	20.067	GCMS	Tyramine	46989	HMDB0000306	60		15760	C00483	sce00350,sce00680	Tyrosine metabolism|Methane metabolism	5610	51-67-2	NCCC1=CC=C(O)C=C1	DZGWFCGJZKJUFP-UHFFFAOYSA-N	Benzenoids	Benzene and substituted derivatives	Phenethylamines	Level 1	85.1	78.1		C8H11NO		673430	0.992423	318750	497788	0.640332	-0.643108	Down	1.32263e-06	1.01312e-05	380035	319178	321384	287623	295522	308756	531845	519583	505015	484631	453317	492338
13.78_443.3151m/z	443.315	13.7817	LCMS-pos	ergosta-7,9(11),22E-trien-3beta,5alpha,6beta,14alpha,25-pentol	44131			LMST01031157							C1[C@]2(C)C3=CC[C@]4(C)[C@@]([H])([C@]([H])(C)/C=C/[C@H](C)C(O)(C)C)CC[C@@]4(O)C3=C[C@@H](O)[C@@]2(O)C[C@@H](O)C1	FJQJWURRCQWXRQ-GEPFKGMXSA-N	Lipids and lipid-like molecules	Steroids and steroid derivatives	Ergostane steroids	Level 3	54.4	79.3	M+H-H2O	C28H44O5	-1.10694		0.991733	4816.36	41532.5	0.115966	-3.10823	Down	1.70258e-05	7.4834e-05	1681.02	3606.21	7130.35	2025.13	9238.56	5216.86	22412	47751.7	41294.2	42672	56641.5	38423.7
1.65_142.0503m/z	142.05	1.64953	LCMS-neg	Acetylhomoserine	54381	HMDB0029423	3282		7671	C01077	sce00270	Cysteine and methionine metabolism	528	7540-67-2	CC(=O)OCCC(N)C(O)=O	FCXZBWSIAGGPCB-UHFFFAOYSA-N	Organic acids and derivatives	Carboxylic acids and derivatives	Amino acids, peptides, and analogues	Level 2	39.5	2.98	M-H2O-H	C6H11NO4	-4.3594		0.990899	11996	46006.4	0.260746	-1.93928	Down	7.38534e-10	5.0689e-08	12329.9	12181.1	11417.3	11298.8	12620.8	12128	49637.5	42661.3	48809.1	49409.4	41433.3	44087.7
590	387.167	23.182	GCMS	D-Mannose 6-Phosphate	257127	HMDB0304312			48066	C00275	sce00051,sce00520	Fructose and mannose metabolism|Amino sugar and nucleotide sugar metabolism	65127		OC1O[C@H](COP(O)(O)=O)[C@@H](O)[C@H](O)[C@@H]1O	NBSCHQHZLSJFNQ-QTVWNMPRSA-N	Organic oxygen compounds	Organooxygen compounds	Carbohydrates and carbohydrate conjugates	Level 1	92.3	93.9		C6H13O9P		812493	0.989561	67535.7	37754	1.78884	0.839023	Up	0.010576	0.0192678	100571	61480.5	89866.6	57536.1	45300.9	50459.1	48034.6	37293.8	38311.6	39506.5	29503.7	33873.5
3.66_221.0930m/z	221.093	3.65695	LCMS-neg	4-Methylaminorex	201839	HMDB0246502									CC1N=C(N)OC1C1=CC=CC=C1	LJQBMYDFWFGESC-UHFFFAOYSA-N	Benzenoids	Benzene and substituted derivatives	Unclassified	Level 2	42.9	0	M+FA-H	C10H12N2O	-0.998094		0.988758	53929.2	88240.2	0.611164	-0.710369	Down	5.74608e-07	5.27829e-06	57470.7	58708.3	47138	51899.9	58013.1	50345.2	90733.9	94839.8	78741.9	84191.7	91453.4	89480.3
11.68_426.3130n	409.31	11.6798	LCMS-pos	Stoloniferone P	44080		84051	LMST01031101					16731462		[C@]12(C[C@@H](O)C3=CC=CC(=O)[C@]3(C)[C@@]1([H])[C@H](O)C[C@]1(C)[C@@]([H])([C@@](C)([H])CCC(=C)C(C)C)CC[C@@]21[H])[H]	ORIPLJIEQPXYQX-OWKHESKOSA-N	Lipids and lipid-like molecules	Steroids and steroid derivatives	Ergostane steroids	Level 1	57.4	66.7	M+H-H2O, M+H	C28H42O3	-0.979941		0.984726	25825.2	62181.4	0.41532	-1.2677	Down	1.25126e-05	5.88373e-05	20531.8	22084.8	19980.5	27936.8	32787.6	31629.8	49653.4	60445.3	63804	56388.2	78447.5	64350.1
0.73_469.1675m/z	469.168	0.7313	LCMS-neg	N,N'-diacetylchitobiose	83738	HMDB0062702			28681	C01674	sce00520,sce02010	Amino sugar and nucleotide sugar metabolism|ABC transporters	439544	35061-50-8	CC(=O)N[C@H]1C(O)O[C@H](CO)[C@@H](O[C@@H]2O[C@H](CO)[C@@H](O)[C@H](O)[C@H]2NC(C)=O)[C@@H]1O	CDOJPCSDOXYJJF-CBTAGEKQSA-N	Organic oxygen compounds	Organooxygen compounds	Carbohydrates and carbohydrate conjugates	Level 3	49	56	M+FA-H	C16H28N2O11	0.0722124		0.983798	27943.3	62037.6	0.450425	-1.15064	Down	9.15155e-08	1.27369e-06	24669.4	27660.6	23796.4	32346.7	26361.5	32825	63200.9	63748.9	66372.3	52545.9	63295	63062.3
11.70_442.3079n	443.315	11.7018	LCMS-pos	(22E,24R)-3beta,5alpha-dihydroxy-14beta,15beta-epoxyergosta-7,22-diene-6-one	44156			LMST01031182							C1C[C@H](O)C[C@@]2(C(=O)C=C3[C@@]45O[C@@H]4C[C@]([H])([C@]([H])(C)/C=C/[C@H](C)C(C)C)[C@@]5(C)CC[C@]3([H])[C@@]12C)O	YKRQDEFMKAXSSJ-ZGGDOZPFSA-N	Lipids and lipid-like molecules	Steroids and steroid derivatives	Ergostane steroids	Level 3	51.1	57.9	M+H-H2O, M+H	C28H42O4	-1.03443		0.980187	17732.4	53627.7	0.330657	-1.59659	Down	1.22239e-05	5.78609e-05	14270.3	16805.7	12163.6	19014.7	22903.9	21236	40958.2	51886	54183	50656.9	72297.4	51784.6
4.14_245.1858m/z	245.186	4.14422	LCMS-pos	Ile Ile	266128		23681						7010568		CCC(C)C(C(=O)NC(C(C)CC)C(=O)O)N	BCVIOZZGJNOEQS-XKNYDFJKSA-N	Organic acids and derivatives	Carboxylic acids and derivatives	Amino acids, peptides, and analogues	Level 1	57.5	68.6	M+H	C12H24N2O3	-0.512742		0.979172	36052.9	70480.5	0.51153	-0.967111	Down	2.61649e-06	1.71659e-05	30884.2	33683	41018.4	36037.3	38230	36464.4	81040	72595.6	59156.4	62319	74483.4	73288.9
9.08_324.1933n	347.183	9.07668	LCMS-pos	Cibaric acid	61949	HMDB0038580	93247		138788				20839146	130523-93-2	OCC\C=C\C(\O)=C\C(=O)C\C=C\CCCCCCCC(O)=O	LFTUCYCUYUJMJB-HNBCEUTISA-N	Lipids and lipid-like molecules	Fatty Acyls	Lineolic acids and derivatives	Level 3	55.2	80.2	M+H-H2O, M+Na	C18H28O5	-1.00977		0.97682	10218.5	47213.2	0.216433	-2.20801	Down	0.000382657	0.00103541	5988.19	14981.5	12939.7	10622.4	6742.16	10037.1	78174.6	52450.6	38061.6	35385	47140	32067.6
14.19_265.1479m/z	265.148	14.186	LCMS-neg	6,7-Dihydro-4-(hydroxymethyl)-2-(p-hydroxyphenethyl)-7-methyl-5H-2-pyrindinium	57707	HMDB0033483	89304		143035				5315162	15794-93-1	CC1CCC2=C(CO)C=[N+](CCC3=CC=C(O)C=C3)C=C12	XLWXLZKPQFKGJS-UHFFFAOYSA-O	Benzenoids	Phenols	1-hydroxy-2-unsubstituted benzenoids	Level 4	37.8	0	M-H2O-H	C18H22NO2+	2.54085		0.976283	206672	137038	1.50814	0.592772	Up	0.169947	0.226277	96599.2	126401	311966	263121	113848	328100	113276	151344	133233	63004	169792	191577
0.71_471.1818m/z	471.182	0.709667	LCMS-pos	Docarpamine	206169	HMDB0251553							3142		CCOC(=O)OC1=C(OC(=O)OCC)C=C(CCNC(=O)C(CCSC)NC(C)=O)C=C1	ZLVMAMIPILWYHQ-UHFFFAOYSA-N	Organic acids and derivatives	Carboxylic acids and derivatives	Amino acids, peptides, and analogues	Level 4	38.2	15.5	M+H	C21H30N2O8S	4.8163		0.973959	14455	47035.6	0.30732	-1.70219	Down	1.80858e-09	8.84221e-08	17112.5	10824.8	15223.5	15818.8	15768.2	11982	49798.1	49920.9	47112	48610.4	42591.7	44180.3
0.77_320.1273n	320.127	0.765767	LCMS-pos	Mycophenolic acid	53265	HMDB0015159	44122		168396	C20380			446541	24280-93-1	COC1=C(C\C=C(/C)CCC(O)=O)C(O)=C2C(=O)OCC2=C1C	HPNSFSBZBAHARI-RUDMXATFSA-N	Organoheterocyclic compounds	Isocoumarans	Isobenzofuranones	Level 4	39.3	20.8	M+H-H2O, M+	C17H20O6	4.0844		0.972113	58293.5	24901.2	2.34099	1.22712	Up	1.8348e-07	2.2123e-06	58105.3	60051.6	65150.1	59329.9	49387.4	57736.9	28534.9	24351.3	27169.9	27904.9	17803.4	23642.6
10.34_368.2558n	351.253	10.3383	LCMS-pos	MG(18:2(9Z,11E)+=O(13)/0:0/0:0)	213602	HMDB0260489									CCCCCC(=O)\C=C\C=C/CCCCCCCC(=O)OC[C@@H](O)CO	BABFYBAGZXSUDH-KUZRAJQRSA-N	Lipids and lipid-like molecules	Fatty Acyls	Lineolic acids and derivatives	Level 2	57.1	41.5	M+H-H2O, M+Na	C21H36O5	-1.21478		0.971361	7921.22	44172.7	0.179324	-2.47936	Down	0.000113125	0.000362751	8718.17	7900.04	7509.32	8314.64	6859.87	8225.29	31430.1	55255.5	31447.6	40293.5	67839	38770.3
584	246.137	23.047	GCMS	3-Beta-D-Galactosyl-Sn-Glycerol	256981	HMDB0304157	3385		15754	C05401	sce00052,sce00561	Galactose metabolism|Glycerolipid metabolism	16048618	16232-91-0	OC[C@@H](O)CO[C@@H]1O[C@H](CO)[C@H](O)[C@H](O)[C@H]1O	NHJUPBDCSOGIKX-NTXXKDEISA-N	Lipids and lipid-like molecules	Glycerolipids	Glycosylglycerols	Level 1	86.7	80.3		C9H18O8		805858	0.965817	31260.6	50567.1	0.6182	-0.693854	Down	0.000840765	0.00205809	41197.3	35263.9	34230.2	28081.3	21324.1	27467	62752.5	52160.8	51889.6	48812.9	41216.2	46570.8
12.90_772.5117m/z	772.512	12.8996	LCMS-pos	PE(PGF2alpha/16:0)	214020	HMDB0260913									CCCCCCCCCCCCCCCC(=O)O[C@H](COC(=O)CCC\C=C\C[C@H]1[C@@H](O)C[C@@H](O)[C@@H]1\C=C\[C@@H](O)CCCCC)COP(O)(=O)OCCN	CWIJTYKGSPUDCQ-FPFOUPBOSA-N	Lipids and lipid-like molecules	Fatty Acyls	Eicosanoids	Level 3	54.9	80.4	M+H-H2O	C41H76NO11P	-0.733493		0.964689	9338.61	44992.8	0.207558	-2.26841	Down	7.19132e-05	0.000250398	2819.81	11877.6	3818.57	10252.9	13620.2	13642.5	29737.7	59271.3	38257.9	33961.6	57149.2	51578.9
12.43_608.4152m/z	608.415	12.4339	LCMS-pos	Lasalocid A	28304		44109	LMPK09000002	92181				5360807	25999-31-9	C1(C(C(O)=O)=C(O)C(C)=CC=1)CC[C@@H](C)[C@H](O)[C@H](C)C(=O)[C@@H]([C@]1([H])[C@@H](C)C[C@@](CC)([C@@]2([H])CC[C@](O)(CC)[C@H](C)O2)O1)CC	BBMULGJBVDDDNI-OWKLGTHSSA-N	Lipids and lipid-like molecules	Prenol lipids	Terpene glycosides	Level 4	46.5	35.6	M+NH4	C34H54O8	-0.834173		0.96367	3642.61	36815.5	0.0989422	-3.33727	Down	2.62274e-07	2.88017e-06	1534.86	2904.07	2033.96	5529.48	3240.2	6613.09	32105.2	40634.4	31966.7	46831.8	38812.2	30542.8
1.07_539.1473m/z	539.147	1.06902	LCMS-neg	N,N'-Bis(g-glutamyl)-3,3'-(1,2-propylenedithio)dialanine	62032	HMDB0038667	93324		176217				131752418		CC(CSCC(NC(=O)CCC(N)C(O)=O)C(O)=O)SCC(NC(=O)CCC(N)C(O)=O)C(O)=O	RYMQVKWYNXBGIX-UHFFFAOYSA-N	Organic acids and derivatives	Carboxylic acids and derivatives	Amino acids, peptides, and analogues	Level 4	37.2	4.22	M-H	C19H32N4O10S2	-2.6719		0.961845	34567.9	262.075	131.901	7.04331	Up	2.48461e-05	0.000103231	31942.2	29517.3	53575.9	36850.9	18713.7	36807.5	143.633	451.151	344.831	161.511	9.06897e-06	471.321
0.60_265.1115m/z	265.111	0.599367	LCMS-pos	Thiamine	46948	HMDB0000235	229		18385	C00378	sce00730,sce02010,sce04122	Thiamine metabolism|ABC transporters|Sulfur relay system	1130	70-16-6	CC1=C(CCO)SC=[N+]1CC1=CN=C(C)N=C1N	JZRWCGZRTZMZEH-UHFFFAOYSA-N	Organoheterocyclic compounds	Diazines	Pyrimidines and pyrimidine derivatives	Level 4	45.1	41.8	M+	C12H17N4OS+	-3.07085		0.960266	31737.8	64614.7	0.491185	-1.02566	Down	4.63916e-06	2.6835e-05	33391.4	27774.6	32464.1	36220.6	25866.8	34709.2	71359.3	75859.9	59273.2	55736	67305.9	58153.8
10.16_184.0730m/z	184.073	10.155	LCMS-pos	Phosphorylcholine	47656	HMDB0001565	6326		18132	C00588	sce00564	Glycerophospholipid metabolism	1014	3616-04-4	C[N+](C)(C)CCOP(O)(O)=O	YHHSONZFOIEMCP-UHFFFAOYSA-O	Organic nitrogen compounds	Organonitrogen compounds	Quaternary ammonium salts	Level 4	43.4	24.9	M+	C5H15NO4P+	-4.97039		0.95909	5076.01	38488.8	0.131883	-2.92267	Down	8.58141e-06	4.36283e-05	4601.92	5269.43	3873.63	5413.26	5037.66	6260.13	35820.1	48661.1	28537.2	26486.4	49297.1	42131.1
8.53_578.3111m/z	578.311	8.52605	LCMS-neg	OS-PE	27908			LMGP20020035					134812365		[C@](COP(=O)(O)OCCN)([H])(OC(CCC(=O)O)=O)COC(CCCCCCC/C=C\CCCCCCCC)=O	HYIYHUUPCKOGSP-OPSAWKISSA-N	Lipids and lipid-like molecules	Glycerophospholipids	Glycerophosphoethanolamines	Level 3	51.5	70.5	M-H	C27H50NO10P	1.89892		0.95524	263.704	32560.4	0.00809894	-6.94805	Down	1.00041e-06	8.15177e-06	827.553	312.242	9.06897e-06	188.435	108.316	145.68	26263.1	44948.1	31271.5	35969.2	33061.2	23849
358	231.113	17.624	GCMS	3,6-Anhydrogalactose	275333		66407			C06474			16069996	14122-18-0	C1C(C(C(O1)C(C=O)O)O)O	WZYRMLAWNVOIEX-BGPJRJDNSA-N	Organoheterocyclic compounds	Tetrahydrofurans	Unclassified	Level 1	94.7	92.6		C6H10O5		592007	0.954493	576760	378239	1.52486	0.608673	Up	1.81875e-05	7.92565e-05	667098	630832	565227	543831	522474	531096	405826	366986	400465	390498	364162	341496
0.79_130.0256n	111.008	0.790717	LCMS-neg	Gamma-delta-Dioxovaleric acid	52223	HMDB0013233	319338		17204	C02800	sce00860	Porphyrin metabolism	119412		OC(=O)CCC(=O)C=O	YHUFRVYVNKGICT-UHFFFAOYSA-N	Organic acids and derivatives	Keto acids and derivatives	Gamma-keto acids and derivatives	Level 1	51.6	65.4	M-H2O-H, M+FA-H	C5H6O4	-8.03098		0.954086	54964.7	22179.4	2.47819	1.30929	Up	1.31281e-06	1.01072e-05	57968.9	53415.2	65290.3	52724.2	42275.2	58114.1	23976.7	23352.2	23113.6	22473.9	20756.5	19403.3
1.05_287.1593n	270.156	1.0501	LCMS-pos	Arginylhydroxyproline	53749	HMDB0028710							69045664	182002-02-4	N[C@@H](CCCNC(N)=N)C(=O)N1C[C@H](O)C[C@H]1C(O)=O	MRSWIKOMENDNCQ-CSMHCCOUSA-N	Organic acids and derivatives	Carboxylic acids and derivatives	Amino acids, peptides, and analogues	Level 3	52.8	69.1	M+H-H2O, M+Na	C11H21N5O4	-0.277443		0.952487	65790.6	98277.7	0.669435	-0.578983	Down	5.04776e-06	2.87787e-05	79739.9	64381.7	60486.6	61422.1	64951.5	63761.8	107964	90590.8	99542.9	96505.7	96747.6	98315.3
8.53_342.2038n	325.2	8.52998	LCMS-pos	Prostaglandin F-main urinary metabolite	210234	HMDB0256371									OCCCCCC(=O)CCC1C(O)CC(O)C1CC=CCC(O)=O	MBJNKTSSQMIPIF-UHFFFAOYSA-N	Lipids and lipid-like molecules	Fatty Acyls	Eicosanoids	Level 3	52.9	69.5	M+H-H2O, M+Na	C18H30O6	-1.32843		0.952061	10807.3	45669.7	0.236641	-2.07923	Down	0.000181781	0.000540647	7174.67	13448	12124.1	12240.9	6810.31	13045.9	35113	63453.2	45152.9	28159.3	62467.2	39672.5
11.21_459.3100m/z	459.31	11.2124	LCMS-pos	Pubesenolide	57922	HMDB0033728	89500						5317761	98569-64-3	CC(C1CCC2C3CC=C4CC(O)CC(O)C4(C)C3CCC12C)C1CC(C)=C(CO)C(=O)O1	FYYIHVSEGVWNCF-UHFFFAOYSA-N	Lipids and lipid-like molecules	Steroids and steroid derivatives	Steroid lactones	Level 3	55.8	83.2	M+H	C28H42O5	-1.09843		0.950254	8409.39	41335.1	0.203444	-2.29729	Down	8.39153e-06	4.3044e-05	5548.34	6865.42	8436.7	9421.13	9919.23	10265.5	32451.7	51377.2	39247.9	30225.3	53403.8	41304.6
13.62_85.0765m/z	85.0765	13.6214	LCMS-pos	N-Propylurea	209252	HMDB0255240	340237						12303		CCCNC(N)=O	ZQZJKHIIQFPZCS-UHFFFAOYSA-N	Organic acids and derivatives	Organic carbonic acids and derivatives	Ureas	Level 4	38.6	0	M+H-H2O	C4H10N2O	4.25845		0.949251	289730	253097	1.14474	0.195015	Up	0.000377387	0.00102451	297909	294186	281533	288222	293428	283099	278874	234362	251953	258788	255507	239101
8.79_458.3772m/z	458.377	8.78692	LCMS-pos	Quasiprotopanaxatriol	64615	HMDB0041533	95916						20780298		CC(C)=CC\C=C(/C)C1CCC2(C)C1C(O)CC1C3(C)CCC(O)C(C)(C)C3C(O)CC21C	JKPOYAJYRYOGBN-YBFXNURJSA-N	Lipids and lipid-like molecules	Prenol lipids	Triterpenoids	Level 4	39.2	6.48	M+	C30H50O3	2.60855		0.945446	176574	139633	1.26456	0.338641	Up	0.00169599	0.00381892	181386	168729	157116	163707	196585	191923	127958	124719	143597	164295	135481	141744
0.68_354.1076m/z	354.108	0.675967	LCMS-pos	N-(N-L-gamma-Glutamyl-S-nitroso-L-cysteinyl)glycine	211101	HMDB0257412									NC(CCC(=O)NC(CSN=O)C(=O)NCC(O)=O)C(O)=O	HYHSBSXUHZOYLX-UHFFFAOYSA-N	Organic acids and derivatives	Carboxylic acids and derivatives	Amino acids, peptides, and analogues	Level 4	42.4	22.3	M+NH4	C10H16N4O7S	-0.654613		0.94433	44594.1	8722.59	5.11248	2.35402	Up	0.000710322	0.00178657	33066	29456.2	25963.2	47121.8	67606.4	64351	12251	6495.14	9424.75	6700.52	10904	6560.18
186	218.126	12.166	GCMS	L-Threonine	46907	HMDB0000167	32		16857	C00188	sce00260,sce00261,sce00290,sce00470,sce00860,sce00970	Glycine, serine and threonine metabolism|Monobactam biosynthesis|Valine, leucine and isoleucine biosynthesis|D-Amino acid metabolism|Porphyrin metabolism|Aminoacyl-tRNA biosynthesis	6288	72-19-5	C[C@@H](O)[C@H](N)C(O)=O	AYFVYJQAPQTCCC-GBXIJSLDSA-N	Organic acids and derivatives	Carboxylic acids and derivatives	Amino acids, peptides, and analogues	Level 1	95.2	93.8		C4H9NO3		411248	0.942662	860399	1.31144e+06	0.656073	-0.608072	Down	2.59756e-05	0.000107176	982703	873723	955482	877399	664007	809080	1.43641e+06	1.39095e+06	1.35229e+06	1.25425e+06	1.17132e+06	1.26341e+06
0.68_959.3593m/z	959.359	0.682283	LCMS-neg	trans-2-(3-Methoxy-5-methylsulfonyl-4-propoxyphenyl)-5-(3,4,5-trimethoxyphenyl)tetrahydrofuran	208124	HMDB0253843							122161		CCCOC1=C(OC)C=C(C=C1S(C)(=O)=O)C1CCC(O1)C1=CC(OC)=C(OC)C(OC)=C1	NZWPFJNQOZFEDT-UHFFFAOYSA-N	Benzenoids	Benzene and substituted derivatives	Benzenesulfonyl compounds	Level 4	37	0	2M-H	C24H32O8S	3.15079		0.942057	4011.16	35140.1	0.114148	-3.13103	Down	2.30005e-08	4.9155e-07	3166.95	9.06897e-06	5213.85	4729.42	2016.65	8940.11	35799.4	35984.4	35876.7	29023.1	33558.9	40598.1
11.99_467.3129m/z	467.313	11.9915	LCMS-pos	MG(0:0/24:6(6Z,9Z,12Z,15Z,18Z,21Z)/0:0)	51376	HMDB0011560							53480974		[H]C(CO)(CO)OC(=O)CCCC\C=C/C\C=C/C\C=C/C\C=C/C\C=C/C\C=C/CCC	AVASJSIRAIRDIT-JDPCYWKWSA-N	Lipids and lipid-like molecules	Glycerolipids	Monoradylglycerols	Level 2	45.2	0.0398	M+Na	C28H44O4	-0.665238		0.941032	27854.2	61734.2	0.451195	-1.14818	Down	6.63804e-05	0.000235499	21851.9	26095.6	27357.3	29497.9	31519	30803.3	42512.1	74243.3	63018.4	54208.9	74343.9	62078.5
5.45_485.2284m/z	485.228	5.45295	LCMS-pos	Solacetal B	3333			LMFA02000382							C(CCCCCCC[C@@H]1O[C@H](C2=CC=C(O)C=C2)O[C@H](/C=C\C/C=C/CC)[C@H]1O)(=O)OC	DNRPVMBGWBVXOO-QFDBAHOHSA-N	Benzenoids	Phenols	1-hydroxy-2-unsubstituted benzenoids	Level 4	40.7	15.1	M+K	C26H38O6	-3.52894		0.940119	35638.5	3841.11	9.27819	3.21384	Up	1.76419e-06	1.26077e-05	37525.2	42524.8	37070.8	42389.2	21571.8	32749.5	3137.57	5398.01	3105.65	3182.33	4961.55	3261.55
11.61_617.3706m/z	617.371	11.6114	LCMS-neg	Cimimanol B	44593			LMST01100020							C1C[C@H](O[C@H]2[C@H](O)[C@@H](O)[C@H](O)CO2)C(C)(C)[C@]2([H])CC[C@@]3([H])[C@]4(C)C[C@@H]5O[C@](OC)(CO)C[C@@H](C)[C@]5([H])[C@@]4(C)[C@H](OC(=O)C)C[C@@]43C[C@]124	NQZPXPDAYRPYOC-JKRCDTBMSA-N	Lipids and lipid-like molecules	Prenol lipids	Triterpenoids	Level 4	38.7	2.56	M-H2O-H	C35H56O10	1.69771		0.938121	5068.61	36085.2	0.140462	-2.83175	Down	3.78587e-07	3.75595e-06	3153.78	4740.68	3431.19	6983.2	4218.19	7884.62	37641.8	43879.6	29750.4	27756.6	40508.4	36974.6
1.20_226.1549m/z	226.155	1.2007	LCMS-pos	Lysylproline	53980	HMDB0028959	85861		74567				171204	52766-27-5	NCCCC[C@H](N)C(=O)N1CCC[C@H]1C(O)=O	AIXUQKMMBQJZCU-IUCAKERBSA-N	Organic acids and derivatives	Carboxylic acids and derivatives	Amino acids, peptides, and analogues	Level 1	59	95	M+H-H2O	C11H21N3O3	-0.536942		0.936915	44329.8	75195.5	0.589527	-0.76237	Down	1.5982e-07	2e-06	44833.7	50576.8	38867	46252.7	44438.7	41010	73873	81283.2	71963.7	78134.2	69574.1	76345.1
10.75_323.2230m/z	323.223	10.752	LCMS-neg	alpha-calendic acid	651	HMDB0030962		LMFA01030144	86148				5282818	28872-28-8	C(=C/C=C\CCCCC)\C=C\CCCCCCC(=O)O	DQGMPXYVZZCNDQ-KBPWROHVSA-N	Lipids and lipid-like molecules	Fatty Acyls	Lineolic acids and derivatives	Level 1	63.5	86.2	M+FA-H	C18H30O2	0.819816		0.936722	19835.1	50502.6	0.392754	-1.3483	Down	5.70312e-08	9.05615e-07	17185.9	21274.4	19886.6	20130.4	20245.3	20288.2	45911.7	55749	52894.4	43369.6	55353.5	49737.6
275	220.103	14.833	GCMS	L-Cysteine	47101	HMDB0000574	63299		17561	C00097	sce00260,sce00270,sce00332,sce00430,sce00460,sce00470,sce00480,sce00730,sce00770,sce00920,sce00970,sce04122	Glycine, serine and threonine metabolism|Cysteine and methionine metabolism|Carbapenem biosynthesis|Taurine and hypotaurine metabolism|Cyanoamino acid metabolism|D-Amino acid metabolism|Glutathione metabolism|Thiamine metabolism|Pantothenate and CoA biosynthesis|Sulfur metabolism|Aminoacyl-tRNA biosynthesis|Sulfur relay system	5862	52-90-4	N[C@@H](CS)C(O)=O	XUJNEKJLAYXESH-REOHCLBHSA-N	Organic acids and derivatives	Carboxylic acids and derivatives	Amino acids, peptides, and analogues	Level 1	88.7	84.2		C3H7NO2S		499206	0.935867	18727.7	29234.3	0.640608	-0.642485	Down	0.00083418	0.0020504	17649.9	19432.1	18008.8	17968.6	13260.9	26046.1	31561.5	34658.4	29990.5	25015.1	26402.6	27777.6
558	202.098	22.456	GCMS	L-Tryptophan	47303	HMDB0000929	33		16828	C00078	sce00260,sce00380,sce00400,sce00970,sce00999	Glycine, serine and threonine metabolism|Tryptophan metabolism|Phenylalanine, tyrosine and tryptophan biosynthesis|Aminoacyl-tRNA biosynthesis|Biosynthesis of various plant secondary metabolites	6305	73-22-3	N[C@@H](CC1=CNC2=C1C=CC=C2)C(O)=O	QIVBCDIJIAJPQS-VIFPVBQESA-N	Organoheterocyclic compounds	Indoles and derivatives	Indolyl carboxylic acids and derivatives	Level 1	90.5	84.3		C11H12N2O2		776811	0.932473	382753	586747	0.65233	-0.616325	Down	0.000187815	0.000557664	416175	383175	428978	398550	301075	368565	658167	690156	568514	490623	543770	569252
212	218.132	13.208	GCMS	Dl-Homoserine	257719		288			C00263	sce00260,sce00270,sce00300,sce00920	Glycine, serine and threonine metabolism|Cysteine and methionine metabolism|Lysine biosynthesis|Sulfur metabolism	779	1927-25-9	C(CO)C(C(=O)O)N	UKAUYVFTDYCKQA-UHFFFAOYSA-N	Organic acids and derivatives	Carboxylic acids and derivatives	Amino acids, peptides, and analogues	Level 1	91	88.8		C4H9NO3		445558	0.929283	83401.3	126980	0.656805	-0.606463	Down	8.2584e-05	0.00028232	97108	85895	90232.6	85560.5	61329.4	80282.2	138955	140582	129657	114719	113836	124134
0.63_272.1717m/z	272.172	0.634967	LCMS-pos	Pimonidazole	210389	HMDB0256554	44852						50981	70132-50-2	OC(CN1C=CN=C1[N+]([O-])=O)CN1CCCCC1	WVWOOAYQYLJEFD-UHFFFAOYSA-N	Organic 1,3-dipolar compounds	Allyl-type 1,3-dipolar organic compounds	Organic nitro compounds	Level 4	37.6	0	M+NH4	C11H18N4O3	-0.153065		0.92821	76794.7	42437.7	1.80959	0.85566	Up	0.000110318	0.000356635	99206.9	76363.6	83569.8	73050.7	69354.3	59223.2	43541.2	42398.4	41515.1	43312.5	39623.8	44235.4
10.27_552.3319m/z	552.332	10.2747	LCMS-neg	PC(17:1(9Z)/0:0)	19876		76568	LMGP01050126					24779451		[C@](COP(=O)([O-])OCC[N+](C)(C)C)([H])(O)COC(CCCCCCC/C=C\CCCCCCC)=O	LPMGFNAQZPADDZ-FJIRUFBNSA-N	Lipids and lipid-like molecules	Glycerophospholipids	Glycerophosphocholines	Level 3	55.8	87.5	M+FA-H	C25H50NO7P	2.32412		0.923965	2298.13	32714.2	0.0702486	-3.83139	Down	3.42325e-06	2.08848e-05	1949.24	2257.03	2350.84	2693.06	2076.9	2461.71	31684.8	44494.3	26121.1	23467.1	40075.7	30442.3
3.72_205.0969n	205.097	3.71765	LCMS-pos	9-(trans-4-Hydroxy-2-buten-1-yl)adenine	204874	HMDB0250028							128656		NC1=NC=NC2=C1N=CN2CC=CCO	DYLIWHYUXAJDOJ-UHFFFAOYSA-N	Organoheterocyclic compounds	Imidazopyrimidines	Purines and purine derivatives	Level 3	46.8	47.8	M+, M+H	C9H11N5O	2.56431		0.922572	113650	146372	0.776449	-0.365037	Down	0.000242339	0.000696945	110860	117217	123308	123496	97623.4	109398	158806	160162	141472	134446	141776	141569
3.68_568.2857n	569.293	3.67567	LCMS-pos	Canesceol	58188	HMDB0034084	89704						3729509	82228-15-7	CC1OC(OC2CCC3(CO)C4C(O)CC5(C)C(CCC5(O)C4CCC3(O)C2)C2=CC(=O)OC2)C(O)C(O)C1O	BUGNRCRUPAIYMD-UHFFFAOYSA-N	Lipids and lipid-like molecules	Steroids and steroid derivatives	Steroid lactones	Level 4	40.8	12.7	M+H, M+Na	C29H44O11	-4.65594		0.917037	14142.9	43154.1	0.327731	-1.60942	Down	5.84869e-09	1.79948e-07	17015.5	13862.4	14111.2	15228.1	12306.7	12333.6	48000.8	41068	46861.3	42814.2	40760.9	39419.1
173	204.122	11.756	GCMS	L-Serine	46917	HMDB0000187	30		17115	C00065	sce00260,sce00261,sce00270,sce00460,sce00470,sce00564,sce00600,sce00630,sce00680,sce00920,sce00970	Glycine, serine and threonine metabolism|Monobactam biosynthesis|Cysteine and methionine metabolism|Cyanoamino acid metabolism|D-Amino acid metabolism|Glycerophospholipid metabolism|Sphingolipid metabolism|Glyoxylate and dicarboxylate metabolism|Methane metabolism|Sulfur metabolism|Aminoacyl-tRNA biosynthesis	5951	56-45-1	N[C@@H](CO)C(O)=O	MTCFGRXMJLQNBG-REOHCLBHSA-N	Organic acids and derivatives	Carboxylic acids and derivatives	Amino acids, peptides, and analogues	Level 1	94.6	92.6		C3H7NO3		397747	0.914922	3.95122e+06	5.93241e+06	0.666039	-0.586321	Down	8.12331e-05	0.000278502	4.12678e+06	3.7807e+06	4.7995e+06	4.35083e+06	2.94803e+06	3.70147e+06	6.42882e+06	6.2656e+06	6.20364e+06	5.62159e+06	5.37471e+06	5.70008e+06
11.28_406.2795m/z	406.279	11.2755	LCMS-pos	5,6-Dihydroxyprostaglandin F1a	51835	HMDB0012109			139312	C06475			6439819	11000-26-3	CCCCC[C@H](O)\C=C\[C@H]1[C@H](O)C[C@H](O)[C@@H]1CC(O)C(O)CCCC(O)=O	SAAOVBGAFHJPIF-NYNACFBQSA-N	Lipids and lipid-like molecules	Fatty Acyls	Eicosanoids	Level 4	45.3	33.4	M+NH4	C20H36O7	-1.16196		0.913738	68749.7	38028.2	1.80786	0.854284	Up	2.02587e-05	8.69029e-05	68469.3	55336.1	62968.5	67320.1	74232.6	84171.6	40956.5	36576.1	36938.7	36042.7	38194.2	39461
11.25_490.2926n	513.282	11.2542	LCMS-pos	Caudatin	204603	HMDB0249707							73816098		CC(C)C(C)=CC(=O)OC1CC2C3(C)CCC(O)CC3=CCC2(O)C2(O)CCC(O)(C(C)=O)C12C	VWLXIXALPNYWFH-UHFFFAOYSA-N	Lipids and lipid-like molecules	Steroids and steroid derivatives	Pregnane steroids	Level 3	48.4	47	M+H, M+Na	C28H42O7	-0.924478		0.913091	1367.39	30717.4	0.0445151	-4.48956	Down	9.16975e-08	1.27369e-06	2180.17	302.386	2151.53	650.666	2220.21	699.357	22141	34918.1	30591.8	27156.5	34688.5	34808.2
3.56_663.3115m/z	663.312	3.56347	LCMS-neg	Spectinomycin	53180	HMDB0015055	2476		9215	C02078			15541	1695-77-8	[H][C@@]12O[C@H](C)CC(=O)[C@]1(O)O[C@]1([H])[C@@H](NC)[C@@H](O)[C@@H](NC)[C@H](O)[C@@]1([H])O2	UNFWWIHTNXNPBV-WXKVUWSESA-N	Organoheterocyclic compounds	Dioxanes	1,4-dioxanes	Level 4	37.1	3.42	2M-H	C14H24N2O7	3.13306		0.908946	12719.6	41597.2	0.30578	-1.70944	Down	1.0188e-09	5.90617e-08	13463.5	12504.4	12172.3	12928.3	14092.2	11156.7	40142.2	36894.9	40660.8	44925.8	41871.5	45088
378	231.105	18.133	GCMS	3'-O-[3'-O-(5'-Adenylyl)-5'-Cytidylyl]Cytidine	546262								446781		C1=CN(C(=O)N=C1N)C2C(C(C(O2)CO)OP(=O)(O)OCC3C(C(C(O3)N4C=CC(=NC4=O)N)O)OP(=O)(O)OCC5C(C(C(O5)N6C=NC7=C(N=CN=C76)N)O)O)O	SYSZGJKBOHEMPB-FIVCZYLNSA-N	Nucleosides, nucleotides, and analogues	Nucleoside and nucleotide analogues	Oligonucleotides	Level 1	91.6	86.1		C28H37N11O18P2		608773	0.901217	133092	90479.5	1.47096	0.556761	Up	6.58971e-05	0.000234017	156195	144004	130576	126967	117404	123406	96053.3	89031.4	96399.5	95763.6	86349.5	79279.6
3.72_188.0705m/z	188.07	3.71765	LCMS-pos	N-(2,5-Dihydroxyphenyl)pyridinium(1+)	63900	HMDB0040768	95233						411955	33354-74-4	OC1=CC(=C(O)C=C1)[N+]1=CC=CC=C1	BYQQTWROSPBRIU-UHFFFAOYSA-O	Benzenoids	Phenols	Benzenediols	Level 2	41.9	0.0238	M+	C11H10NO2+	-3.55638		0.900948	107266	138550	0.774204	-0.369214	Down	0.000292394	0.000822344	105733	111260	115956	115307	91699.6	103640	151907	151309	134668	124615	134590	134209
319	245.113	16.229	GCMS	2,4-Dihydroxypentanedioic Acid	546294								13644070		C(C(C(=O)O)O)C(C(=O)O)O	FTWPXBYNGOWCHI-UHFFFAOYSA-N	Organic acids and derivatives	Hydroxy acids and derivatives	Short-chain hydroxy acids and derivatives	Level 3	71	51.6		C5H8O6		545673	0.899943	19970.5	13478.7	1.48164	0.567192	Up	0.000152637	0.000470435	21034.4	23757.1	17766.9	21218.6	18167.4	17878.4	14981.9	13799.3	12686.7	14120	13667.6	11616.5
12.73_291.1949m/z	291.195	12.726	LCMS-pos	Octyl 4-methoxycinnamic acid	83377	HMDB0061861	43282						5355130		[H]\C(=C(\[H])C1=CC=C(OC)C=C1)C(=O)OCC(CC)CCCC	YBGZDTIWKVFICR-JLHYYAGUSA-N	Phenylpropanoids and polyketides	Cinnamic acids and derivatives	Cinnamic acid esters	Level 3	55.5	83.5	M+H	C18H26O3	-2.04955		0.899638	32934.6	471.286	69.8825	6.12686	Up	0.000881157	0.00214081	17568.1	27798.3	51000.6	49564.7	10290.9	41385.1	264.268	864.602	336.811	382.919	600.902	378.212
8.33_580.3268m/z	580.327	8.32605	LCMS-neg	PC(16:1(9Z)/2:0)	18298		39434	LMGP01010693	131659				24778770		[C@](COP(=O)([O-])OCC[N+](C)(C)C)([H])(OC(C)=O)COC(CCCCCCC/C=C\CCCCCC)=O	QALLXIUHRUVULB-OKFWSBNLSA-N	Lipids and lipid-like molecules	Glycerophospholipids	Glycerophosphocholines	Level 3	51.3	66.4	M+FA-H	C26H50NO8P	2.25189		0.896581	3814.2	32377.1	0.117805	-3.08552	Down	2.22818e-06	1.51186e-05	6343.3	4047.67	1699.52	3590.89	2399.94	4803.85	25860.7	45876.4	31377.1	31463.6	32100.5	27584.3
8.61_336.9681m/z	336.968	8.60873	LCMS-neg	5-Iodo-2-pyrimidinone-2'-deoxyribose	202133	HMDB0246815							14326905		OCC1OC(CC1O)N1C=C(I)C=NC1=O	XIJXHOVKJAXCGJ-UHFFFAOYSA-N	Nucleosides, nucleotides, and analogues	Pyrimidine nucleosides	Pyrimidine 2'-deoxyribonucleosides	Level 4	40.2	9.36	M-H	C9H11IN2O4	-2.94705		0.895967	1135.3	29343.6	0.0386898	-4.6919	Down	2.42002e-07	2.72462e-06	401.666	1533.41	819.046	1295.15	889.13	1873.39	25549.4	36184.3	28126.7	20904.8	33677.4	31619.2
14.81_163.0977m/z	163.098	14.8101	LCMS-pos	1H-Pyrido[3,2-c][1,2]diazepine	202453	HMDB0247188									N1N=CC=CC2=C1C=CC=N2	VCJCULBSFIZKLM-UHFFFAOYSA-N	Organoheterocyclic compounds	Pyridines and derivatives	Unclassified	Level 4	43.1	19	M+NH4	C8H7N3	-0.69016		0.895084	823017	774968	1.062	0.0867857	Up	0.0391961	0.0620909	860548	806594	859844	847707	763580	799830	763217	785030	803739	774567	801506	721748
0.70_561.1509m/z	561.151	0.698217	LCMS-neg	Nitrazepam	53579	HMDB0015534	1559		7581	C07487			4506	146-22-5	[O-][N+](=O)C1=CC2=C(NC(=O)CN=C2C2=CC=CC=C2)C=C1	KJONHKAYOJNZEC-UHFFFAOYSA-N	Organoheterocyclic compounds	Benzodiazepines	1,4-benzodiazepines	Level 4	38	0.273	2M-H	C15H11N3O3	-3.43039		0.889252	106826	73447.9	1.45445	0.540475	Up	0.00133735	0.00310339	130195	103335	106044	92807.1	90468.6	118109	70797.2	66450.1	83267	84778.4	56972.1	78422.4
4.32_279.1699m/z	279.17	4.32127	LCMS-pos	Ile Phe	266245		24033						7009596		CCC(C)C(C(=O)NC(CC1=CC=CC=C1)C(=O)O)N	WMDZARSFSMZOQO-DRZSPHRISA-N	Organic acids and derivatives	Carboxylic acids and derivatives	Amino acids, peptides, and analogues	Level 1	53.7	54.9	M+H	C15H22N2O3	-1.65806		0.888296	24478.5	53465.3	0.457839	-1.12709	Down	2.77165e-05	0.000113181	22707.7	29545.7	26880.9	24543.1	21175.9	22017.8	60398.3	62540.3	41786.9	41977.2	55606	58483.5
127	147.039	10.308	GCMS	Glycerol	46888	HMDB0000131	105		17754	C00116	sce00040,sce00052,sce00561,sce02010	Pentose and glucuronate interconversions|Galactose metabolism|Glycerolipid metabolism|ABC transporters	753	56-81-5	OCC(O)CO	PEDCQBHIVMGVHV-UHFFFAOYSA-N	Organic oxygen compounds	Organooxygen compounds	Carbohydrates and carbohydrate conjugates	Level 1	97.3	98.6		C3H8O3		348872	0.885803	4.94351e+06	3.22588e+06	1.53245	0.615842	Up	0.00270759	0.00574859	4.68752e+06	4.64507e+06	6.53022e+06	5.85681e+06	3.66477e+06	4.27669e+06	3.33008e+06	3.36746e+06	3.21832e+06	3.09343e+06	3.07924e+06	3.26678e+06
0.62_415.2032m/z	415.203	0.618133	LCMS-neg	Ocfentanil	209804	HMDB0255884							60575		COCC(=O)N(C1CCN(CCC2=CC=CC=C2)CC1)C1=CC=CC=C1F	NYISTOZKVCMVEL-UHFFFAOYSA-N	Benzenoids	Benzene and substituted derivatives	Anilides	Level 4	38.3	6.85	M+FA-H	C22H27FN2O2	-1.87374		0.884904	56532.4	21710.4	2.60393	1.38069	Up	0.00196764	0.0043322	63397.5	37353	84885.7	34124.5	71944.1	47489.5	20147.1	22731.7	27391.6	21957.1	21979.9	16055
8.29_343.2951m/z	343.295	8.28688	LCMS-pos	N-Myristoyl Proline	198564	HMDB0242058							10245787		CCCCCCCCCCCCCC(=O)N1CCCC1C(O)=O	OFWGTRJQCVYFBE-UHFFFAOYSA-N	Organic acids and derivatives	Carboxylic acids and derivatives	Amino acids, peptides, and analogues	Level 3	48.9	49.5	M+NH4	C19H35NO3	-1.18396		0.884667	47085.1	11651.6	4.04109	2.01474	Up	0.00723838	0.0136774	20601.8	30363.8	78935.5	72316.5	23190.6	57102.5	11780.1	13133	11403.3	6938.79	14393.6	12260.8
7.98_327.2180m/z	327.218	7.97912	LCMS-neg	oscr#20	10349			LMFA13040084	79142				86289780		O[C@@H]1C[C@@H](O)[C@H](C)O[C@H]1OCCCCCCCCCCCC(=O)O	HTPFVTWQRWJPNG-BVIKNXMNSA-N	Organic oxygen compounds	Organooxygen compounds	Carbohydrates and carbohydrate conjugates	Level 2	42.6	0	M-H2O-H	C18H34O6	0.907704		0.884298	22031.8	50282.3	0.438162	-1.19046	Down	1.13877e-05	5.48485e-05	22592	26153.6	18413.2	23584.6	17898.1	23549.2	46723.1	64323	49638.7	43196.4	54142.9	43669.7
309	218.104	15.891	GCMS	Phenylalanine	273927		63528			C02265	sce00360,sce00470	Phenylalanine metabolism|D-Amino acid metabolism	71567	673-06-3	C1=CC=C(C=C1)CC(C(=O)O)N	COLNVLDHVKWLRT-MRVPVSSYSA-N	Organic acids and derivatives	Carboxylic acids and derivatives	Amino acids, peptides, and analogues	Level 1	90.9	94.3		C9H11NO2		534423	0.878402	1.36805e+06	1.96767e+06	0.695267	-0.524361	Down	2.60194e-05	0.000107233	1.56277e+06	1.42224e+06	1.44867e+06	1.32523e+06	1.15279e+06	1.29663e+06	2.13923e+06	2.11225e+06	2.02282e+06	1.84881e+06	1.80663e+06	1.87626e+06
0.75_249.1444m/z	249.144	0.748267	LCMS-pos	N-Methylolpentamethylmelamine	209205	HMDB0255189	437124						152134		CN(C)C1=NC(=NC(=N1)N(C)C)N(C)CO	GELQGNSEMRPIQJ-UHFFFAOYSA-N	Organoheterocyclic compounds	Triazines	Aminotriazines	Level 4	42.3	21.4	M+Na	C9H18N6O	4.45249		0.875307	12286.8	38593.2	0.318368	-1.65123	Down	2.37907e-09	1.04826e-07	12461.5	13219.4	12223.8	12674.7	11146.3	11995.3	41975.4	43037.9	37614.5	37571.6	35235.4	36124.1
4.04_175.0607m/z	175.061	4.03827	LCMS-neg	3-keto-n-caproic acid	2044	HMDB0010717	35703	LMFA01060008	28422	C02122			439658	4380-91-0	C(C)CC(=O)CC(=O)O	BDCLDNALSPBWPQ-UHFFFAOYSA-N	Organic acids and derivatives	Keto acids and derivatives	Medium-chain keto acids and derivatives	Level 2	55.6	0	M+FA-H	C6H10O3	-3.83024		0.87226	39337.3	67225.9	0.585151	-0.773118	Down	2.07846e-05	8.831e-05	50577.8	41067.4	35424.1	36847.8	36073.7	36033.2	72034	61086.6	75927.5	72449.6	60910.2	60947.5
533	147.04	21.552	GCMS	N-Acetyl-D-Glucosamine	46936	HMDB0000215	3356		506227	C00140	sce00520,sce02010	Amino sugar and nucleotide sugar metabolism|ABC transporters	439174	7512-17-6	CC(=O)N[C@H]1C(O)O[C@H](CO)[C@@H](O)[C@@H]1O	OVRNDRQMDRJTHS-RTRLPJTCSA-N	Organic oxygen compounds	Organooxygen compounds	Carbohydrates and carbohydrate conjugates	Level 1	86.7	77.9		C8H15NO6		734778	0.870628	49575.5	78411.5	0.632248	-0.661439	Down	0.00939846	0.0173081	26491.2	59798.9	54171.3	60030.8	44983.7	51977.1	99183.5	98928.9	68012.9	56957.7	82836.1	64550.1
0.73_175.1084m/z	175.108	0.728717	LCMS-pos	Formyllysine	206937	HMDB0252452							12679627		NCCCCC(NC=O)C(O)=O	LIEIRDDOGFQXEH-UHFFFAOYSA-N	Organic acids and derivatives	Carboxylic acids and derivatives	Amino acids, peptides, and analogues	Level 2	48.1	0	M+H	C7H14N2O3	4.17088		0.870621	214610	177283	1.21055	0.275666	Up	0.00715352	0.0135514	236747	228553	210645	208520	181096	222098	207322	190994	168606	174530	155025	167219
286	355.12	15.221	GCMS	Trimethyllysine	546272								440121		C[N+](C)(C)CCCCC(C(=O)O)N	MXNRLFUSFKVQSK-QMMMGPOBSA-O	Organic acids and derivatives	Carboxylic acids and derivatives	Amino acids, peptides, and analogues	Level 3	72.8	58.6		C9H21N2O2+		512121	0.870357	4584.58	6802.79	0.673926	-0.569337	Down	0.0979743	0.139924	6773.43	939.684	6951.33	939.684	6499.6	5403.74	6464.84	8015.75	6727.55	5833.52	7374.32	6400.75
10.77_263.1286m/z	263.129	10.7743	LCMS-neg	(±)Abscisic Acid	266927		44318						5375199	14375-45-2	CC1=CC(=O)CC(C1(C=CC(=CC(=O)O)C)O)(C)C	JLIDBLDQVAYHNE-LXGGSRJLSA-N	Lipids and lipid-like molecules	Prenol lipids	Sesquiterpenoids	Level 4	47.2	40.7	M-H	C15H20O4	-1.12525		0.869033	34747.3	10.7586	3229.72	11.6572	Up	0.00955886	0.0175582	10659.2	14870.9	67550.3	45443	8727.65	61232.7	9.06897e-06	64.5517	9.06897e-06	9.06897e-06	9.06897e-06	9.06897e-06
0.75_348.0702m/z	348.07	0.748267	LCMS-pos	Glucose-6-glutamate	207213	HMDB0252776							71336986		NC(CCC(O)=O)C(=O)OCC(O)C(O)C(O)C(O)C=O	NQJPQZNYMMPJQU-UHFFFAOYSA-N	Organic acids and derivatives	Carboxylic acids and derivatives	Amino acids, peptides, and analogues	Level 2	38.3	0	M+K	C11H19NO9	3.41907		0.86373	30142.8	4097.99	7.3555	2.87882	Up	4.6837e-09	1.60864e-07	31995.6	24946.9	32670.7	33523.3	27587.1	30133	5484.14	5142.23	3997.58	3181.38	3563.06	3219.54
274	271.079	14.807	GCMS	Sumiki's Acid	47942	HMDB0002432	6680		89118	C20448			80642	6338-41-6	OCC1=CC=C(O1)C(O)=O	PCSKKIUURRTAEM-UHFFFAOYSA-N	Organoheterocyclic compounds	Furans	Furoic acid and derivatives	Level 1	87.1	82.1		C6H6O4		498341	0.862042	32830.9	46942.4	0.699387	-0.515836	Down	7.72131e-05	0.000267029	39422.8	35751.1	32917.6	30326.4	28285.3	30282.4	51312.8	47878.1	48586.5	47873.9	41370.9	44632.3
8.27_492.2743m/z	492.274	8.26958	LCMS-neg	1-(2-methoxy-5Z-hexadecenyl)-sn-glycero-3-phosphoserine	22476			LMGP03060013					137323949		C(O)(=O)[C@@]([H])(N)COP(OC[C@]([H])(O)COCC(OC)CC/C=C\CCCCCCCCCC)(=O)O	LTLBGXGZOHFPSW-FDBZRYSYSA-N	Lipids and lipid-like molecules	Glycerophospholipids	Glycerophosphoserines	Level 2	40.7	0	M-H2O-H	C23H46NO9P	2.1301		0.858962	6355.38	33097.8	0.192018	-2.38069	Down	1.08645e-05	5.30445e-05	9712.59	6890.03	3427.29	6589.97	3906.7	7605.68	26377.2	45918.1	28214.2	30640.8	39250.3	28186.3
1.34_137.0458m/z	137.046	1.34433	LCMS-pos	Hypoxanthine	46900	HMDB0000157	83		17368	C00262	sce00230	Purine metabolism	790	68-94-0	OC1=NC=NC2=C1NC=N2	FDGQSTZJBFJUBT-UHFFFAOYSA-N	Organoheterocyclic compounds	Imidazopyrimidines	Purines and purine derivatives	Level 4	48	42.3	M+H	C5H4N4O	0.0956564		0.858046	49227.2	22219.6	2.21549	1.14762	Up	2.0443e-05	8.72739e-05	42875.4	54366	55889.6	56671.8	35518.8	50041.6	21385.8	20915.9	25559.9	21257.4	25144.9	19053.7
0.67_214.0482m/z	214.048	0.665733	LCMS-neg	Glycerylphosphorylethanolamine	46875	HMDB0000114	5151		52330	C01233	sce00564,sce00565	Glycerophospholipid metabolism|Ether lipid metabolism	123874	1190-00-7	NCCOP(O)(=O)OCC(O)CO	JZNWSCPGTDBMEW-UHFFFAOYSA-N	Lipids and lipid-like molecules	Glycerophospholipids	Glycerophosphoethanolamines	Level 1	60.1	95	M-H	C5H14NO6P	-1.80213		0.852852	69325	96459.2	0.718698	-0.476543	Down	3.36717e-05	0.000133594	67170.5	76679.9	66733.8	73224.7	57415.8	74725.3	99673.8	102727	98796.4	95625.1	96992.4	84940.3
574	84.05	22.772	GCMS	Beta-D-Fructose 6-Phosphate	48204	HMDB0003971			16084	C05345			440641		OC[C@@]1(O)O[C@H](COP(O)(O)=O)[C@@H](O)[C@@H]1O	BGWGXPAPYGQALX-ARQDHWQXSA-N	Organic oxygen compounds	Organooxygen compounds	Carbohydrates and carbohydrate conjugates	Level 3	74	59.5		C6H13O9P		792342	0.846228	21079.3	29940.8	0.704034	-0.506284	Down	0.000194399	0.000576091	27114	23593.1	20748.2	18255.2	17273.1	19492.2	30636.8	28503.2	31075.3	30035.5	30112.4	29281.4
174	147.03	11.756	GCMS	Itaconic Acid	2875	HMDB0002092	44764	LMFA01170063	30838	C00490	sce00660	C5-Branched dibasic acid metabolism	811	97-65-4	C(=O)(O)C(=C)CC(=O)O	LVHBHZANLOWSRM-UHFFFAOYSA-N	Lipids and lipid-like molecules	Fatty Acyls	Fatty acids and conjugates	Level 3	74.2	58.5		C5H6O4		397747	0.8428	899134	1.25132e+06	0.71855	-0.476839	Down	8.5297e-06	4.34893e-05	931182	879991	1.01091e+06	949668	759556	863497	1.32446e+06	1.2869e+06	1.2049e+06	1.29695e+06	1.20624e+06	1.18845e+06
593	217.109	23.286	GCMS	Pseudouridine	47211	HMDB0000767	5734		17802	C02067	sce00240	Pyrimidine metabolism	15047	1445-07-4	OC[C@H]1O[C@H]([C@H](O)[C@@H]1O)C1=CNC(=O)NC1=O	PTJWIQPHWPFNBW-GBNDHIKLSA-N	Nucleosides, nucleotides, and analogues	Nucleoside and nucleotide analogues	Unclassified	Level 1	95.9	93.9		C9H12N2O6		817605	0.841323	252221	370074	0.681543	-0.553123	Down	0.00223068	0.0048221	263893	251176	280112	281457	187682	249008	413474	470345	366017	303444	340082	327081
0.73_230.0957m/z	230.096	0.728717	LCMS-pos	Orgothionenine	255319	HMDB0302353							10343		C[N+](C)(C)C(CC1=CNC(S)=N1)C([O-])=O	SSISHJJTAXXQAX-UHFFFAOYSA-N	Organic acids and derivatives	Carboxylic acids and derivatives	Amino acids, peptides, and analogues	Level 4	45.2	43.3	M+H	C9H15N3O2S	-0.151934		0.840422	17286.4	41692.1	0.414621	-1.27013	Down	3.29104e-09	1.29074e-07	18348.5	17290.6	18594.7	18452	13831	17201.8	42275.6	43222	45381.4	39889.5	38099.3	41285
104	147.03	9.587	GCMS	Glyceraldehyde	47365	HMDB0001051	4176		5445	C02154			751	56-82-6	OCC(O)C=O	MNQZXJOMYWMBOU-UHFFFAOYSA-N	Organic oxygen compounds	Organooxygen compounds	Carbohydrates and carbohydrate conjugates	Level 3	70.4	50.7		C3H6O3		324214	0.837647	81937.9	53865.9	1.52115	0.605158	Up	0.0048972	0.00966709	89159.7	80086.7	77888.1	92396.9	81513.3	70582.6	20338.7	68364.4	59692.7	66142	54822.9	53834.5
0.70_165.0397m/z	165.04	0.698217	LCMS-neg	Xylan	254858	HMDB0301774							50909243	9014-63-5	[H][C@]1(O)O[C@@]([H])(O)[C@]([H])(O)C([H])(O)[C@]1([H])O	HEHIOFQJTRFOKM-ASQQECOQSA-N	Organic oxygen compounds	Organooxygen compounds	Carbohydrates and carbohydrate conjugates	Level 1	60	87.1	M-H	C5H10O6	-4.60569		0.837454	91982.2	117361	0.783754	-0.351527	Down	1.60293e-05	7.13323e-05	102166	93480.8	91532.6	83570.7	95341.3	85801.7	115133	114891	126321	115795	115687	116340
0.63_209.1388m/z	209.139	0.62725	LCMS-pos	N'-nitrosoanabasine	64949	HMDB0041939	73171			C19477			14335	1133-64-8	O=NN1CCCCC1C1=CN=CC=C1	BXYPVKMROLGXJI-UHFFFAOYSA-N	Alkaloids and derivatives	Unclassified	Unclassified	Level 4	38.5	9.47	M+NH4	C10H13N3O	-4.68749		0.832671	1585.65	25765.3	0.0615419	-4.02229	Down	1.29622e-07	1.70082e-06	1688.82	1717.04	1195.84	1888.19	3023.99	9.06897e-06	24808.8	32718.5	23625.5	21159.1	22795.9	29484
3.88_510.2804n	511.288	3.8846	LCMS-pos	Sarcoehrendin C	3825			LMFA03010224					118713842		[C@H]1(/C=C/[C@@H](O)CCC(OC(=O)C)CC)[C@H](OC(=O)C)C[C@H](OC(=O)C)[C@@H]1C/C=C\CCCC(=O)OC	CUCRZDJHVWSMQX-XDIGYSIZSA-N	Lipids and lipid-like molecules	Fatty Acyls	Eicosanoids	Level 4	45.3	37.1	M+H, M+Na	C27H42O9	-4.91196		0.830981	43400.4	69802.8	0.621758	-0.685575	Down	0.000113356	0.000363167	51774.7	40021.5	44932.7	37878.5	47217.4	38577.9	77641.5	60305.8	73708.8	81265.7	60238.3	65656.6
112	231.118	9.915	GCMS	Acetoacetic Acid	2039	HMDB0000060	276	LMFA01060003	15344	C00164	sce00280,sce00310,sce00350,sce00650	Valine, leucine and isoleucine degradation|Lysine degradation|Tyrosine metabolism|Butanoate metabolism	96	541-50-4	CC(=O)CC(=O)O	WDJHALXBUFZDSR-UHFFFAOYSA-N	Organic acids and derivatives	Keto acids and derivatives	Short-chain keto acids and derivatives	Level 3	72.5	54.4		C4H6O3		335432	0.825967	20292	27996.7	0.724798	-0.464349	Down	3.81532e-05	0.000148332	21286.6	20698.8	20672.3	19647.6	19269.1	20177.7	30177.3	30810.3	29374.2	26309.7	24009.3	27299.7
1.25_115.0756m/z	115.076	1.24508	LCMS-pos	4-hydroxyhexenal	6482		36538	LMFA06000016					5283314	160708-91-8	CCC(O)/C=C/C([H])=O	JYTUBIHWMKQZRB-ONEGZZNKSA-N	Organic oxygen compounds	Organooxygen compounds	Carbonyl compounds	Level 4	39.1	0	M+H	C6H10O2	2.32618		0.825848	151323	122595	1.23433	0.303729	Up	0.00254472	0.00544491	147362	127064	157293	149960	160513	165744	111883	117300	116427	117601	131516	140843
691	324.153	25.603	GCMS	Guanosine	46890	HMDB0000133	87		16750	C00387	sce00230	Purine metabolism	6802	118-00-3	NC1=NC2=C(N=CN2[C@@H]2O[C@H](CO)[C@@H](O)[C@H]2O)C(=O)N1	NYHBQMYGNKIUIF-UUOKFMHZSA-N	Nucleosides, nucleotides, and analogues	Purine nucleosides	Unclassified	Level 1	86.3	79.6		C10H13N5O5		954125	0.824716	66875.3	95870.3	0.69756	-0.519612	Down	0.00114681	0.00270163	66943.7	66223.7	79014.5	75709.4	50639.4	62720.9	100646	112343	85390.5	78332.3	97597	100913
11.34_205.0858m/z	205.086	11.3381	LCMS-pos	Monoisobutyl phthalic acid	47783	HMDB0002056	58086		90038				92272	30833-53-5	CC(C)COC(=O)C1=CC=CC=C1C(O)=O	RZJSUWQGFCHNFS-UHFFFAOYSA-N	Benzenoids	Benzene and substituted derivatives	Benzoic acids and derivatives	Level 4	47.6	41.5	M+H-H2O	C12H14O4	-0.482205		0.824575	86979.7	60951.1	1.42704	0.513026	Up	0.000100641	0.000331661	89065.5	68802.5	85000.9	89688.1	98135.1	91185.9	64492	56884.6	58924.3	61996.6	60267.6	63141.4
0.63_233.1242m/z	233.124	0.62725	LCMS-pos	Hydroxypropionylcarnitine	8356	HMDB0013125		LMFA07070074					53481613		[C@H](C[N+](C)(C)C)(OC(=O)CCO)CC(=O)[O-]	QJGJXKFJFRSERW-QMMMGPOBSA-N	Lipids and lipid-like molecules	Fatty Acyls	Fatty acid esters	Level 2	38.1	0.233	M+	C10H19NO5	-8.9193		0.822967	17901.4	41471.7	0.431654	-1.21205	Down	1.47483e-07	1.87989e-06	23243.7	18060.6	19050	14736.2	14777.3	17540.6	37739.2	46090.3	43380.2	38269.2	40932.3	42418.6
9.76_365.2430m/z	365.243	9.76382	LCMS-pos	S-4-benzyl-3-((S)-3-hydroxy-2,2-dimethyloctanoyl)oxazolidin-2-one	274774		65461						124079542		CCCCCC(C(C)(C)C(=O)N1C(COC1=O)CC2=CC=CC=C2)O	BOLGBOZCCGUULF-IRXDYDNUSA-N	Organoheterocyclic compounds	Azolidines	Oxazolidines	Level 2	45.6	0.0396	M+NH4	C20H29NO4	-1.35116		0.818736	3924.63	27752.9	0.141414	-2.82201	Down	2.21071e-06	1.50573e-05	2521.4	5653.33	4453.18	4733.59	2458.42	3727.85	37136.1	30452.4	20886.4	23572.2	29928.8	24541.3
9.68_293.2107m/z	293.211	9.68352	LCMS-pos	15,16-EpODE	2986		74952	LMFA02000030					16061056		C(CCCCCCC/C=C\C=C\C(O)CC1OC1CC)(=O)O	OAFZOWOHMXJGNM-DEOFSOSHSA-N	Lipids and lipid-like molecules	Fatty Acyls	Fatty acids and conjugates	Level 1	68.7	71	M+H-H2O	C18H30O4	-1.42064		0.817003	11364	35720.7	0.318135	-1.65229	Down	5.60503e-06	3.1404e-05	8235.37	11605.7	12870.5	13957.7	8820.59	12694.3	32485.4	43022.1	27256.7	31452.4	42956.4	37151.5
4.77_211.1439m/z	211.144	4.76945	LCMS-pos	L,L-Cyclo(leucylprolyl)	280649	HMDB0034276	89817						102892	2873-36-1	CC(C)CC1C(=O)N2CCCC2C(=O)N1	SZJNCZMRZAUNQT-UHFFFAOYSA-N	Organic acids and derivatives	Carboxylic acids and derivatives	Amino acids, peptides, and analogues	Level 1	68.6	81.9	M+H	C11H18N2O2	-0.792118		0.815281	60664.1	84744.8	0.715844	-0.482282	Down	6.84375e-06	3.65522e-05	71641.7	56120.9	56597.2	58544.9	61260.9	59818.9	87891.2	79454.7	86153.2	84219.7	81122.3	89627.7
13.39_411.3253m/z	411.325	13.394	LCMS-pos	(6alpha,22E)-6-Hydroxy-4,7,22-ergostatrien-3-one	60949	HMDB0037380	92299						14015442	114020-59-6	CC(C)C(C)\C=C\C(C)C1CCC2C3=CC(O)C4=CC(=O)CCC4(C)C3CCC12C	IVVQZKHUQOPDBT-BQYQJAHWSA-N	Lipids and lipid-like molecules	Steroids and steroid derivatives	Ergostane steroids	Level 1	57	74.8	M+H	C28H42O2	-1.01513		0.814105	25297.3	52970.8	0.47757	-1.06621	Down	0.000607216	0.0015591	17929.1	20549.1	26886.3	27983.7	29240.1	29195.4	32662.4	62332.2	44761.2	49812.3	65915.5	62341.1
0.77_275.1346m/z	275.135	0.765767	LCMS-pos	Glutaminylglutamine	53831	HMDB0028795	23971		73846				7010587	54419-93-1	N[C@@H](CCC(N)=O)C(=O)N[C@@H](CCC(N)=O)C(O)=O	LOJYQMFIIJVETK-WDSKDSINSA-N	Organic acids and derivatives	Carboxylic acids and derivatives	Amino acids, peptides, and analogues	Level 2	38.6	0	M+H	C10H18N4O5	-1.50052		0.814088	37446.4	14089	2.65784	1.41026	Up	5.94224e-08	9.30169e-07	38370.2	37912.8	38035	41872.3	31091.1	37396.7	16466.1	16704.4	12478.7	13454.1	12170.9	13259.9
1.09_214.0088n	259.007	1.08947	LCMS-neg	Bis-A-tda	204216	HMDB0249237							97676		C(NC1=NN=CS1)NC1=NN=CS1	WMAHFAYLCMTHCB-UHFFFAOYSA-N	Organic nitrogen compounds	Organonitrogen compounds	Amines	Level 4	36.5	1.15	M-H, 2M-H, M+FA-H	C5H6N6S2	-3.50434		0.810219	29741.2	7089.2	4.19529	2.06877	Up	1.88591e-09	9.04164e-08	27199.3	29183	33665.2	31417.8	26359.2	30622.7	7105.4	7348.12	7333.42	7051.96	6986.77	6709.54
9.82_449.2315m/z	449.231	9.81657	LCMS-neg	PG(15:1(9Z)/0:0)	23680		80006	LMGP04050018					52927441		[H][C@](O)(CO)COP(OC[C@]([H])(O)COC(CCCCCCC/C=C\CCCCC)=O)(=O)O	WECFZWMCSXUKNW-SLVIYJBESA-N	Lipids and lipid-like molecules	Glycerophospholipids	Glycerophosphoglycerols	Level 4	38.7	3.5	M-H2O-H	C21H41O9P	1.04163		0.806609	12862.4	38315.3	0.335698	-1.57476	Down	0.000332463	0.000916193	15605.3	14219.6	8855.47	16391.7	8157.28	13944.8	24445.1	54258.3	45592.5	31972.3	43073.2	30550.5
78	241.041	8.699	GCMS	Methylphosphate	83285	HMDB0061711			340824				13130	812-00-0	COP(O)(O)=O	CAAULPUQFIIOTL-UHFFFAOYSA-N	Organic acids and derivatives	Organic phosphoric acids and derivatives	Phosphate esters	Level 1	94.8	91.6		CH5O4P		292505	0.805893	83658.9	126580	0.660915	-0.597463	Down	0.0214706	0.0364204	88409.7	80554.5	68776.3	124602	65560	74051.1	100627	156089	170473	86821.7	119146	126325
0.61_719.4281m/z	719.428	0.6119	LCMS-pos	PA(i-15:0/20:5(5Z,8Z,11Z,14Z,16E)-OH(18R))	220785	HMDB0267683									[H][C@@](COC(=O)CCCCCCCCCCCC(C)C)(COP(O)(O)=O)OC(=O)CCC\C=C/C\C=C/C\C=C/C\C=C/C=C/[C@H](O)CC	BDKLEALIWQSJJN-JBTGWQRXSA-N	Lipids and lipid-like molecules	Glycerophospholipids	Glycerophosphates	Level 4	38.7	17	M+Na	C38H65O9P	3.28835		0.804997	33125.3	6278.33	5.27612	2.39948	Up	0.00102605	0.00244948	34219.9	15529.1	35303.1	56196.2	23536.9	33966.4	15073	5306.63	3754.63	4839.03	3798.59	4898.09
10.62_626.2252m/z	626.225	10.617	LCMS-neg	Pirarubicin	210416	HMDB0256586							4844		COC1=CC=CC2=C1C(=O)C1=C(C(O)=C3CC(O)(CC(OC4CC(N)C(OC5CCCCO5)C(C)O4)C3=C1O)C(=O)CO)C2=O	KMSKQZKKOZQFFG-UHFFFAOYSA-N	Phenylpropanoids and polyketides	Anthracyclines	Unclassified	Level 3	47.6	62.3	M-H	C32H37NO12	1.43859		0.803782	4203.8	26808.3	0.15681	-2.67291	Down	1.19633e-08	2.94461e-07	3623.36	4390.71	2682.76	5741.35	3992.4	4792.25	30167.1	25474.9	21618.1	27896	29545.4	26148.4
0.78_241.1545m/z	241.155	0.782067	LCMS-pos	Cerulenin	53273	HMDB0015168			171741	C12058			5282054	17397-89-6	CC=CCC=CCCC(=O)[C@H]1O[C@H]1C(N)=O	GVEZIHKRYBHEFX-GHMZBOCLSA-N	Organoheterocyclic compounds	Epoxides	Oxirane carboxylic acids and derivatives	Level 4	41.4	11.1	M+NH4	C12H17NO3	-0.625109		0.802081	3371.39	25492.5	0.132251	-2.91865	Down	1.06167e-09	6.01443e-08	3302.07	3323.11	3518.53	3832.14	2353.88	3898.64	26469.9	29499.7	25511.9	23610.7	22381.7	25480.8
15.32_179.0927m/z	179.093	15.3153	LCMS-pos	4-Acetylimidazo[4,5-c]pyridine	58824	HMDB0034888	90276						577206	146874-38-6	CC(=O)C1=NC=CC2=C1NC=N2	WTOOGKIOBGXDDY-UHFFFAOYSA-N	Organoheterocyclic compounds	Imidazopyridines	Imidazo-[4,5-c]pyridines	Level 4	43.2	20	M+NH4	C8H7N3O	-0.446913		0.802052	585820	555960	1.05371	0.0754767	Up	0.00678988	0.0129519	596175	603051	567388	580793	580174	587337	531243	564597	545225	570783	576455	547455
70	145.067	8.43	GCMS	2-Hydroxy-2-Methyl-Butyric Acid	1875	HMDB0001987	45847	LMFA01050389	68454				95433	3739-30-8	C(=O)(O)C(O)(C)CC	MBIQENSCDNJOIY-UHFFFAOYSA-N	Lipids and lipid-like molecules	Fatty Acyls	Fatty acids and conjugates	Level 2	80.5	81.1		C5H10O3		282885	0.79997	28252.8	38157.2	0.740432	-0.433561	Down	2.97212e-05	0.00011989	28303.4	31838.8	29590	26055.9	27554.6	26174.1	42199.5	34456.5	37630.8	39431.1	37899.1	37326.3
7.91_274.2737m/z	274.274	7.90755	LCMS-pos	C16 Sphinganine	38928		41556	LMSP01040001	71050	C13915			656816		OC[C@]([H])(N)[C@]([H])(O)CCCCCCCCCCCCC	ZKLREJQHRKUJHD-JKSUJKDBSA-N	Organic nitrogen compounds	Organonitrogen compounds	Amines	Level 4	43.6	23.3	M+H	C16H35NO2	-1.47204		0.798004	235908	180022	1.31044	0.390054	Up	0.245739	0.311781	181011	364951	242089	192890	181094	253417	114133	129474	331845	229734	156419	118527
0.75_299.0998m/z	299.1	0.751517	LCMS-neg	(2R)-1-O-beta-D-Galactopyranosylglycerol	62029	HMDB0038664			144569				4302177	16232-91-0	OCC(O)COC1OC(CO)C(O)C(O)C1O	NHJUPBDCSOGIKX-UHFFFAOYSA-N	Lipids and lipid-like molecules	Glycerolipids	Glycosylglycerols	Level 2	43.6	16	M+FA-H	C9H18O8	5.49033		0.796107	6269.16	27905.9	0.224654	-2.15423	Down	7.2268e-11	1.19244e-08	7238.69	7191.75	6290.12	5302.79	5623.55	5968.08	30207.5	29440	27786	26166.8	27851.8	25983.5
8.90_347.1825m/z	347.183	8.89805	LCMS-pos	Blumealactone B	60346	HMDB0036666	91708						14021258	111545-47-2	CC1CCCC2(C)OC2C(OC(=O)C=C(C)C)C2C(OC(=O)C2=C)C1O	UMHQHFHQQZZQGN-UHFFFAOYSA-N	Lipids and lipid-like molecules	Prenol lipids	Terpene lactones	Level 2	49.8	0	M+H-H2O	C20H28O6	-7.67358		0.794964	7434.79	31550.5	0.235647	-2.0853	Down	0.000206599	0.000604386	3858.22	10695.8	10721.2	7838.23	4830.21	6665.08	49203.3	37410.4	24069.7	27926.4	27450	23243.2
160	292.13	11.276	GCMS	Dl-Glyceric Acid	257717	HMDB0000139	280			C00258	sce00030,sce00260,sce00561,sce00630,sce00680	Pentose phosphate pathway|Glycine, serine and threonine metabolism|Glycerolipid metabolism|Glyoxylate and dicarboxylate metabolism|Methane metabolism	752	473-81-4	C(C(C(=O)O)O)O	RBNPOMFGQQGHHO-UHFFFAOYSA-N	Organic oxygen compounds	Organooxygen compounds	Carbohydrates and carbohydrate conjugates	Level 3	76.2	62.7		C3H6O4		381942	0.793111	59665.3	78181.5	0.763164	-0.389935	Down	0.164491	0.220205	79644.3	75661.8	75703.3	66911.8	59131.2	939.684	84716.9	82381.3	79931	74517.5	69219.2	78323.5
0.71_256.0594m/z	256.059	0.71325	LCMS-neg	Avenin	203782	HMDB0248738	338418						95924		COP(=O)(NC(=O)OC(C)C)OC	XXRYFVCIMARHRS-UHFFFAOYSA-N	Organic acids and derivatives	Organic phosphoric acids and derivatives	Phosphate esters	Level 4	40.9	13.8	M+FA-H	C6H14NO5P	1.22216		0.792744	18121.8	43453.6	0.417037	-1.26175	Down	0.000452283	0.00119393	17946.2	21731.9	16427.1	20288.3	13522.5	18814.5	34787.8	48095.4	35805.7	40363	65311.6	36358.2
283	275.141	15.105	GCMS	2-Isopropyl-Malic Acid	2895	HMDB0000402	339	LMFA01170083	35128	C02504	sce00290,sce00620	Valine, leucine and isoleucine biosynthesis|Pyruvate metabolism	5280523	49601-06-1	C(=O)(O)[C@](C(C)C)(O)CC(O)=O	BITYXLXUCSKTJS-ZETCQYMHSA-N	Lipids and lipid-like molecules	Fatty Acyls	Fatty acids and conjugates	Level 2	84.9	79.2		C7H12O5		508260	0.792386	12777.7	17210.7	0.74243	-0.429673	Down	3.55228e-05	0.000139935	15268.2	13023.8	12912.8	12013.5	11494.7	11953.4	17372.8	17216.3	17356.4	17899.2	15790.7	17628.7
0.61_386.2508m/z	386.251	0.6119	LCMS-pos	Arginyl-prolyl-proline	204323	HMDB0249363							20155120		NC(CCCN=C(N)N)C(=O)N1CCCC1C(=O)N1CCCC1C(O)=O	YCYXHLZRUSJITQ-UHFFFAOYSA-N	Organic acids and derivatives	Carboxylic acids and derivatives	Amino acids, peptides, and analogues	Level 4	40.1	11.8	M+NH4	C16H28N6O4	-0.730557		0.791375	297.419	23037.6	0.0129101	-6.27535	Down	1.45851e-05	6.57248e-05	9.06897e-06	9.06897e-06	9.06897e-06	1784.51	9.06897e-06	9.06897e-06	20194.5	33178.3	18895.5	19033	30792.1	16132.5
215	128.063	13.323	GCMS	3-Amino-2-Piperidone	46995	HMDB0000323	5312		76341				5200225	1892-22-4	NC1CCCNC1=O	YCCMTCQQDULIFE-UHFFFAOYSA-N	Organic acids and derivatives	Carboxylic acids and derivatives	Amino acids, peptides, and analogues	Level 1	93.2	93.7		C5H10N2O		449345	0.791217	5.98325e+06	4.15906e+06	1.43861	0.524672	Up	0.00491883	0.00969654	6.26503e+06	5.88496e+06	6.78004e+06	6.51076e+06	4.25064e+06	6.20806e+06	5.04076e+06	5.24125e+06	4.14308e+06	3.08242e+06	3.40853e+06	4.03832e+06
0.67_325.1252m/z	325.125	0.665733	LCMS-neg	DL-Ethionine	206135	HMDB0251518			68662				6205		CCSCCC(N)C(O)=O	GGLZPLKKBSSKCX-UHFFFAOYSA-N	Organic acids and derivatives	Carboxylic acids and derivatives	Amino acids, peptides, and analogues	Level 4	41.9	19.7	2M-H	C6H13NO2S	-2.76451		0.790163	162663	133543	1.21805	0.284579	Up	0.00710026	0.0134648	170352	187564	128084	165848	158629	165503	142584	125408	133192	144046	125922	130109
222	218.1	13.515	GCMS	Aminomalonic Acid	47418	HMDB0001147	58024		17475	C00872			100714	1068-84-4	NC(C(O)=O)C(O)=O	JINBYESILADKFW-UHFFFAOYSA-N	Organic acids and derivatives	Carboxylic acids and derivatives	Amino acids, peptides, and analogues	Level 1	88	84		C3H5NO4		455667	0.786051	136524	188004	0.726176	-0.461608	Down	0.000891495	0.00216004	138002	153162	141711	145688	111708	128874	162258	168622	211789	218348	179746	187261
518	174.102	21.192	GCMS	3-Methoxytyramine	46830	HMDB0000022	67		742324	C05587	sce00350	Tyrosine metabolism	1669	554-52-9	COC1=C(O)C=CC(CCN)=C1	DIVQKHQLANKJQO-UHFFFAOYSA-N	Benzenoids	Phenols	Methoxyphenols	Level 2	85	75.1		C9H13NO2		719906	0.783619	127668	172524	0.739999	-0.434404	Down	0.000147845	0.000457639	148372	133549	132534	121196	109577	120777	187234	176086	182853	170925	151334	166712
0.68_779.2933m/z	779.293	0.682283	LCMS-neg	Chidamide	274670		64835						9800555	743420-02-2	C1=CC(=CN=C1)C=CC(=O)NCC2=CC=C(C=C2)C(=O)NC3=C(C=CC(=C3)F)N	WXHHICFWKXDFOW-BJMVGYQFSA-N	Benzenoids	Benzene and substituted derivatives	Anilides	Level 4	37.2	0	2M-H	C22H19FN4O2	2.7743		0.78354	34911.9	12133.2	2.87738	1.52476	Up	1.6525e-05	7.29923e-05	34579	29036.2	36089.6	39724.3	36629.3	33412.9	4318	17342.3	13186.4	4189.96	16172.1	17590.5
111	130.063	9.893	GCMS	2-Amino-3-Hydroxy-2-Methylpropanoic Acid	274164		63911			C02115			94309	5424-29-3	CC(CO)(C(=O)O)N	CDUUKBXTEOFITR-UHFFFAOYSA-N	Organic acids and derivatives	Carboxylic acids and derivatives	Amino acids, peptides, and analogues	Level 3	72.1	62.5		C4H9NO3		334679	0.781578	117689	166405	0.707244	-0.49972	Down	0.00392772	0.00795576	148263	114613	131788	139326	74726.6	97416.9	152817	185355	147685	183293	170610	158670
180	141.051	11.974	GCMS	(2s)-2-(Cyanoamino)Propanoic Acid	546273								18647689		CC(C(=O)O)NC#N	ADGFNXYXROZUOG-VKHMYHEASA-N	Organic acids and derivatives	Carboxylic acids and derivatives	Amino acids, peptides, and analogues	Level 1	87.9	83.7		C4H6N2O2		404925	0.778657	87849.2	119861	0.732924	-0.448265	Down	0.000596339	0.00153819	108608	92742.9	90223.1	81517.3	72876.9	81127.2	129009	123562	126957	121667	101650	116323
295	210.997	15.539	GCMS	Phosphoenolpyruvic Acid	46964	HMDB0000263			44897	C00074	sce00010,sce00020,sce00400,sce00440,sce00620,sce00680,sce00999	Glycolysis / Gluconeogenesis|Citrate cycle (TCA cycle)|Phenylalanine, tyrosine and tryptophan biosynthesis|Phosphonate and phosphinate metabolism|Pyruvate metabolism|Methane metabolism|Biosynthesis of various plant secondary metabolites	1005	138-08-9	OC(=O)C(=C)OP(O)(O)=O	DTBNBXWJWCWCIK-UHFFFAOYSA-N	Organic acids and derivatives	Organic phosphoric acids and derivatives	Phosphate esters	Level 3	76.7	61.8		C3H5O6P		522706	0.778288	110587	78373.4	1.41103	0.49675	Up	0.00518053	0.010159	144760	124889	114239	99144	90613.3	89878.5	77270.3	75459.6	71894.9	78159.4	82532	84924.5
0.62_437.1853m/z	437.185	0.618133	LCMS-neg	Nitro-D-arginine	209593	HMDB0255636							19347875		NC(N)=NCCCC(N[N+]([O-])=O)C(O)=O	WRLUODMOTSXWIP-UHFFFAOYSA-N	Organic acids and derivatives	Carboxylic acids and derivatives	Amino acids, peptides, and analogues	Level 4	41	12.9	2M-H	C6H13N5O4	-2.14625		0.777486	74319.6	43208.9	1.72001	0.782414	Up	0.0186756	0.0321375	48089.9	52605.5	102297	64797	108698	69430.5	57634.4	37901.6	30422.3	38682	48115.5	46497.9
12.20_430.3079n	431.315	12.1963	LCMS-pos	Hecogenin	44470		43920	LMST01080014	5633	C08902			91453	467-55-0	C1[C@]2(C)[C@@]3([H])CC(=O)[C@]4(C)[C@H]5[C@@H]([C@]6(O[C@H]5C[C@@]4([H])[C@]3([H])CC[C@@]2([H])C[C@@H](O)C1)CC[C@@H](C)CO6)C	QOLRLLFJMZLYQJ-LOBDNJQFSA-N	Lipids and lipid-like molecules	Prenol lipids	Triterpenoids	Level 3	53.1	69.9	M+H, M+Na	C27H42O4	-0.880681		0.77578	11262	34262.1	0.3287	-1.60516	Down	7.03315e-05	0.00024706	7991.63	10953	7957.46	11815	13163.5	15691.4	23689.6	40691.8	37631.4	27313.5	44817	31429.6
4.97_245.1282m/z	245.128	4.9661	LCMS-pos	Phenylalanylproline	51195	HMDB0011177			74750				7020641	7669-65-0	N[C@@H](CC1=CC=CC=C1)C(=O)N1CCC[C@H]1C(O)=O	WEQJQNWXCSUVMA-RYUDHWBXSA-N	Organic acids and derivatives	Carboxylic acids and derivatives	Amino acids, peptides, and analogues	Level 3	49.9	53.9	M+H-H2O	C14H18N2O3	-1.02502		0.775425	45698.5	68344.5	0.668649	-0.580679	Down	4.66773e-05	0.000174807	49739	54394.4	38202.5	40853.6	47219.7	43782	72952.6	64775	66174.3	77299.5	62945.6	65920.3
5.06_449.2669n	467.301	5.0647	LCMS-pos	6-(3-(Pyrrolidin-1-yl)propoxy)-2-(4-(3-(pyrrolidin-1-yl)propoxy)phenyl)benzo[d]oxazole	206270	HMDB0251669							45102599		C(COC1=CC=C(C=C1)C1=NC2=C(O1)C=C(OCCCN1CCCC1)C=C2)CN1CCCC1	YMYJXFUPMPMETB-UHFFFAOYSA-N	Organoheterocyclic compounds	Azoles	Oxazoles	Level 4	36.5	2.98	M+H, M+NH4	C27H35N3O3	-2.0139		0.774197	25508.2	712.301	35.811	5.16233	Up	0.00120584	0.00283321	17483.2	17446.5	45069.5	39927.3	11842.3	21280.3	1201.97	525.855	676.389	384.928	890.007	594.654
0.81_172.0245m/z	172.025	0.810317	LCMS-neg	Hydroxyminaline	58406	HMDB0034368	89879						55287504		OC(=O)C1=CC(O)=CN1	FCGOBISRCUOUQH-UHFFFAOYSA-N	Organoheterocyclic compounds	Pyrroles	Pyrrole carboxylic acids and derivatives	Level 4	45.7	34.9	M+FA-H	C5H5NO3	-4.71792		0.769254	6230.13	26768.6	0.23274	-2.10321	Down	2.04421e-07	2.38424e-06	7528.49	5789.72	7236.52	5111.21	4913.6	6801.24	32148.6	30185.1	27616.2	24861.3	22475.3	23325
219	237.078	13.393	GCMS	Capric Acid	57	HMDB0000511	336	LMFA01010010	30813	C01571	sce00061	Fatty acid biosynthesis	2969	334-48-5	CCCCCCCCCC(=O)O	GHVNFZFCNZKVNT-UHFFFAOYSA-N	Lipids and lipid-like molecules	Fatty Acyls	Fatty acids and conjugates	Level 3	73.7	59.7		C10H20O2		451650	0.768755	4875.18	3033.31	1.60721	0.684561	Up	0.165221	0.220935	6068	5692.94	939.684	5126.58	5545.85	5878.02	5175.66	939.684	939.684	5088.38	5116.79	939.684
508	174.1	20.965	GCMS	N2-Acetylornithine	48074	HMDB0003357	3303		16543	C00437	sce00220	Arginine biosynthesis	439232	6205-08-9	CC(=O)N[C@@H](CCCN)C(O)=O	JRLGPAXAGHMNOL-LURJTMIESA-N	Organic acids and derivatives	Carboxylic acids and derivatives	Amino acids, peptides, and analogues	Level 2	83.2	77.2		C7H14N2O3		710528	0.768587	219259	297074	0.738064	-0.438183	Down	0.000844718	0.00206352	260868	230087	223450	204330	191178	205643	356359	298184	295777	294812	264720	272590
13.89_284.2944m/z	284.294	13.8949	LCMS-pos	2-Tetradecylcyclobutanone	61057	HMDB0037517	92388						566940	35493-47-1	CCCCCCCCCCCCCCC1CCC1=O	HTZLOIBLMXPDGR-UHFFFAOYSA-N	Organic oxygen compounds	Organooxygen compounds	Carbonyl compounds	Level 4	45	29.7	M+NH4	C18H34O	-1.49012		0.767545	257764	213886	1.20515	0.269213	Up	0.191502	0.251	189951	217424	340867	212706	309939	275699	148765	187942	201645	286571	214881	243510
0.67_203.0668m/z	203.067	0.665733	LCMS-neg	Oxiracetam	209889	HMDB0255986									OC1CN(CC(O)=N)C(=O)C1	IHLAQQPQKRMGSS-UHFFFAOYSA-N	Organic acids and derivatives	Carboxylic acids and derivatives	Amino acids, peptides, and analogues	Level 4	46.8	39.3	M+FA-H	C6H10N2O3	-3.23139		0.764263	97374	119933	0.811902	-0.300622	Down	0.000308242	0.000860136	111549	101386	90304.4	89487.8	101030	90486.2	117525	119334	127778	121890	111952	121120
1.21_329.0853m/z	329.085	1.2128	LCMS-neg	4'-Azidocytidine	201957	HMDB0246625							129317836		NC1=NC(=O)N(C=C1)C1OC(CO)(N=[N+]=[N-])C(O)C1O	ODLGMSQBFONGNG-UHFFFAOYSA-N	Organic oxygen compounds	Organooxygen compounds	Carbohydrates and carbohydrate conjugates	Level 4	39.1	0.107	M+FA-H	C9H12N6O5	0.698152		0.763071	51132.1	73890.6	0.691998	-0.53116	Down	0.000127444	0.000401906	50141.9	50984.3	49960.2	57775.3	47160.9	50770.2	68511.9	75343.5	69402.5	62784.5	83254.1	84046.8
0.78_341.1817m/z	341.182	0.782067	LCMS-pos	Tibalosin	212493	HMDB0259074							163028		CC(NCCCCC1=CC=CC=C1)C(O)C1=CC2=C(SCC2)C=C1	FJLRGFADCXTJNV-UHFFFAOYSA-N	Benzenoids	Benzene and substituted derivatives	Phenylbutylamines	Level 4	42.5	30.7	M+	C21H27NOS	0.939518		0.762178	10561.4	31111.6	0.339468	-1.55865	Down	4.73503e-08	7.93395e-07	11297	9576.44	10818.9	10036.9	10975.6	10663.5	30730.3	27299.4	34489.7	35143	27219.6	31787.6
207	233.079	12.929	GCMS	(S)-3,4-Dihydroxybutyric Acid (Lithium Hydrate)	1865	HMDB00337	45841	LMFA01050378	137814				10920498		C(=O)(O)C[C@H](O)CO	DZAIOXUZHHTJKN-VKHMYHEASA-N	Organic acids and derivatives	Hydroxy acids and derivatives	Beta hydroxy acids and derivatives	Level 1	92	90		C4H8O4		436371	0.76177	19620.5	26325.7	0.745296	-0.424114	Down	0.000431168	0.00114497	23668.8	20265.4	20279.9	17901.1	17896.9	17710.7	28391.8	25531.8	28156.4	26714.4	22396.3	26763.7
0.71_267.0725m/z	267.072	0.71325	LCMS-neg	Fructose lactate	206973	HMDB0252491									CC(O)C(=O)OC1OC(O)(CO)C(O)C(O)C1O	ZMDXTLMYXHWJFS-UHFFFAOYSA-N	Organic oxygen compounds	Organooxygen compounds	Carbohydrates and carbohydrate conjugates	Level 1	49.8	51.6	M-H	C9H16O9	1.12599		0.760661	15869.5	35881.3	0.442277	-1.17698	Down	1.72061e-09	8.6491e-08	16410.8	15421.3	17908.4	16382.3	12612	16482.2	35503.3	36856.2	38279.5	33707.3	34800	36141.7
411	129.03	19.061	GCMS	1,5-Anhydrohexitol	199749	HMDB0244228			144042				219984		OCC1OCC(O)C(O)C1O	MPCAJMNYNOGXPB-UHFFFAOYSA-N	Organic oxygen compounds	Organooxygen compounds	Carbohydrates and carbohydrate conjugates	Level 3	70.3	50.7		C6H12O5		639339	0.758917	123096	174057	0.707215	-0.499779	Down	0.00924639	0.0170545	139062	122832	125801	124816	117707	108355	167775	161197	149115	240166	134900	191186
302	142.098	15.728	GCMS	Ornithine	46935	HMDB0000214	45121		15729	C00077	sce00220,sce00330,sce00470,sce00480,sce04148	Arginine biosynthesis|Arginine and proline metabolism|D-Amino acid metabolism|Glutathione metabolism|Efferocytosis	6262	3184-13-2	NCCC[C@H](N)C(O)=O	AHLPHDHHMVZTML-BYPYZUCNSA-N	Organic acids and derivatives	Carboxylic acids and derivatives	Amino acids, peptides, and analogues	Level 1	97.2	98.8		C5H12N2O2		528997	0.756332	1.56907e+07	1.13136e+07	1.38689	0.471856	Up	0.00413077	0.00831044	1.5694e+07	1.583e+07	1.77084e+07	1.68337e+07	1.17795e+07	1.62986e+07	1.34976e+07	1.39268e+07	1.12801e+07	8.81264e+06	9.64309e+06	1.07213e+07
185	257.114	12.15	GCMS	L-Cyclo(Alanylglycyl)	56066	HMDB0031547	87756		144050				107297	4526-77-6	CC1NC(=O)CNC1=O	ICCHEGCKVBMSTF-UHFFFAOYSA-N	Organic acids and derivatives	Carboxylic acids and derivatives	Amino acids, peptides, and analogues	Level 1	96.7	95		C5H8N2O2		410721	0.755317	158782	217090	0.731411	-0.451246	Down	0.00422981	0.00849055	218487	167603	160659	141218	130727	134000	233567	217927	244245	219291	188156	199355
504	353.145	20.873	GCMS	Xanthine	46978	HMDB0000292	82		17712	C00385	sce00230	Purine metabolism	1188	69-89-6	O=C1NC2=C(NC=N2)C(=O)N1	LRFVTYWOQMYALW-UHFFFAOYSA-N	Organoheterocyclic compounds	Imidazopyrimidines	Purines and purine derivatives	Level 2	82.6	71.4		C5H4N4O2		706727	0.753417	99016.9	134709	0.735045	-0.444095	Down	0.00158259	0.00359533	104800	103485	109487	106183	72723.1	97423.9	142201	157272	138318	113768	122467	134225
4.87_135.0442m/z	135.044	4.87152	LCMS-neg	2,6-DIHYDROXY-4-METHOXYTOLUENE	267021		44513						238769		CC1=C(C=C(C=C1O)OC)O	YPIDZFLQKNEKRA-UHFFFAOYSA-N	Benzenoids	Phenols	Methoxyphenols	Level 2	43	0	M-H2O-H	C8H10O3	-6.18499		0.753356	24255	1201.41	20.1888	4.33548	Up	0.000842677	0.00205994	15005.7	16556.7	42262.2	36279.3	14339.9	21086.4	1364.25	1230.44	1176.1	1109.89	1166.21	1161.57
10.11_624.2092m/z	624.209	10.1083	LCMS-neg	Methoxymorpholinyldoxorubicin	208654	HMDB0254553							360904		COC1CN(CCO1)C1CC(OC2CC(O)(CC3=C(O)C4=C(C(O)=C23)C(=O)C2=C(C=CC=C2OC)C4=O)C(=O)CO)OC(C)C1O	CTMCWCONSULRHO-UHFFFAOYSA-N	Phenylpropanoids and polyketides	Anthracyclines	Unclassified	Level 3	47.8	61	M-H2O-H	C32H37NO13	0.930485		0.751626	9289	29421.1	0.315726	-1.66326	Down	9.33051e-07	7.70847e-06	7393.41	10547.4	7761.96	9973.7	9016.57	11041	25498.8	35728.3	27157.3	26669.8	34332.4	27140
0.71_141.1022m/z	141.102	0.709667	LCMS-pos	1beta-Methylcarbapenem	200315	HMDB0244863							73323488		CC1C=CN2C1CC2=O	YKMONJZIUAOVEM-UHFFFAOYSA-N	Organoheterocyclic compounds	Lactams	Beta lactams	Level 4	44.1	25.1	M+NH4	C7H9NO	-0.594631		0.749788	9669.17	29072.9	0.332584	-1.58821	Down	4.44313e-08	7.5512e-07	10983.6	8965.74	10312.3	10171.4	7715.29	9866.67	29895.9	34636.3	28063.3	27219.6	28677.7	25944.4
1.13_372.1050m/z	372.105	1.13432	LCMS-neg	PharmaGSID_47330	293843		317802						9865233		CC(C)(C1=NC2=NC=C(N2N=C1)C3=CC(=C(C=C3)F)C4=C(C=CC=C4F)C#N)O	PCZLQMGFNUNVOM-UHFFFAOYSA-N	Benzenoids	Benzene and substituted derivatives	Biphenyls and derivatives	Level 4	37.2	0	M-H2O-H	C21H15F2N5O	-4.19295		0.748612	27797.3	47922	0.580052	-0.785745	Down	5.798e-06	3.22825e-05	29028.3	28179.6	33482.3	30985.4	20450.3	24657.8	47923.6	51950.3	50511.9	42568.1	48112.6	46465.6
646	313.214	24.577	GCMS	Mg(0:0/16:0/0:0)	10442	HMDB0011533	62317	LMGL01010025	75455				123409		OC[C@]([H])(OC(CCCCCCCCCCCCCCC)=O)CO	BBNYCLAREVXOSG-UHFFFAOYSA-N	Lipids and lipid-like molecules	Glycerolipids	Monoradylglycerols	Level 3	77.7	66.3		C19H38O4		891559	0.748254	2603.65	4570.25	0.569695	-0.811739	Down	0.247078	0.313258	939.684	7131.17	939.684	939.684	939.684	4731.99	939.684	6913.43	6577.44	5501.24	939.684	6550.05
8.48_379.2104m/z	379.21	8.48427	LCMS-neg	8alpha-8-Hydroxy-12-oxo-13-abieten-18-oic acid	59700	HMDB0035878	91084						245310	130252-62-9	CC(C)C1=CC2(O)CCC3C(C)(CCCC3(C)C(O)=O)C2CC1=O	BDGVLOCEQIJJDJ-UHFFFAOYSA-N	Lipids and lipid-like molecules	Prenol lipids	Diterpenoids	Level 1	54.2	67.7	M+FA-H	C20H30O4	-6.7213		0.747879	94371.9	57174	1.65061	0.722998	Up	0.0916389	0.132145	76797.5	85487.8	121256	121604	39260.8	121826	35634	101788	25631	23800.2	98620.5	57569.7
0.77_134.0207n	133.013	0.771667	LCMS-neg	D-Malic acid	56040	HMDB0031518	63096		30796	C00497	sce00650	Butanoate metabolism	92824	636-61-3	O[C@H](CC(O)=O)C(O)=O	BJEPYKJPYRNKOW-UWTATZPHSA-N	Organic acids and derivatives	Hydroxy acids and derivatives	Beta hydroxy acids and derivatives	Level 1	66.3	85.6	M-H2O-H, M-H	C4H6O5	-6.0986		0.747084	728067	665720	1.09365	0.129156	Up	0.25294	0.319782	860755	635950	797378	652405	618353	803563	764700	721079	691141	625744	595848	595811
662	397.343	25.018	GCMS	Behenic Acid	68	HMDB0000944	260	LMFA01010022	28941	C08281	sce01040	Biosynthesis of unsaturated fatty acids	8215	112-85-6	C(CCCCCCCCCCCCC(=O)O)CCCCCCCC	UKMSUNONTOPOIO-UHFFFAOYSA-N	Lipids and lipid-like molecules	Fatty Acyls	Fatty acids and conjugates	Level 1	85.8	78		C22H44O2		918452	0.747005	9480.89	12721.1	0.745291	-0.424124	Down	0.00101047	0.0024156	10017	9240.59	9084.58	9636.57	9450.35	9456.23	14620.3	13169.9	14209	10021.6	11637.4	12668.2
12.92_337.1666m/z	337.167	12.9193	LCMS-pos	3-(4-(2-Dimethylamino-1-methylethoxy)phenyl)-1H-pyrazolo(3,4-b)pyridine-1-acetic acid	200123	HMDB0244637							126855		CC(CN(C)C)OC1=CC=C(C=C1)C1=NN(CC(O)=O)C2=C1C=CC=N2	DYLPVOLNSXUKPG-UHFFFAOYSA-N	Organoheterocyclic compounds	Azoles	Pyrazoles	Level 4	41.7	16.6	M+H-H2O	C19H22N4O3	1.95976		0.7455	21643.9	43084.5	0.50236	-0.993206	Down	0.00012395	0.000392875	20893.3	22219.8	20720.6	24894	18848.6	22287.3	35149.9	51591.1	36282.3	38312.5	55353.5	41817.7
2.76_225.0879m/z	225.088	2.76252	LCMS-neg	2-(Prop-2-ynylamino)acetic acid	202278	HMDB0246989							185909		OC(=O)CNCC#C	XSJLQGMTIHCDSS-UHFFFAOYSA-N	Organic acids and derivatives	Carboxylic acids and derivatives	Amino acids, peptides, and analogues	Level 1	55.5	77.1	2M-H	C5H7NO2	-0.927203		0.744721	49343.1	68708.1	0.718156	-0.477632	Down	5.74087e-07	5.27829e-06	55929.1	52038.8	48086.7	46556.1	46699.1	46748.7	69913.9	70222	69886.6	69033.8	65504.7	67687.4
589	328.316	23.171	GCMS	Fructose 1-Phosphate	540852					C01094	sce00051,sce00400	Fructose and mannose metabolism|Phenylalanine, tyrosine and tryptophan biosynthesis		15978-08-2	O=P(O)(O)OCC1(O)OC(CO)C(O)C1O	RHKKZBWRNHGJEZ-VRPWFDPXSA-N	Organic oxygen compounds	Organooxygen compounds	Carbohydrates and carbohydrate conjugates	Level 3	79.6	66.2		C6H13O9P		811953	0.742656	31787.2	45645.2	0.696398	-0.522017	Down	0.0159373	0.027733	34280	26237.7	36502.6	32709	28064.6	32929.1	49809.4	52410.8	35610.1	33676.7	40154.1	62209.9
136	158.109	10.648	GCMS	L-Isoleucine	2489	HMDB0000172	23	LMFA01100047	17191	C00407	sce00280,sce00290,sce00460,sce00970	Valine, leucine and isoleucine degradation|Valine, leucine and isoleucine biosynthesis|Cyanoamino acid metabolism|Aminoacyl-tRNA biosynthesis	6306	73-32-5	C([C@@H](N)[C@@H](C)CC)(=O)O	AGPKZVBTJJNPAG-WHFBIAKZSA-N	Organic acids and derivatives	Carboxylic acids and derivatives	Amino acids, peptides, and analogues	Level 1	96.1	94.4		C6H13NO2		360500	0.741804	1.71891e+06	2.2809e+06	0.753607	-0.408115	Down	0.000572757	0.00148438	2.02794e+06	1.79135e+06	1.88266e+06	1.66487e+06	1.37434e+06	1.57228e+06	2.48124e+06	2.36812e+06	2.36943e+06	2.21935e+06	2.06839e+06	2.1789e+06
3.66_567.2793m/z	567.279	3.65695	LCMS-neg	Dihydroouabain	205955	HMDB0251322							3068		CC1OC(OC2CC(O)C3(CO)C4C(O)CC5(C)C(CCC5(O)C4CCC3(O)C2)C2COC(=O)C2)C(O)C(O)C1O	ZTFGOPUOTATSAL-UHFFFAOYSA-N	Lipids and lipid-like molecules	Steroids and steroid derivatives	Steroid lactones	Level 3	51.6	64.1	M-H2O-H	C29H46O12	-2.99342		0.741757	9471.11	28339	0.334207	-1.58119	Down	5.23937e-11	1.01215e-08	10472	10843	8822.52	9016.13	9628.04	8045.01	30082.9	28564.1	26510	28613.2	27691.4	28572.7
5.75_199.0972m/z	199.097	5.75247	LCMS-neg	2E-Decenedioic acid	2846	HMDB00603	74917	LMFA01170032	137808				6442613		C(/C=C/CCCCCCC(=O)O)(=O)O	XUNMWLWTZWWEIE-FNORWQNLSA-N	Lipids and lipid-like molecules	Fatty Acyls	Fatty acids and conjugates	Level 1	61.6	96.1	M-H	C10H16O4	-1.66574		0.741159	218257	261778	0.833747	-0.262318	Down	0.144823	0.19653	165340	227484	264749	275173	135927	240867	277694	269988	266651	189979	302217	264138
485	373.203	20.475	GCMS	Glycylproline	47179	HMDB0000721	23672		70744				3013625	704-15-4	NCC(=O)N1CCC[C@H]1C(O)=O	KZNQNBZMBZJQJO-YFKPBYRVSA-N	Organic acids and derivatives	Carboxylic acids and derivatives	Amino acids, peptides, and analogues	Level 1	86	82.6		C7H12N2O3		690285	0.740612	147170	202448	0.72695	-0.460071	Down	0.00489048	0.00965917	153308	170692	154050	153367	103863	147739	237183	235757	200058	158103	195432	188157
11.12_649.3609m/z	649.361	11.1159	LCMS-neg	Digoxigenin bisdigitoxoside	82676	HMDB0060818							5255791		CC1OC(CC(O)C1O)OC1C(O)CC(OC2CCC3(C)C(CCC4C3CC(O)C3(C)C(CCC43O)C3=CC(=O)OC3)C2)OC1C	NTSBMKIZRSBFTA-UHFFFAOYSA-N	Lipids and lipid-like molecules	Steroids and steroid derivatives	Steroid lactones	Level 4	46.4	43.7	M-H	C35H54O11	2.37916		0.739997	1300.23	20366.9	0.0638404	-3.96939	Down	2.23958e-08	4.81511e-07	694.544	1373.85	1037.43	1430.2	1252.83	2012.54	18672.1	23400.1	18849.5	16401	23943.8	20935
9.33_293.2107m/z	293.211	9.33083	LCMS-pos	(9Z,11R,12S,13S,15Z)-12,13-Epoxy-11-hydroxy-9,15-octadecadienoic acid	57728	HMDB0033505	89322		138784				131751443	106034-49-5	CC\C=C/CC1OC1C(O)\C=C\CCCCCCCC(O)=O	XHMGEKKHSKIGMI-JCMSFEFZSA-N	Lipids and lipid-like molecules	Fatty Acyls	Fatty acids and conjugates	Level 1	61.5	87.7	M+H-H2O	C18H30O4	-1.24688		0.739566	10441.2	30937.9	0.337489	-1.56709	Down	6.28113e-05	0.000224623	8027.59	11456.2	11481.4	13140	6594.25	11947.8	31800.9	40456.9	23648.3	22899.1	37770	29052.2
345	305.144	17.094	GCMS	5-Dehydro-D-Fructose	274794		65512			C00273			99513		C(C(=O)C(C(C(=O)CO)O)O)O	AWQIYVPBMVSGCL-PHDIDXHHSA-N	Organic oxygen compounds	Organooxygen compounds	Carbohydrates and carbohydrate conjugates	Level 3	75.9	61.6		C6H10O6		574465	0.739206	25129.7	32865.9	0.764612	-0.3872	Down	0.000168548	0.00050678	24996.1	22436.2	27939.8	25175.9	24180.3	26049.8	35945.5	35502.1	33911.2	30913.8	29195.4	31727.6
6.02_201.1129m/z	201.113	6.01678	LCMS-neg	2-Hydroxy-2,6,6-trimethylcyclohexanone	60674	HMDB0037023	92006		171777				101115	7500-42-7	CC1(C)CCCC(C)(O)C1=O	FWCGLHYHGUHPRY-UHFFFAOYSA-N	Organic oxygen compounds	Organooxygen compounds	Carbonyl compounds	Level 1	60.7	92.9	M+FA-H	C9H16O2	-2.44913		0.738011	253478	198882	1.27452	0.349951	Up	0.318299	0.389873	157569	197813	450536	331246	134964	248741	205759	184217	173743	135352	236250	257970
11.56_667.4072m/z	667.407	11.5583	LCMS-neg	Pterocaryoside B	210696	HMDB0256913									CC(=C)C1CCC2(C)C(CC(OC3OCC(O)C(O)C3O)C3C(CCC23C)C(C)(O)CC=CC(C)(C)O)C1(C)CCC(O)=O	SODWWCZKQRRZTG-UHFFFAOYSA-N	Lipids and lipid-like molecules	Prenol lipids	Sesterterpenoids	Level 3	51.5	64.1	M+FA-H	C35H58O9	1.39093		0.736143	309.632	19594.1	0.0158023	-5.98372	Down	8.81279e-07	7.3833e-06	9.06897e-06	248.86	224.325	460.76	315.699	608.145	15502.5	23698.8	19187.2	13200.6	23357.7	22617.6
0.71_383.1002m/z	383.1	0.71325	LCMS-neg	4-Hydroxy-6-methyl-3-(1H-pyrazol-3-yl)-2H-pyran-2-one	201789	HMDB0246447							135418932		CC1=CC(O)=C(C2=CC=NN2)C(=O)O1	PTFCNBWCZAMULF-UHFFFAOYSA-N	Organoheterocyclic compounds	Pyrans	Pyranones and derivatives	Level 4	38.6	0	2M-H	C9H8N2O3	1.37697		0.735398	31234.6	9999.64	3.12357	1.6432	Up	0.000512103	0.00133603	24580.1	39754.5	15428.3	35840.6	32958.5	38845.4	12445.6	4178.97	9885.67	6070.17	12602.4	14815
11.15_705.3847m/z	705.385	11.1509	LCMS-neg	26-Deoxyactein	201108	HMDB0245709							73079472		CC1CC2(OCC3(C)OC23)OC2CC3(C)C4CCC5C6(CC46CC(OC(C)=O)C3(C)C12)CCC(OC1OCC(O)C(O)C1O)C5(C)C	GCMGJWLOGKSUGX-UHFFFAOYSA-N	Lipids and lipid-like molecules	Steroids and steroid derivatives	Cycloartanols and derivatives	Level 4	38.3	0	M+FA-H	C37H56O10	-1.21608		0.733759	2009.11	20634.8	0.0973649	-3.36045	Down	8.82861e-09	2.38707e-07	1311.4	2276.32	1343.43	2675.67	1633.43	2814.4	22326.1	22671.9	18811.9	17679.6	23702.5	18616.8
251	254.118	14.41	GCMS	Cytosine	47130	HMDB0000630	283		16040	C00380	sce00240	Pyrimidine metabolism	597	71-30-7	NC1=CC=NC(=O)N1	OPTASPLRGRRNAP-UHFFFAOYSA-N	Organoheterocyclic compounds	Diazines	Pyrimidines and pyrimidine derivatives	Level 2	83.3	74.3		C4H5N3O		485137	0.733095	110289	83204.9	1.32551	0.406545	Up	0.000826841	0.00203904	123541	111598	116714	113525	87917.3	108438	87551.3	94030.6	79069.8	73369.7	84558.8	80649.5
3.74_154.0417m/z	154.042	3.73788	LCMS-pos	1-Phenyl-2,4-pentadiyn-1-one	57208	HMDB0032945	88847		173417				592950	29743-36-0	O=C(C#CC#C)C1=CC=CC=C1	ZKQQJUBGJLUJNT-UHFFFAOYSA-N	Benzenoids	Benzene and substituted derivatives	Benzoyl derivatives	Level 4	37.6	0.445	M+	C11H6O	-1.14108		0.732162	475318	451031	1.05385	0.0756636	Up	0.00549386	0.0107321	462166	481521	467189	481122	489151	470756	471202	429988	453973	448783	455442	446800
3.59_231.1703m/z	231.17	3.5908	LCMS-pos	Ile Val	266156		23788						449407		CCC(C)C(C(=O)NC(C(C)C)C(=O)O)N	BCXBIONYYJCSDF-CIUDSAMLSA-N	Organic acids and derivatives	Carboxylic acids and derivatives	Amino acids, peptides, and analogues	Level 1	62.9	77.1	M+H	C11H22N2O3	-0.074612		0.729999	13033.4	32066.7	0.406447	-1.29886	Down	3.16478e-06	1.97122e-05	10588.4	13603.7	15074.6	15448.9	11717.5	11767.5	37414.2	35906.9	26984	26412.9	34332	31350.5
9.42_381.2258m/z	381.226	9.41988	LCMS-neg	PGF2alpha-1,15-lactone	3695			LMFA03010072					5283073		[C@@H]12C=C[C@H](CCCCC)OC(=O)CCCC=CC[C@H]1[C@@H](O)C[C@H]2O	UTLCNJREJFJDLH-YNNPMVKQSA-N	Lipids and lipid-like molecules	Fatty Acyls	Eicosanoids	Level 2	48.6	15.8	M+FA-H	C20H32O4	-7.36822		0.728196	23231.4	4022.12	5.77592	2.53005	Up	1.04844e-05	5.16123e-05	18133.5	27569.6	23398	28329.8	14810.7	27146.8	5427.97	5164.76	2014.43	2558.42	5349.83	3617.29
9.78_379.2086m/z	379.209	9.78143	LCMS-pos	5,7-Megastigmadien-9-ol glucoside	64154	HMDB0041044	95477		172583				131753017	146610-77-7	CC(OC1OC(CO)C(O)C(O)C1O)\C=C\C1=C(C)CCCC1(C)C	JGUNLOSHGIQYCT-BQYQJAHWSA-N	Lipids and lipid-like molecules	Fatty Acyls	Fatty acyl glycosides	Level 3	53.7	73.4	M+Na	C19H32O6	-1.33403		0.726499	2184.52	22450.1	0.0973054	-3.36134	Down	8.96333e-05	0.00030265	1203.02	2797.06	2700.33	2712.78	1377.01	2316.92	10993.9	28596.3	22196.9	16943.6	32866.9	23103.3
696	271.12	25.781	GCMS	Melezitose	51501	HMDB0011730	43984		6731	C08243			92817	597-12-6	OC[C@H]1O[C@@](CO)(O[C@H]2O[C@H](CO)[C@@H](O)[C@H](O)[C@H]2O)[C@@H](O[C@H]2O[C@H](CO)[C@@H](O)[C@H](O)[C@H]2O)[C@@H]1O	QWIZNVHXZXRPDR-WSCXOGSTSA-N	Organic oxygen compounds	Organooxygen compounds	Carbohydrates and carbohydrate conjugates	Level 3	78	63.4		C18H32O16		964980	0.724909	116249	158858	0.731778	-0.450522	Down	0.0109773	0.0199177	142441	112183	120125	116294	106995	99454.8	153540	149535	147041	147560	136296	219177
11.74_459.3101m/z	459.31	11.7385	LCMS-pos	Polyporusterone B	61873	HMDB0038496							72746742	141360-89-6	CC(C)C(=C)CC(O)C(C)(O)C1CCC2(O)C3=CC(=O)C4CC(O)C(O)CC4(C)C3CCC12C	OQDKHYZVFZGSRC-UHFFFAOYSA-N	Lipids and lipid-like molecules	Steroids and steroid derivatives	Bile acids, alcohols and derivatives	Level 3	50	56	M+H-H2O	C28H44O6	-0.869572		0.724394	6387.64	25047.2	0.255024	-1.97129	Down	1.67869e-07	2.07309e-06	5328.67	5656.16	5445.88	5883.42	9050.71	6961.03	19609.6	25344.1	26007.9	24196.5	29834.7	25290.6
0.68_307.1149m/z	307.115	0.682283	LCMS-neg	Nopalinic acid	54395	HMDB0029437	65631		133921	C01683			4474580	63409-16-5	NCCCC(NC(CCC(O)=O)C(O)=O)C(O)=O	UXZAXFPFSQRZOZ-UHFFFAOYSA-N	Organic acids and derivatives	Carboxylic acids and derivatives	Amino acids, peptides, and analogues	Level 1	50.4	50.6	M+FA-H	C10H18N2O6	0.899481		0.723767	15933.7	34208.3	0.465785	-1.10226	Down	8.18522e-08	1.17795e-06	16386.1	15908.4	14242.2	14643.2	18586.5	15836.1	32805.2	36179.5	38328.3	31053.2	31511.9	35371.8
11.27_633.3658m/z	633.366	11.2677	LCMS-neg	25-Hydroxyvitamin D2 25-(beta-glucuronide)	50920	HMDB0010360	61674			C03033	sce00040,sce00053	Pentose and glucuronate interconversions|Ascorbate and aldarate metabolism	9547260		C[C@H](\C=C\[C@H](C)C(C)(C)OC1O[C@H](C(O)=O)[C@@H](O)[C@H](O)[C@H]1O)[C@@]1([H])CC[C@@]2([H])\C(CCC[C@]12C)=C\C=C1\C[C@@H](O)CCC1=C	MWEHQOJAQKGFMP-IZMSGZPRSA-N	Lipids and lipid-like molecules	Steroids and steroid derivatives	Vitamin D and derivatives	Level 3	50.6	62.6	M+FA-H	C34H52O8	2.33426		0.719369	1502.29	20082.3	0.0748068	-3.74069	Down	3.84462e-06	2.28674e-05	688.767	1715.18	781.207	1223.53	1701.97	2903.09	17577.8	26355.1	18139.8	12800.2	24418.1	21202.8
12.92_319.2263m/z	319.226	12.9193	LCMS-pos	15-epi-PGA1	3671		36120	LMFA03010047					5283050	20897-92-1	[C@H]1(/C=C/[C@H](O)CCCCC)C=CC(=O)[C@@H]1CCCCCCC(=O)O	BGKHCLZFGPIKKU-AHUSATQRSA-N	Lipids and lipid-like molecules	Fatty Acyls	Eicosanoids	Level 3	48.8	49.5	M+H-H2O	C20H32O4	-1.31569		0.718747	2332.55	20661.4	0.112894	-3.14695	Down	6.02027e-07	5.48121e-06	1910.78	2039.77	2843.63	1790.62	3373.51	2037.02	16287	24303.6	18790.5	18762.2	26788.8	19036.2
1.13_128.0345m/z	128.034	1.12843	LCMS-neg	L-4-Hydroxyglutamate semialdehyde	48771	HMDB0006556	58455		27809	C05938	sce00330	Arginine and proline metabolism	440851		N[C@@H](C[C@@H](O)C=O)C(O)=O	XCXUZPXOFFRGGP-DMTCNVIQSA-N	Organic acids and derivatives	Carboxylic acids and derivatives	Amino acids, peptides, and analogues	Level 2	47.4	40.7	M-H2O-H	C5H9NO4	-5.8148		0.716638	234994	264021	0.890055	-0.168033	Down	0.0442018	0.068799	247050	224463	280074	244307	211803	202265	263984	255082	286479	267058	250213	261312
0.71_301.0806m/z	301.081	0.71325	LCMS-neg	Nicotinic acid ribonucleoside	48887	HMDB0006809			27748	C05841	sce00760	Nicotinate and nicotinamide metabolism	161234	4013-06-3	OC[C@H]1O[C@H]([C@H](O)[C@@H]1O)[N+]1=CC=CC(=C1)C(O)=O	PUEDDPCUCPRQNY-ZYUZMQFOSA-O	Organic oxygen compounds	Organooxygen compounds	Carbohydrates and carbohydrate conjugates	Level 4	37.7	1.58	M+FA-H	C11H14NO6+	1.11689		0.714974	9271.64	27078.3	0.342402	-1.54624	Down	2.44521e-08	5.07381e-07	8209.87	8980.71	10658.1	10370	7455.94	9955.24	25961.9	30728.1	25918.8	23558.5	28671.1	27631.3
95	144.092	9.328	GCMS	L-Valine	47278	HMDB0000883	35		16414	C00183	sce00280,sce00290,sce00460,sce00770,sce00970,sce02010	Valine, leucine and isoleucine degradation|Valine, leucine and isoleucine biosynthesis|Cyanoamino acid metabolism|Pantothenate and CoA biosynthesis|Aminoacyl-tRNA biosynthesis|ABC transporters	6287	72-18-4	CC(C)[C@H](N)C(O)=O	KZSNJWFQEVHDMF-BYPYZUCNSA-N	Organic acids and derivatives	Carboxylic acids and derivatives	Amino acids, peptides, and analogues	Level 1	96.4	97.4		C5H11NO2		315001	0.714574	2.93813e+06	3.84265e+06	0.764609	-0.387206	Down	0.00097475	0.00233953	3.56547e+06	3.00866e+06	3.12748e+06	2.88999e+06	2.31142e+06	2.72574e+06	4.12606e+06	4.02583e+06	3.93027e+06	3.81193e+06	3.47117e+06	3.69066e+06
3.82_522.2193m/z	522.219	3.82033	LCMS-pos	Aminodeoxykanamycin	198958	HMDB0242522	43975			C00825			816	4696-76-8	NCC1OC(OC2C(N)CC(N)C(OC3OC(CO)C(O)C(N)C3O)C2O)C(N)C(O)C1O	SKKLOUVUUNMCJE-UHFFFAOYSA-N	Organic oxygen compounds	Organooxygen compounds	Carbohydrates and carbohydrate conjugates	Level 4	41.7	17.5	M+K	C18H37N5O10	4.27178		0.712666	39118.6	19498	2.00629	1.00453	Up	4.56148e-05	0.000171861	49380.1	38598.2	39675.5	34224.1	39329.6	33504.4	22814.7	15304.3	22659	23801.8	14297	18111.5
1.13_129.0183m/z	129.018	1.13432	LCMS-neg	2-dehydro-3-deoxy-D-arabinonic acid	1940		63141	LMFA01050474	1060	C03826	sce00040,sce00053	Pentose and glucuronate interconversions|Ascorbate and aldarate metabolism	5280626		C([C@H](O)CO)C(C(O)=O)=O	UQIGQRSJIKIPKZ-VKHMYHEASA-N	Organic acids and derivatives	Keto acids and derivatives	Short-chain keto acids and derivatives	Level 2	44	23.5	M-H2O-H	C5H8O5	-6.68834		0.712615	28795.9	11018.4	2.61345	1.38596	Up	1.65138e-08	3.78592e-07	29889	28120.6	33491.3	27410.7	26187.6	27676.5	10629.3	10805.2	10064.7	10974.5	11865	11771.5
506	204.11	20.904	GCMS	Ethyl-Alpha-D-Glucopyranoside	545783								91694274		CCOC1C(C(C(C(O1)CO)O)O)O	WYUFTYLVLQZQNH-BJNUKLAGSA-N	Organic oxygen compounds	Organooxygen compounds	Carbohydrates and carbohydrate conjugates	Level 1	88.1	89.3		C8H16O6		708008	0.708158	1.68089e+06	2.15535e+06	0.779869	-0.358696	Down	0.000248863	0.000711692	1.97253e+06	1.72828e+06	1.73609e+06	1.54342e+06	1.52248e+06	1.58255e+06	2.1387e+06	2.26932e+06	2.29795e+06	2.17149e+06	1.9577e+06	2.09694e+06
645	209.081	24.562	GCMS	Deoxyinosine	46855	HMDB0000071	3383		28997	C05512	sce00230	Purine metabolism	65058	890-38-0	OC[C@H]1O[C@H](C[C@@H]1O)N1C=NC2=C1N=CNC2=O	VGONTNSXDCQUGY-RRKCRQDMSA-N	Nucleosides, nucleotides, and analogues	Purine nucleosides	Purine 2'-deoxyribonucleosides	Level 2	83.8	74.4		C10H12N4O4		890645	0.705995	15613.4	20259.3	0.770681	-0.375793	Down	0.00131338	0.00306169	14987.1	17990.7	16045.2	14934.7	14111.3	15611.7	23259.2	22682.4	19968.1	18505.7	18021.4	19118.8
484	174.1	20.472	GCMS	3,4-Dimethoxyphenylethylamine	64858	HMDB0041806	3790		136995				8421	120-20-7	COC1=C(OC)C=C(CCN)C=C1	ANOUKFYBOAKOIR-UHFFFAOYSA-N	Benzenoids	Benzene and substituted derivatives	Methoxybenzenes	Level 1	87.1	85.1		C10H15NO2		690161	0.70564	746477	986567	0.756641	-0.402319	Down	0.00298046	0.00623154	789681	835751	774497	735691	564249	778991	1.13089e+06	1.11306e+06	980074	822032	934841	938507
718	204.097	26.787	GCMS	Galactinol	546251								11727586		C(C1C(C(C(C(O1)OC2C(C(C(C(C2O)O)O)O)O)O)O)O)O	VCWMRQDBPZKXKG-ZNVDUFQESA-N	Organic oxygen compounds	Organooxygen compounds	Carbohydrates and carbohydrate conjugates	Level 1	96.9	94.8		C12H22O11		1.02633e+06	0.70394	154547	117116	1.3196	0.400103	Up	0.00344383	0.0070638	131913	168152	152533	188702	156523	129458	121284	116899	115114	115940	103039	130423
569	304.131	22.668	GCMS	Milnacipran	53638	HMDB0015602	85546		521102				65833	92623-85-3	CCN(CC)C(=O)[C@@]1(C[C@@H]1CN)C1=CC=CC=C1	GJJFMKBJSRMPLA-HIFRSBDPSA-N	Benzenoids	Benzene and substituted derivatives	Phenylacetamides	Level 3	73.7	58.1		C15H22N2O		787231	0.703782	1660.06	3190.28	0.520349	-0.942448	Down	0.245367	0.311672	939.684	939.684	939.684	5261.92	939.684	939.684	5168.01	5418.83	5735.77	939.684	939.684	939.684
1.58_254.1610m/z	254.161	1.5759	LCMS-pos	Arginylproline	53756	HMDB0028717	23679		141419				151003	2418-69-1	N[C@@H](CCCNC(N)=N)C(=O)N1CCC[C@H]1C(O)=O	LQJAALCCPOTJGB-YUMQZZPRSA-N	Organic acids and derivatives	Carboxylic acids and derivatives	Amino acids, peptides, and analogues	Level 1	59.7	92.6	M+H-H2O	C11H21N5O3	-0.542506		0.703778	95256.8	115768	0.822828	-0.281337	Down	0.000926095	0.00223629	95497.9	106415	94818.6	97672.3	83891.3	93245.4	104837	121263	120538	115899	124710	107358
0.68_873.3200m/z	873.32	0.682283	LCMS-neg	Pazopanib	210025	HMDB0256144	321971		71219				10113978		CN(C1=CC2=NN(C)C(C)=C2C=C1)C1=CC=NC(NC2=CC=C(C)C(=C2)S(N)(=O)=O)=N1	CUIHSIWYWATEQL-UHFFFAOYSA-N	Organic nitrogen compounds	Organonitrogen compounds	Amines	Level 4	37	0	2M-H	C21H23N7O2S	0.527481		0.703007	31052.6	49998.7	0.621069	-0.687174	Down	9.61209e-05	0.000319716	23962.3	30526.4	35045.9	31661.9	30362.2	34757.1	60387.4	48325.3	54645.8	46477.1	44024.5	46131.8
11.61_573.3784m/z	573.378	11.607	LCMS-pos	(24R)-5b,8b-Epidioxyergosta-6,22E-dien-3b-ol 3-glucoside	61429	HMDB0037956	92748						56673984	348144-81-0	CC(C)C(C)\C=C\C(C)C1CCC2C1(C)CCC1C3(C)CCC(CC33OOC21C=C3)OC1OC(CO)C(O)C(O)C1O	CKJZKFPVVUQBMB-BQYQJAHWSA-N	Lipids and lipid-like molecules	Steroids and steroid derivatives	Steroidal glycosides	Level 3	54	74.6	M+H-H2O	C34H54O8	-0.257452		0.702064	3740.8	21549.4	0.173592	-2.52623	Down	9.19672e-07	7.64476e-06	1450.82	2973.47	2414.17	5581.46	3816.84	6208.03	18766.2	21475.8	21195.9	16914.3	27379	23565.3
14.68_309.1742m/z	309.174	14.6785	LCMS-neg	8-O-Methyloblongine	58575	HMDB0034579	90043		171909				131751584	152230-58-5	COC1=C(OC)C2=C(CC[N+](C)(C)C2CC2=CC=C(O)C=C2)C=C1	QZJMBSSODVCTRD-UHFFFAOYSA-O	Organoheterocyclic compounds	Isoquinolines and derivatives	Benzylisoquinolines	Level 4	37.5	0	M-H2O-H	C20H26NO3+	2.22271		0.701445	40436.7	17811.8	2.27022	1.18283	Up	0.0100293	0.0183374	19337.6	29155.4	60329.3	45672.1	29964.2	58161.8	15176	18205.8	18944.5	10048	21000.4	23496
0.62_366.1298m/z	366.13	0.618133	LCMS-neg	4-(Methylnitrosamino)-1-(3-pyridyl)-1-butanol glucuronide	82288	HMDB0060383	73260		82591	C19605			183009	131119-04-5	CN(CCCC(O[C@@H]1O[C@@H]([C@@H](O)[C@H](O)[C@H]1O)C(O)=O)C1=CN=CC=C1)N=O	KNPUXTWHFSLCDT-BBYIEOQPSA-N	Lipids and lipid-like molecules	Fatty Acyls	Fatty acyl glycosides	Level 4	41.3	27.6	M-H2O-H	C16H23N3O8	-2.20848		0.701421	8528.89	27383.2	0.311464	-1.68286	Down	0.000152308	0.000469824	5484.32	5879.04	10780.8	8839.62	11348.7	8840.85	37900.3	26180.3	21069.4	18600.6	34257.1	26291.6
13.11_814.5584m/z	814.558	13.1091	LCMS-pos	PC(P-18:1(9Z)/5-iso PGF2VI)	242881	HMDB0289781									CCCCCCCC\C=C/CCCCCCC=COC[C@H](COP([O-])(=O)OCC[N+](C)(C)C)OC(=O)C\C=C/C[C@@H]1[C@@H](O)C[C@@H](O)[C@@H]1\C=C\[C@H](O)CCCCC	RQJGWTJPSAOHOO-AYEDYDHUSA-N	Lipids and lipid-like molecules	Fatty Acyls	Eicosanoids	Level 4	44.5	36.2	M+H	C44H80NO10P	-1.10176		0.700506	7954.74	28883.9	0.275404	-1.86038	Down	0.002027	0.00444918	2186.69	18722.8	756.901	4735.72	6517.47	14808.8	22227.9	47072.6	22557.6	20082.1	32793.2	28569.7
14.80_98.0716m/z	98.0716	14.801	LCMS-pos	PYRIDAZINE	210739	HMDB0256962	336459		30954				9259		C1=CC=NN=C1	PBMFSQRYOILNGV-UHFFFAOYSA-N	Organoheterocyclic compounds	Diazines	Pyridazines and derivatives	Level 4	45	32.3	M+NH4	C4H4N2	4.59415		0.699968	543773	516125	1.05357	0.0752826	Up	0.0546988	0.0829312	523522	527998	544799	569342	532145	564830	489065	516757	539891	537674	529204	484160
459	174.113	19.85	GCMS	L-Lysine	46915	HMDB0000182	25		18019	C00047	sce00300,sce00310,sce00470,sce00780,sce00970,sce02010	Lysine biosynthesis|Lysine degradation|D-Amino acid metabolism|Biotin metabolism|Aminoacyl-tRNA biosynthesis|ABC transporters	5962	56-87-1	NCCCC[C@H](N)C(O)=O	KDXKERNSBIXSRK-YFKPBYRVSA-N	Organic acids and derivatives	Carboxylic acids and derivatives	Amino acids, peptides, and analogues	Level 1	93.8	92.6		C6H14N2O2		665327	0.699611	5.0982e+06	6.64815e+06	0.766859	-0.382967	Down	0.00178381	0.00398399	5.4943e+06	5.04596e+06	5.6414e+06	5.23066e+06	4.06149e+06	5.11537e+06	7.36631e+06	7.58903e+06	6.6912e+06	5.95237e+06	5.90543e+06	6.38459e+06
12.92_563.2646m/z	563.265	12.9193	LCMS-pos	Protoporphyrin IX	46952	HMDB0000241			15430	C02191	sce00860	Porphyrin metabolism		553-12-8	CC1=C(CCC(O)=O)/C2=C/C3=N/C(=C\C4=C(C)C(C=C)=C(N4)/C=C4\N=C(\C=C\1/N\2)C(C=C)=C4C)/C(C)=C3CCC(O)=O	KSFOVUSSGSKXFI-UJJXFSCMSA-N	Organoheterocyclic compounds	Tetrapyrroles and derivatives	Porphyrins	Level 3	48.2	46.9	M+H	C34H34N4O4	-1.29476		0.699542	20327.7	42462.8	0.478718	-1.06275	Down	0.00359998	0.00734817	10640	21391.6	17633.7	31362.6	14261.9	26676.2	37668.8	55452.8	29773.1	28893.1	55196.6	47792.1
0.73_203.0795n	204.087	0.728717	LCMS-pos	N-acetyl-L-2-aminoadipate(2-)	83742	HMDB0062715							13943174		CC(O)=NC(CCCC(O)=O)C(O)=O	FTTGAAZKBNZDCZ-UHFFFAOYSA-N	Organic acids and derivatives	Carboxylic acids and derivatives	Amino acids, peptides, and analogues	Level 4	37.9	0	M+H-H2O, M+H	C8H13NO5	0.640583		0.698201	55859	75229.8	0.742511	-0.429515	Down	0.000336509	0.000925271	55289.1	60013.2	55162.1	60674.4	46853.8	57161.5	69733.1	82649.9	71597	66278.6	84912.6	76207.8
3.28_429.1455m/z	429.146	3.27663	LCMS-neg	Pranidipine	210545	HMDB0256734							65862		COC(=O)C1=C(C)NC(C)=C(C1C1=CC(=CC=C1)[N+]([O-])=O)C(=O)OCC=CC1=CC=CC=C1	XTFPDGZNWTZCMF-UHFFFAOYSA-N	Organoheterocyclic compounds	Pyridines and derivatives	Hydropyridines	Level 4	39.2	8.02	M-H2O-H	C25H24N2O6	-0.112488		0.69726	4757.98	21543.5	0.220855	-2.17883	Down	6.15177e-11	1.09778e-08	5514.51	4868.19	4724.14	4250.22	4639.48	4551.32	21371.3	20590.5	23139.9	22567.5	19433.4	22158.2
0.62_215.1135m/z	215.113	0.62	LCMS-pos	N-Acetyl-L-Histidine	267110		44784			C02997			273260	2497-02-1	CC(=O)NC(CC1=CN=CN1)C(=O)O	KBOJOGQFRVVWBH-UHFFFAOYSA-N	Organic acids and derivatives	Carboxylic acids and derivatives	Amino acids, peptides, and analogues	Level 4	37.5	0	M+NH4	C8H11N3O3	-2.00109		0.695984	437.675	17052.7	0.025666	-5.284	Down	1.03959e-10	1.37418e-08	469.632	314.014	232.193	103.581	1241.46	265.173	16687.3	19863.2	15925.9	16928.4	16063.1	16848.6
481	217.12	20.414	GCMS	Glucose	257422	HMDB0304632			4167	C00031	sce00010,sce00030,sce00052,sce00500,sce00520,sce02010,sce04113,sce04148	Glycolysis / Gluconeogenesis|Pentose phosphate pathway|Galactose metabolism|Starch and sucrose metabolism|Amino sugar and nucleotide sugar metabolism|ABC transporters|Meiosis - yeast|Efferocytosis	5793		[H]C1(O)O[C@]([H])(CO)[C@@]([H])(O)[C@]([H])(O)[C@@]1([H])O	WQZGKKKJIJFFOK-GASJEMHNSA-N	Organic oxygen compounds	Organooxygen compounds	Carbohydrates and carbohydrate conjugates	Level 1	96.4	94		C6H12O6		687765	0.695603	3.56979e+06	4.73982e+06	0.75315	-0.40899	Down	0.00685754	0.013074	4.16991e+06	3.70189e+06	3.54065e+06	3.45282e+06	3.0966e+06	3.45689e+06	5.64668e+06	5.74346e+06	4.57884e+06	4.33882e+06	3.98185e+06	4.14926e+06
13.09_488.3730m/z	488.373	13.0866	LCMS-pos	Secoisobryononic acid	64108	HMDB0040995							85082262	162898-23-9	CC(=C)C1CC=C2C(CCC3(C)C4CC(C)(CCC4(C)CCC23C)C(O)=O)C1(C)CCC(O)=O	NTFLZJIEKFOVHF-UHFFFAOYSA-N	Lipids and lipid-like molecules	Steroids and steroid derivatives	Steroid acids	Level 2	44.2	0.00061	M+NH4	C30H46O4	-0.88375		0.692667	8079.56	26972	0.299554	-1.73911	Down	9.73298e-05	0.000322835	3725.57	5273.09	7140.56	8193.95	11524.9	12619.3	14722.8	30746.6	26763	25760.2	32532.6	31306.7
12.69_840.5456m/z	840.546	12.6924	LCMS-neg	PS(O-18:0/20:5(5Z,8Z,11Z,14Z,17Z))	22331		78732	LMGP03020085					52926174		C(O)(=O)[C@@]([H])(N)COP(OC[C@]([H])(OC(CCC/C=C\C/C=C\C/C=C\C/C=C\C/C=C\CC)=O)COCCCCCCCCCCCCCCCCCC)(=O)O	CGTQQCNTFJBKEG-YGLMLSOOSA-N	Lipids and lipid-like molecules	Glycerophospholipids	Glycerophosphoserines	Level 2	48.8	0	M+FA-H	C44H78NO9P	7.56358		0.691347	152674	115611	1.32058	0.401176	Up	0.135023	0.185131	192984	206695	119075	107841	185551	103896	86235.8	84056.8	158469	121778	103653	139472
296	210.977	15.539	GCMS	Glycerol 1-Phosphate	540842					C00623	sce00564	Glycerophospholipid metabolism		5746-57-6	O=P(O)(O)OCC(O)CO	AWUCVROLDVIAJX-VKHMYHEASA-N	Lipids and lipid-like molecules	Glycerophospholipids	Glycerophosphates	Level 3	79.1	71.5		C3H9O6P		522706	0.690892	111618	82297	1.35628	0.439654	Up	0.0133984	0.0237905	144660	130868	116350	103028	84923.6	89875.9	82792.6	80173.4	77130.1	77329.4	88921.8	87435
0.69_123.0554m/z	123.055	0.693533	LCMS-pos	Niacinamide	47565	HMDB0001406	1497		17154	C00153	sce00760	Nicotinate and nicotinamide metabolism	936	98-92-0	NC(=O)C1=CC=CN=C1	DFPAKSUCGFBDDF-UHFFFAOYSA-N	Organoheterocyclic compounds	Pyridines and derivatives	Pyridinecarboxylic acids and derivatives	Level 3	49.9	53	M+H	C6H6N2O	1.23864		0.690604	232356	200305	1.16001	0.214137	Up	0.079187	0.115827	218214	209498	286556	252975	189944	236946	207847	237590	190841	176694	195094	193764
3.82_590.2588m/z	590.259	3.8204	LCMS-neg	homoharringtonine	207577	HMDB0253207							3628		COC(=O)CC(O)(CCCC(C)(C)O)C(=O)OC1C2C3=CC4=C(OCO4)C=C3CCN3CCCC23C=C1OC	HYFHYPWGAURHIV-UHFFFAOYSA-N	Alkaloids and derivatives	Cephalotaxus alkaloids	Unclassified	Level 4	37.7	0	M+FA-H	C29H39NO9	-3.51491		0.69007	26732.1	9856.71	2.71207	1.4394	Up	1.38466e-07	1.79053e-06	28586.9	24374.2	26913.3	24042.6	31047.4	25428.2	10514.9	8067.01	10650	12263.1	7855.3	9789.98
12.92_338.2684m/z	338.268	12.9193	LCMS-pos	20-HETE	3968	HMDB0005998	3843	LMFA03060009	34306	C14748	sce00590	Arachidonic acid metabolism	5283157	79551-86-3	C(O)(=O)CCC/C=C\C/C=C\C/C=C\C/C=C\CCCCCO	NNDIXBJHNLFJJP-DTLRTWKJSA-N	Lipids and lipid-like molecules	Fatty Acyls	Fatty acids and conjugates	Level 4	44.5	29.6	M+NH4	C20H32O3	-1.91095		0.690051	6596.65	25497.6	0.258717	-1.95055	Down	0.000342712	0.000940876	6415.73	6256.2	7454.16	6747.01	5470.86	7235.96	17028.6	32285.4	20337.4	18787.7	39211.6	25334.8
10.62_614.2695m/z	614.269	10.617	LCMS-neg	Golvatinib	207325	HMDB0252909									CN1CCN(CC1)C1CCN(CC1)C(=O)NC1=CC(OC2=CC=C(NC(=O)C3(CC3)C(=O)NC3=CC=C(F)C=C3)C(F)=C2)=CC=N1	UQRCJCNVNUFYDX-UHFFFAOYSA-N	Organic oxygen compounds	Organooxygen compounds	Ethers	Level 4	36.5	0	M-H2O-H	C33H37F2N7O4	-0.31207		0.689324	7996.99	24963.8	0.320343	-1.64231	Down	1.34327e-07	1.74332e-06	6549.12	8147.64	6078.79	10348.3	7737.09	9120.97	28326.8	21496	23541.7	28306.6	24197.9	23914.1
1.11_158.1176m/z	158.118	1.11255	LCMS-pos	1-Methyl-4-piperidyl acetate	199466	HMDB0243931	359004						151427		CN1CCC(CC1)OC(C)=O	RWPYOAUYOSFJQV-UHFFFAOYSA-N	Organoheterocyclic compounds	Piperidines	Unclassified	Level 2	39.9	0	M+H	C8H15NO2	0.0783796		0.68743	20554.1	585.891	35.0818	5.13265	Up	0.00158888	0.00360502	15435.6	14751.5	38407.8	31115.3	9926.89	13687.6	730.303	593.713	567.388	592.742	528.91	502.292
202	258.119	12.852	GCMS	2,5-Dioxopiperazine	274955		65826			C02777			7817	106-57-0	C1C(=O)NCC(=O)N1	BXRNXXXXHLBUKK-UHFFFAOYSA-N	Organic acids and derivatives	Carboxylic acids and derivatives	Amino acids, peptides, and analogues	Level 1	86.6	82.6		C4H6N2O2		433836	0.686498	46493.5	60778.1	0.764971	-0.386523	Down	0.00655864	0.0125646	61505.5	50945.6	41958.8	46466.1	39490.9	38593.9	67878.7	63078.3	64816.1	57521	53234	58140.2
5.10_489.3138m/z	489.314	5.09877	LCMS-pos	Vertilmicin	199116	HMDB0242753							72822913		CCNC1CC(N)C(OC2OC(=CCC2N)C(C)N)C(O)C1OC1OCC(C)(O)C(NC)C1O	QVRLHIRFLRXFIW-UHFFFAOYSA-N	Organic oxygen compounds	Organooxygen compounds	Carbohydrates and carbohydrate conjugates	Level 4	39.3	16.7	M+	C22H43N5O7	-4.94868		0.685898	20284.4	727.241	27.8923	4.8018	Up	0.00132771	0.00308906	14390	13642.6	35708.8	32128.4	9350.73	16486	1155.65	172.155	965.848	897.491	808.042	364.267
9.85_447.2160m/z	447.216	9.8507	LCMS-neg	Dolichyl b-D-glucosyl phosphate	47367	HMDB0001054	5969		15812	C01246	sce00510	N-Glycan biosynthesis	22833557	220496-27-5	OC[C@H]1O[C@@H](OP(=O)(O)OCCC(C)CC\C=C(\C)CCC=C(C)C)[C@H](O)[C@@H](O)[C@@H]1O	RHJMCOLWMXJOGE-ZTZGTLKASA-N	Lipids and lipid-like molecules	Prenol lipids	Sesquiterpenoids	Level 4	38.1	0	M-H2O-H	C21H39O9P	1.45726		0.683983	2569.16	19981.6	0.128577	-2.9593	Down	4.35797e-05	0.000165467	3591.45	3186.92	1156.37	3575.32	1501.53	2403.39	11936.5	28192.3	23914.9	18749.9	22668.4	14427.5
0.78_158.1175m/z	158.118	0.782067	LCMS-pos	Statine	211990	HMDB0258487							3387569		CC(C)CC(N)C(O)CC(O)=O	DFVFTMTWCUHJBL-UHFFFAOYSA-N	Organic acids and derivatives	Carboxylic acids and derivatives	Amino acids, peptides, and analogues	Level 3	53.2	71	M+H-H2O	C8H17NO3	-0.0638667		0.683761	20766.7	865.869	23.9836	4.58398	Up	0.00194328	0.0042918	14900.2	13931	37422.9	33858.7	9975.46	14511.8	1304.85	806.842	927.275	410.963	774.436	970.851
6.84_207.1015m/z	207.101	6.84397	LCMS-pos	Phenylmethylglycidic ester	56207	HMDB0031729	87900						6501	77-83-8	CCOC(=O)C1OC1(C)C1=CC=CC=C1	LQKRYVGRPXFFAV-UHFFFAOYSA-N	Organoheterocyclic compounds	Epoxides	Oxirane carboxylic acids and derivatives	Level 2	42.4	0	M+H	C12H14O3	-0.527523		0.682743	4716.6	21822.9	0.216131	-2.21002	Down	1.40216e-05	6.40757e-05	4160.65	5321.88	4550.81	5790.04	3395.21	5081	15987.1	27042.4	22610.9	18931.5	28885.6	17479.6
724	315.118	27.319	GCMS	Adenosine Monophosphate	46841	HMDB0000045	34478		16027	C00020	sce00230	Purine metabolism	6083	61-19-8	NC1=C2N=CN([C@@H]3O[C@H](COP(O)(O)=O)[C@@H](O)[C@H]3O)C2=NC=N1	UDMBCSSLTHHNCD-KQYNXXCUSA-N	Nucleosides, nucleotides, and analogues	Purine nucleotides	Purine ribonucleotides	Level 1	93	93.8		C10H14N5O7P		1.05877e+06	0.682584	22622.4	31601.2	0.71587	-0.482231	Down	0.0447434	0.0695813	23652.6	18829.4	28929.1	26234.7	13307.5	24780.7	25564.2	44680	36582	24774.4	27044.8	30962
13.76_426.3130n	427.32	13.7592	LCMS-pos	9,11-dehydroergosterol peroxide	44148			LMST01031174					11112737		C1[C@]2(C)C3=CC[C@]4(C)[C@@]([H])([C@]([H])(C)/C=C/[C@H](C)C(C)C)CC[C@@]4([H])[C@@]43OO[C@]2(C=C4)C[C@@H](O)C1	FWPYIYVSYQRISA-LEOBWYFPSA-N	Lipids and lipid-like molecules	Steroids and steroid derivatives	Ergostane steroids	Level 2	51.9	40	M+H-H2O, M+H	C28H42O3	-0.987972		0.682433	36563.9	60730.8	0.602065	-0.732008	Down	0.0137146	0.0242314	22946.3	32805.9	32191.3	38105.4	44997	48337.7	33976.2	74702.1	52079	63576.6	83631.6	56419.5
314	258.118	16.02	GCMS	Digitoxose	267093		44745						94168	527-52-6	CC(C(C(CC=O)O)O)O	JWFRNGYBHLBCMB-NGJCXOISSA-N	Organic oxygen compounds	Organooxygen compounds	Carbohydrates and carbohydrate conjugates	Level 3	72.9	61.9		C6H12O4		538716	0.681602	37360	49171.3	0.759792	-0.396324	Down	0.00805328	0.0150341	44662.7	37846.4	39101.1	36320.1	28758.4	37471.1	51606.2	52192.1	60917	42785	43041.3	44486.4
4.16_243.1714m/z	243.171	4.1589	LCMS-neg	Isoleucyl-Leucine	53935	HMDB0028911							13817313		CCC(C)C(N)C(=O)NC(CC(C)C)C(O)=O	JWBXCSQZLLIOCI-UHFFFAOYSA-N	Organic acids and derivatives	Carboxylic acids and derivatives	Amino acids, peptides, and analogues	Level 1	60.6	70.4	M-H	C12H24N2O3	0.0842198		0.680694	10542	26799.9	0.393361	-1.34607	Down	1.81538e-07	2.19631e-06	9316.43	9485.14	12791.3	11149.9	10645.2	9864.22	26600.9	30732.8	22635.3	25122.1	29153.2	26555.1
1.07_172.0246m/z	172.025	1.06902	LCMS-neg	O-Oxalylhomoserine	255130	HMDB0302143							75144733		NC(CCOC(=O)C(O)=O)C(O)=O	VKKDEHWBBKSWQQ-UHFFFAOYSA-N	Organic acids and derivatives	Carboxylic acids and derivatives	Amino acids, peptides, and analogues	Level 2	45.9	31.3	M-H2O-H	C6H9NO6	-3.06193		0.680436	4852.42	20829.6	0.232958	-2.10186	Down	3.38147e-08	6.32996e-07	6052.52	4806.45	5582.39	4086.71	3860.68	4725.76	23707.6	23628	19380.3	18437.2	18392.7	21431.5
0.59_188.1757m/z	188.176	0.588967	LCMS-pos	N8-Acetylspermidine	47849	HMDB0002189	24072		27911	C01029			123689	13431-24-8	CC(=O)NCCCCNCCCN	FONIWJIDLJEJTL-UHFFFAOYSA-N	Organic acids and derivatives	Carboximidic acids and derivatives	Carboximidic acids	Level 3	55.9	86.7	M+H	C9H21N3O	-0.011104		0.67807	2795.6	18825	0.148505	-2.75142	Down	2.11941e-07	2.43548e-06	3093.27	2844.32	2688.23	2789.83	2919.3	2438.65	20781.2	21100	21861	19361.2	15557.7	14288.8
11.25_351.2180m/z	351.218	11.247	LCMS-neg	Oxandrolone	52945	HMDB0014759	43287		7820	C07346			5878	53-39-4	[H][C@@]12CC[C@](C)(O)[C@@]1(C)CC[C@@]1([H])[C@@]2([H])CC[C@@]2([H])CC(=O)OC[C@]12C	QSLJIVKCVHQPLV-PEMPUTJUSA-N	Lipids and lipid-like molecules	Steroids and steroid derivatives	Steroid lactones	Level 4	47.4	40.8	M+FA-H	C19H30O3	1.0588		0.67751	12040.6	28809.5	0.417939	-1.25864	Down	1.28095e-05	5.9761e-05	9468.63	12844.9	10748.5	12564.1	11988	14629.5	26438.2	36982.7	26735.7	22995.2	31548.7	28156.5
0.68_282.0866m/z	282.087	0.675967	LCMS-pos	Netivudine	209519	HMDB0255549							14944062		CC#CC1=CN(C2OC(CO)C(O)C2O)C(=O)NC1=O	QLOCVMVCRJOTTM-UHFFFAOYSA-N	Nucleosides, nucleotides, and analogues	Pyrimidine nucleosides	Unclassified	Level 4	41.4	26.9	M+	C12H14N2O6	4.9497		0.677387	23594.2	4750.98	4.96619	2.31214	Up	0.00102149	0.00244023	18240.4	18194.2	12087	22674	39552.2	30817.7	4508.42	3782.2	4935.92	2525.63	6667.68	6086.02
11.02_361.1999m/z	361.2	11.0229	LCMS-neg	15-deoxy-delta-12,14-PGJ2	3650	HMDB0005079		LMFA03010021	34159	C14717	sce00590	Arachidonic acid metabolism	5311211	87893-55-8	C1(=C/C=C/CCCCC)\C(=O)C=C[C@@H]\1C/C=C\CCCC(=O)O	VHRUMKCAEVRUBK-GODQJPCRSA-N	Lipids and lipid-like molecules	Fatty Acyls	Eicosanoids	Level 2	57.1	0	M+FA-H	C20H28O3	-6.65099		0.676865	7713.91	23811.7	0.323955	-1.62613	Down	2.12226e-07	2.43548e-06	6995.97	8854.28	7851.41	8252.58	5499.7	8829.54	24185.7	27023.9	20960.8	21010.2	27452.9	22236.4
1.34_291.0696m/z	291.07	1.34433	LCMS-pos	Formycin b	206934	HMDB0252449							3411		OCC1OC(C(O)C1O)C1=NNC2=C1N=CNC2=O	MTCJZZBQNCXKAP-UHFFFAOYSA-N	Organic oxygen compounds	Organooxygen compounds	Carbohydrates and carbohydrate conjugates	Level 4	44.3	27.9	M+Na	C10H12N4O5	-1.33181		0.675922	21266.8	5190.62	4.09715	2.03462	Up	8.5476e-07	7.21191e-06	18217.6	22862.5	23364.3	22674.6	16360	24121.8	3971.3	3619.92	7151.62	4734.24	7892.29	3774.37
0.60_161.1287m/z	161.129	0.599367	LCMS-pos	N2-Methyl-L-lysine	197294	HMDB0240689			21756						CN[C@@H](CCCCN)C(O)=O	OLYPWXRMOFUVGH-LURJTMIESA-N	Organic acids and derivatives	Carboxylic acids and derivatives	Amino acids, peptides, and analogues	Level 2	38.5	0	M+H	C7H16N2O2	1.32064		0.675883	6735.66	22519.8	0.2991	-1.7413	Down	3.67679e-08	6.46427e-07	5686.03	7336.89	7755.11	7204.44	6201.46	6230.04	24907.5	25806.8	23146.7	20214.7	20290	20753
14.89_293.1794m/z	293.179	14.8882	LCMS-neg	Sodium Tetradecyl Sulfate	52815	HMDB0014607	85386						5248	1191-50-0	[H]OS(=O)(=O)OC([H])([H])C([H])([H])C([H])([H])C([H])([H])C([H])([H])C([H])([H])C([H])([H])C([H])([H])C([H])([H])C([H])([H])C([H])([H])C([H])([H])C([H])([H])C([H])([H])[H]	URLJMZWTXZTZRR-UHFFFAOYSA-N	Organic acids and derivatives	Organic sulfuric acids and derivatives	Sulfuric acid esters	Level 4	39.5	2.75	M-H	C14H30O4S	0.516223		0.674331	68647.8	44438.2	1.54479	0.627413	Up	0.0381745	0.0607208	40359.4	54720.5	98477.3	83993.2	49219.2	85117.2	39871.1	45236.5	44147.8	32614.7	48435.9	56323.2
11.50_788.5102m/z	788.51	11.4955	LCMS-neg	PC(14:1(9Z)/18:1(9Z)-O(12,13))	238848	HMDB0285746									[H][C@@](COC(=O)CCCCCCC\C=C/CCCC)(COP([O-])(=O)OCC[N+](C)(C)C)OC(=O)CCCCCCC\C=C/CC1OC1CCCCC	ARDSEADQKKTHJY-RCBATAKMSA-N	Lipids and lipid-like molecules	Glycerophospholipids	Glycerophosphocholines	Level 4	41	19	M+FA-H	C40H74NO9P	2.53176		0.674271	18386	36438.4	0.504578	-0.98685	Down	0.000154893	0.000474924	10663.6	19310.4	12720.7	20680.9	21245.9	25694.7	29473.4	42781.7	36389.7	31924.4	39588.4	38472.8
4.27_376.1390n	421.137	4.27238	LCMS-neg	Riboflavin	46953	HMDB0000244	233		17015	C00255	sce00740,sce02010	Riboflavin metabolism|ABC transporters	493570	83-88-5	CC1=C(C)C=C2N(C[C@H](O)[C@H](O)[C@H](O)CO)C3=NC(=O)NC(=O)C3=NC2=C1	AUNGANRZJHBGPY-SCRDCRAPSA-N	Organoheterocyclic compounds	Pteridines and derivatives	Alloxazines and isoalloxazines	Level 3	55.2	80.3	M-H, M+FA-H	C17H20N4O6	1.86304		0.674267	14892.3	32315.7	0.460839	-1.11767	Down	0.000160693	0.000488096	11585.8	17019.2	16268	15710.6	13621	15149.5	27877.9	39686.5	35275.2	22499.4	39718.1	28837.3
0.70_541.1353m/z	541.135	0.698217	LCMS-neg	Ciadox	205352	HMDB0250601							135565684		[O-][N+]1=CC(C=NNC(=O)CC#N)=[N+]([O-])C2=CC=CC=C12	MBCZYLSVSCJJJQ-UHFFFAOYSA-N	Organoheterocyclic compounds	Diazanaphthalenes	Benzodiazines	Level 4	37.4	0	2M-H	C12H9N5O3	2.69115		0.67321	23934.1	7813.18	3.0633	1.61508	Up	1.04943e-06	8.47378e-06	22032.1	25328.5	22257	19531.3	27900.8	26554.7	5716.13	7147.06	8243.09	9664.93	10534.2	5573.64
3.76_427.2427n	428.25	3.757	LCMS-pos	Valyl-prolyl-glycyl-valyl-glycine	213100	HMDB0259877							21917703		CC(C)C(N)C(=O)N1CCCC1C(=O)NCC(=O)NC(C(C)C)C(=O)NCC(O)=O	LFTRJWKKLPVMNE-UHFFFAOYSA-N	Organic acids and derivatives	Carboxylic acids and derivatives	Amino acids, peptides, and analogues	Level 3	50.9	61.5	M+H, M+Na	C19H33N5O6	-0.815495		0.671107	52950	70387.9	0.752261	-0.410695	Down	0.000332005	0.000916193	56646.2	57050.8	56907.4	51640.1	43582.1	51873.6	82443.3	69570.1	69327.6	65723.7	67716.1	67546.4
3.33_509.2369m/z	509.237	3.33488	LCMS-neg	Testosterone glucuronide	46631	HMDB0003193	2794	LMST05010012	28835	C11134			108192	1180-25-2	[C@@H]1([C@H](O)[C@@H](O)[C@H](O)[C@H](O1)C(=O)O)O[C@H]1CC[C@]2([H])[C@@]1(CC[C@]1([H])[C@@]3(C)CCC(=O)C=C3CC[C@]12[H])C	NIKZPECGCSUSBV-HMAFJQTKSA-N	Lipids and lipid-like molecules	Steroids and steroid derivatives	Steroidal glycosides	Level 4	40	13.3	M+FA-H	C25H36O8	-4.96458		0.66999	10251.2	25727.8	0.39845	-1.32753	Down	3.00675e-11	8.03875e-09	10170.3	10545.7	10385	10085.8	9666.14	10654.3	24940.3	26173.7	27174.5	24774.9	24411.3	26891.9
213	350.156	13.254	GCMS	Erythrofuranose	47971	HMDB0002649	289		23956	C01796			439574	1758-51-6	[H][C@@]1(O)COC([H])(O)[C@]1([H])O	FMAORJIQYMIRHF-HERZVMAMSA-N	Organic oxygen compounds	Organooxygen compounds	Carbohydrates and carbohydrate conjugates	Level 3	76.8	61.9		C4H8O4		447073	0.667897	82760.1	116715	0.709079	-0.495981	Down	0.034215	0.05518	83992.8	95502.7	72910.2	82175.3	77087.3	84892.4	108737	109945	70486.4	169703	134395	107022
3.88_114.0916m/z	114.092	3.8846	LCMS-pos	Epsilon-caprolactam	83778	HMDB0062769	44753		28579	C06593			7768	105-60-2	O=C1CCCCCN1	JBKVHLHDHHXQEQ-UHFFFAOYSA-N	Organoheterocyclic compounds	Lactams	Caprolactams	Level 4	47.8	44.5	M+H	C6H11NO	2.26272		0.667726	61614.3	38470.4	1.6016	0.679514	Up	0.0230917	0.0389113	46434.1	55051	93573.3	81535.6	50720	42371.7	37160.5	33524.8	38206.9	37567.6	43163.1	41199.9
177	215.141	11.833	GCMS	Pelargonic Acid	56	HMDB0000847	5810	LMFA01010009	29019	C01601			8158	112-05-0	C(CCCCCCC(=O)O)C	FBUKVWPVBMHYJY-UHFFFAOYSA-N	Lipids and lipid-like molecules	Fatty Acyls	Fatty acids and conjugates	Level 1	92.4	90.8		C9H18O2		400283	0.667099	49754.5	70972.2	0.701043	-0.512426	Down	0.062473	0.0936046	57310.7	57656.6	48372.4	40907.6	43835.4	50444.4	50917.6	71418	50666.6	62291.9	114860	75678.9
1.38_357.1765m/z	357.177	1.38357	LCMS-pos	Glu Val Gln	263004		20398						145455554		CC(C)C(C(=O)NC(CCC(=O)N)C(=O)O)NC(=O)C(CCC(=O)O)N	YQPFCZVKMUVZIN-AUTRQRHGSA-N	Organic acids and derivatives	Carboxylic acids and derivatives	Amino acids, peptides, and analogues	Level 2	40.5	6.58	M+H-H2O	C15H26N4O7	-0.872577		0.666225	17198.4	33031.2	0.520669	-0.94156	Down	1.22098e-06	9.57651e-06	18389.3	20491.3	16317.2	17158.9	13834.5	16999	32399.4	32196.4	34533.2	30719.4	38372.1	29966.9
216	243.14	13.323	GCMS	O,O-Diethyl Dithiophosphate	83301	HMDB0061736							9274		CCOP(S)(=S)OCC	IRDLUHRVLVEUHA-UHFFFAOYSA-N	Organic acids and derivatives	Organic dithiophosphoric acids and derivatives	Dithiophosphate O-esters	Level 3	76	63.2		C4H11O2PS2		449345	0.665166	3.69348e+06	2.8536e+06	1.29433	0.372201	Up	0.00497076	0.00978524	3.8284e+06	3.64263e+06	4.09685e+06	3.89239e+06	2.88671e+06	3.81392e+06	3.253e+06	3.33051e+06	2.86402e+06	2.35825e+06	2.5011e+06	2.8147e+06
11.68_505.3178m/z	505.318	11.6802	LCMS-neg	2-deoxy-20-hydroxy-5alpha-ecdysone 3-acetate	43527		57636	LMST01010191	20538				16755625		[C@]12([C@@]3([H])CC[C@]4(C)[C@@]([H])([C@](C)([C@H](O)CCC(O)(C)C)O)CC[C@@]4(O)C3=CC(=O)[C@@]1([H])C[C@@H](OC(=O)C)CC2)C	JYZWBQULDMOHQE-ZPQFWNFQSA-N	Lipids and lipid-like molecules	Steroids and steroid derivatives	Bile acids, alcohols and derivatives	Level 4	38.6	0	M-H	C29H46O7	1.41475		0.664822	6058.6	21736.4	0.278731	-1.84305	Down	3.9115e-07	3.84577e-06	4605.97	6404.67	6722.14	5599.4	6542.33	6477.07	17688.5	25115.1	22278.8	17870.1	24038.8	23426.8
187	79.0122	12.179	GCMS	Erythrono-1,4-Lactone	47003	HMDB0000349	5338		87625				5325915	17675-99-9	O[C@@H]1COC(=O)[C@@H]1O	SGMJBNSHAZVGMC-PWNYCUMCSA-N	Organoheterocyclic compounds	Lactones	Gamma butyrolactones	Level 3	78.4	64.4		C4H6O4		411676	0.664753	252937	186529	1.35602	0.439375	Up	0.234273	0.299438	252991	272483	325905	137982	253462	274796	57466.3	283968	126700	337101	224120	89819.1
10.62_281.2480m/z	281.248	10.6229	LCMS-neg	6Z,9Z-Heptadecadiene	9255		97554	LMFA11000141					10243215		CCCCC/C=C\C/C=C\CCCCCCC	AGMLTHHZJKHNLS-BIXSNLIQSA-N	Hydrocarbons	Unsaturated hydrocarbons	Olefins	Level 4	38.7	0	M+FA-H	C17H32	-2.71316		0.664457	1924.72	17648.6	0.109058	-3.19684	Down	1.29385e-06	1.00168e-05	1432.89	2327.42	1506.37	2417.33	1659.3	2204.99	16389.3	22424.7	12731.7	15507.8	21713.1	17124.9
11.74_531.3289m/z	531.329	11.7385	LCMS-pos	Contignasterol	205219	HMDB0250439							4272157		CC(C)C1CC(O)OC(C1)C(C)C1CC(=O)C2C3C(O)C(O)C4C(O)C(O)CCC4(C)C3CCC12C	IRHVLQMEQPABHG-UHFFFAOYSA-N	Lipids and lipid-like molecules	Prenol lipids	Triterpenoids	Level 3	53.6	72	M+Na	C29H48O7	-0.606567		0.664396	3631.17	19675.2	0.184556	-2.43787	Down	1.16186e-06	9.25597e-06	3295.39	2969.54	3348.17	3067.86	5609.89	3496.19	13378.3	18652.1	19517.9	20445	24340.4	21717.4
1.09_188.0918m/z	188.092	1.08993	LCMS-pos	Herierin III	62118	HMDB0038760	93409						131340	131123-56-3	CC1=C(CO)C(=O)C=C(CO)O1	FEEAMUNPZANTSE-UHFFFAOYSA-N	Organoheterocyclic compounds	Pyrans	Pyranones and derivatives	Level 3	50.5	57.2	M+NH4	C8H10O4	0.389159		0.663839	21792.4	6208.02	3.51036	1.81162	Up	1.41788e-07	1.81377e-06	22537.3	23125.6	23963.1	23683.5	16253.1	21191.8	6862.29	7016.97	6112.5	5702.94	5648.22	5905.2
1.41_306.0953n	351.093	1.41083	LCMS-neg	Starch acetate	54765	HMDB0029891							19958317		CC(=O)OCC1OC(O)C(OC(C)=O)C(OC(C)=O)C1O	LFSNZQYOCQSGEL-UHFFFAOYSA-N	Organic acids and derivatives	Carboxylic acids and derivatives	Tricarboxylic acids and derivatives	Level 4	43.3	19.5	M-H, M+FA-H	C12H18O9	0.686442		0.663493	54906.6	70502.7	0.778788	-0.360698	Down	7.95971e-08	1.15924e-06	57217.9	55021	53534.1	53503.2	55541.7	54621.7	69385.8	66781.8	71318.8	70785.4	70641.4	74102.9
0.77_162.0761m/z	162.076	0.765767	LCMS-pos	Fructosamine	47768	HMDB0002030	58080		24103				20484	4429-04-3	NC[C@@]1(O)OC[C@@H](O)[C@@H](O)[C@@H]1O	IXZISFNWUWKBOM-ARQDHWQXSA-N	Organic oxygen compounds	Organooxygen compounds	Carbohydrates and carbohydrate conjugates	Level 2	54.7	0	M+H-H2O	C6H13NO5	-0.0605174		0.662973	44599.6	28600.6	1.55939	0.640985	Up	6.16715e-06	3.40721e-05	47444.9	44620.1	46587.4	46304.6	37079.2	45561.5	30230.5	26645.4	30336.3	27377.7	25328.8	31685.2
0.62_184.1078m/z	184.108	0.62	LCMS-pos	2-methyl-3-Pyrimidin-2-yl-Propionic Acid	267219		45030						42614418		CC(CC1=NC=CC=N1)C(=O)O	MUBSMKHUHLQYNZ-UHFFFAOYSA-N	Organoheterocyclic compounds	Diazines	Pyrimidines and pyrimidine derivatives	Level 4	37.8	0	M+NH4	C8H10N2O2	-1.4628		0.662147	7591.2	22801.7	0.332923	-1.58674	Down	1.32142e-08	3.1652e-07	8405.8	6301.59	7740.01	9293.59	6361.65	7444.58	21369.7	25233.5	22569.6	19984.9	24261.9	23390.5
0.60_526.2691m/z	526.269	0.599367	LCMS-pos	2-(8-[3]-ladderane-octanyl)-sn-glycero-3-phosphoethanolamine	21236		77699	LMGP02060001					24779537		[C@](COP(=O)(O)OCCN)([H])(OCCCCCCCCC1CC2C3C4CCC4C3C2CC1)CO	MUJGIVXHPSNEKN-GVLGEWBVSA-N	Lipids and lipid-like molecules	Glycerophospholipids	Glycerophosphoethanolamines	Level 4	38.1	1.35	M+K	C25H46NO6P	-0.676996		0.65975	10688.6	28303.8	0.377638	-1.40493	Down	0.000589475	0.00152231	7202.98	3444.58	13684.6	15221.2	5739.16	18838.9	25280.3	38390.7	32866.7	23138.6	28034.1	22112.3
13.78_111.0919m/z	111.092	13.7817	LCMS-pos	piperidine-1-carboxamide	210405	HMDB0256575	345218						72887		NC(=O)N1CCCCC1	JSPCTNUQYWIIOT-UHFFFAOYSA-N	Organoheterocyclic compounds	Piperidines	Piperidinecarboxylic acids and derivatives	Level 4	38.8	0	M+H-H2O	C6H12N2O	1.76555		0.65943	107472	85864.2	1.25165	0.323834	Up	0.00813971	0.0151859	115052	111761	107463	113596	99003.3	97958.5	113614	77982.1	82823	85425.9	82254	73086.4
0.60_352.1579m/z	352.158	0.599367	LCMS-pos	Estradiol sulfamate	206268	HMDB0251667							22052720		CC12CCC3C(CCC4=C3C=CC(OS(N)(=O)=O)=C4)C1CCC2O	YXYXCSOJKUAPJI-UHFFFAOYSA-N	Lipids and lipid-like molecules	Steroids and steroid derivatives	Estrane steroids	Level 4	41.8	23.1	M+H	C18H25NO4S	0.454469		0.659032	6735.37	22737.3	0.296226	-1.75523	Down	1.79239e-05	7.82036e-05	5649.81	1871	7257.58	12507	5633.8	7493.06	20177.8	28292.4	26178.7	21216.9	22319.2	18238.5
697	295.116	25.798	GCMS	Melibiose	258284		3478			C05402	sce00052,sce02010	Galactose metabolism|ABC transporters	440658	585-99-9	C(C1C(C(C(C(O1)OCC2C(C(C(C(O2)O)O)O)O)O)O)O)O	DLRVVLDZNNYCBX-ABXHMFFYSA-N	Organic oxygen compounds	Organooxygen compounds	Carbohydrates and carbohydrate conjugates	Level 2	81.4	69.9		C12H22O11		966016	0.658968	31810.3	40403.1	0.787323	-0.344972	Down	0.0020808	0.00454769	31826.8	29749.2	32309.3	32583.5	32935.4	31457.5	46840.4	42865	37673	39624.6	42903.3	32512
0.71_142.0863m/z	142.086	0.709667	LCMS-pos	(2R,3S)-3-Hydroxy-1,1-dimethylpyrrolidin-1-ium-2-carboxylate	198623	HMDB0242121							442640		[H][C@]1(O)CC[N+](C)(C)[C@@]1([H])C([O-])=O	DJMIFDZBCUUQJN-NTSWFWBYSA-N	Organic acids and derivatives	Carboxylic acids and derivatives	Amino acids, peptides, and analogues	Level 2	45.8	11.3	M+H-H2O	C7H13NO3	0.168763		0.658014	10466.3	25344.2	0.412968	-1.2759	Down	2.68752e-08	5.44986e-07	12048.4	10453.7	10049.2	10082.5	9873.36	10290.8	25617.3	29327.1	25437.4	22735	24957.2	23990.9
0.68_821.2921m/z	821.292	0.682283	LCMS-neg	N6-Carbamoyl-L-threonyladenosine	64694	HMDB0041623							92021849	89019-62-5	C[C@@H](O)[C@H](NC(N)=O)C(=O)NC1=C2N=CN([C@@H]3O[C@H](CO)[C@@H](O)[C@H]3O)C2=NC=N1	GYCVHQYQICRFAX-CKTDUXNWSA-N	Nucleosides, nucleotides, and analogues	Purine nucleosides	Unclassified	Level 4	38.7	0	2M-H	C15H21N7O7	-1.38246		0.657817	3919.37	19835.3	0.197595	-2.33938	Down	9.88544e-06	4.90886e-05	3189.43	3444.76	3651.59	6854.67	9.06897e-06	6375.75	24018.6	23334.7	15116.6	20189.5	14597	21755.4
10.36_293.2106m/z	293.211	10.359	LCMS-pos	9-KOT	3322		45173	LMFA02000371	142251				11380794	125559-74-2	C(CCCCCCCC(=O)/C=C/C=C\C/C=C\CC)(=O)O	ACHDMUPTZYZIGR-CUHSZNQNSA-N	Lipids and lipid-like molecules	Fatty Acyls	Lineolic acids and derivatives	Level 1	58.7	78.5	M+H	C18H28O3	-1.68957		0.657669	14550.4	31054.9	0.468539	-1.09376	Down	6.93716e-05	0.000244674	14322.6	14004.2	14954.4	13659.8	11768	18593.6	28061.1	36137.2	23332.1	29250.1	39408.4	30140.8
9.43_296.2347n	279.231	9.4252	LCMS-pos	Coriolic acid	3108	HMDB0112194		LMFA02000154	72639	C14762			5282947		C(CCCCCCC(=O)O)/C=C\C=C\C(O)CCCCC	HNICUWMFWZBIFP-BSZOFBHHSA-N	Lipids and lipid-like molecules	Fatty Acyls	Lineolic acids and derivatives	Level 3	50.3	55.5	M+H-H2O, M+H	C18H32O3	-1.33669		0.656853	20938.9	4887.01	4.28459	2.09916	Up	4.09082e-05	0.000157499	16918.1	25503.4	21968.2	28288.1	13039.4	19916	6157.4	5178.26	3672.35	3464.02	5645.57	5204.47
0.82_118.0419n	136.076	0.818533	LCMS-pos	2,3-Octadiene-5,7-diyn-1-ol	6466	HMDB0040549	95038	LMFA05000758					71442208		C(C=C=CC#CC#C)O	MFQBYQJLDHIYCH-UHFFFAOYSA-N	Lipids and lipid-like molecules	Fatty Acyls	Fatty alcohols	Level 4	40.6	5.41	M+H, M+NH4	C8H6O	0.173321		0.655845	24395.4	39340.7	0.620106	-0.689414	Down	1.62741e-07	2.02377e-06	24755.5	24901.6	25077.1	25252.1	22156.1	24230	41981.7	43042.6	38957.3	36711.9	36901.3	38449.4
505	217.12	20.904	GCMS	L-Gluconic Acid	208150	HMDB0253886				C15930	sce00040,sce00053	Pentose and glucuronate interconversions|Ascorbate and aldarate metabolism	604		OCC(O)C(O)C(O)C(O)C(O)=O	RGHNJXZEOKUKBD-UHFFFAOYSA-N	Organic acids and derivatives	Hydroxy acids and derivatives	Medium-chain hydroxy acids and derivatives	Level 1	85.4	76		C6H12O7		708008	0.655222	363284	460459	0.78896	-0.341976	Down	0.00269739	0.00573034	438718	386052	355710	315435	332279	351509	473289	499557	487678	466765	383764	451703
13.45_413.3045m/z	413.305	13.4524	LCMS-pos	Barogenin	58439	HMDB0034403	89910						101688	64161-55-3	CC(CO)CCC(=O)C(C)C1C(=O)CC2C3CC=C4CC(O)CCC4(C)C3CCC12C	GDKGOXUWEBGZBY-UHFFFAOYSA-N	Lipids and lipid-like molecules	Steroids and steroid derivatives	Bile acids, alcohols and derivatives	Level 3	54.6	80	M+H-H2O	C27H42O4	-1.19878		0.653856	8215	26957.7	0.304736	-1.71437	Down	0.00220769	0.0047811	3427.94	8133.42	8300.07	10162.9	8111.78	11153.9	12246.2	35290.8	24333.2	20469.6	43138.2	26268.3
9.70_325.2024m/z	325.202	9.69585	LCMS-neg	12S-HHTrE	3935	HMDB0012535	3831	LMFA03050002	63977	C20388			5283141	54397-84-1	C(=C/C/C=C/C=C/[C@@H](O)CCCCC)/CCCC(=O)O	KUKJHGXXZWHSBG-WBGSEQOASA-N	Lipids and lipid-like molecules	Fatty Acyls	Fatty acids and conjugates	Level 4	39.1	0	M+FA-H	C17H28O3	1.39104		0.651529	4265.3	19956.7	0.213728	-2.22616	Down	5.71955e-05	0.000207239	2441.14	5640.61	5325.55	5077.84	2444.02	4662.67	26903.7	25523.9	15111.5	14372.8	22119.2	15709.3
0.61_251.0304m/z	251.03	0.6119	LCMS-pos	Metronidazole phosphate	208773	HMDB0254689							51794		CC1=NC=C(N1CCOP(O)(O)=O)[N+]([O-])=O	GFFOAZOYBIIJHI-UHFFFAOYSA-N	Organoheterocyclic compounds	Azoles	Imidazoles	Level 4	38.4	0	M+	C6H10N3O6P	-1.44936		0.650387	10831	27594.9	0.392502	-1.34923	Down	0.000648495	0.00165084	16690.7	6257.04	11384.9	10920.2	9143.15	10590.3	31872.3	29259.6	22786.4	27530	38280.3	15840.8
0.75_276.1091m/z	276.109	0.751517	LCMS-neg	QUINAMIDE ISOPROPYLIDENE	266715		43826						6708787		CC1(OC2CC(CC(C2O1)O)(C(=O)N)O)C	OFKNGVGNKBZNOR-QGOVLLJGSA-N	Organic oxygen compounds	Organooxygen compounds	Ethers	Level 4	38.8	0	M+FA-H	C10H17NO5	0.979869		0.650344	6484.57	21093.1	0.307427	-1.70169	Down	8.24939e-09	2.31827e-07	6219.88	6694.8	6777.83	7428.62	4783.55	7002.7	22551.1	24116.4	19564.1	19691.6	20513.8	20121.4
4.46_603.3135m/z	603.313	4.462	LCMS-pos	2-O-(2-O-isovaleryl-beta-D-glucopyranosyl) atractyligenin.	35972			LMPR0104130008							[C@@]123[C@@H](O)C([C@@H](CC[C@@]1([H])[C@]1(C)C[C@H](O[C@H]4[C@H](OC(=O)CC(C)CC)[C@@H](O)[C@H](O)[C@@H](CO)O4)C[C@@H](C(=O)O)[C@@]1([H])CC2)C3)=C	KIFITJDLHDKWBZ-BNENIBRGSA-N	Lipids and lipid-like molecules	Prenol lipids	Terpene glycosides	Level 3	48.8	47.1	M+Na	C31H48O10	-0.882145		0.648827	9768.1	24516.5	0.39843	-1.3276	Down	3.95249e-08	6.88119e-07	10857.5	11570.6	9206.23	8182.05	10011.4	8780.88	23947.3	25486.9	21339.6	27312.9	23440.1	25572.2
0.69_295.1499m/z	295.15	0.693533	LCMS-pos	N-(1-Deoxy-1-fructosyl)proline	61870	HMDB0038493			156202				131752381	29118-61-4	OC[C@H]1OC(O)(CN2CCCC2C(O)=O)[C@@H](O)[C@@H]1O	GSFRYAKUDPPHHG-MKSMHYHASA-N	Organic acids and derivatives	Carboxylic acids and derivatives	Amino acids, peptides, and analogues	Level 4	45.8	41.3	M+NH4	C11H19NO7	-0.182471		0.648631	6331.88	20749	0.305165	-1.71234	Down	8.91495e-10	5.5284e-08	7897.62	5769.68	6767.45	3944.57	6583.13	7028.81	21725.8	21933.4	20317.3	19789.6	20185.8	20542.2
10.23_464.2783m/z	464.278	10.2332	LCMS-neg	PE(17:1(9Z)/0:0)	21169		46714	LMGP02050008					42607464		[C@](COP(=O)(O)OCCN)([H])(O)COC(CCCCCCC/C=C\CCCCCCC)=O	LNJNONCNASQZOB-HEDKFQSOSA-N	Lipids and lipid-like molecules	Glycerophospholipids	Glycerophosphoethanolamines	Level 1	57.6	78.5	M-H	C22H44NO7P	0.186731		0.648067	15189.4	30897.3	0.491611	-1.02441	Down	9.98486e-05	0.000329657	16192.2	14570.4	14296.3	13663.4	17330.2	15084.2	29795	38764.9	25873.8	25588	38148.9	27213.1
10.40_424.2820n	425.289	10.4004	LCMS-pos	3a,7b,21-Trihydroxy-5b-cholanoic acid	52202	HMDB0013192							53481646		C[C@]12CCC3C(C1CCC2[C@H](O)C(O)CCC(O)=O)[C@@H](O)CC1C[C@H](O)CC[C@]31C	JHBLUEHIRYMJOU-ZSFPCQDKSA-N	Lipids and lipid-like molecules	Steroids and steroid derivatives	Androstane steroids	Level 3	51.2	61.6	M+H-H2O, M+H	C24H40O6	-1.04627		0.647957	19095.4	3988.14	4.78805	2.25944	Up	6.91566e-06	3.67844e-05	18362.5	17545.9	17619.8	16939	16492	27613.2	3155.37	4294.88	3296.89	2803.08	4896.42	5482.23
4.04_705.3589m/z	705.359	4.03827	LCMS-neg	PA(PGE2/10:0)	215770	HMDB0262668									CCCCCCCCCC(=O)O[C@H](COC(=O)CCC\C=C/C[C@@H]1[C@@H](\C=C\[C@@H](O)CCCCC)[C@H](O)CC1=O)COP(O)(O)=O	IVBYOGIDNTVMFK-BAZCXONHSA-N	Lipids and lipid-like molecules	Fatty Acyls	Eicosanoids	Level 4	44.2	34.1	M+FA-H	C33H57O11P	-4.78316		0.647561	19203.2	34498.5	0.556639	-0.845186	Down	8.51469e-06	4.34749e-05	20366.3	20094	17618.3	21790.4	18508.2	16842	38021.3	30276.1	39878.2	35776.2	33237	29802
1.11_342.0441m/z	342.044	1.10972	LCMS-neg	L-Cysteinylglycine disulfide	47173	HMDB0000709	5677		89930				22833544	70555-24-7	N[C@@H](CSSCC(N)C(=O)NCC(O)=O)C(O)=O	ZHRLECIZINSPKL-AKGZTFGVSA-N	Organic acids and derivatives	Carboxylic acids and derivatives	Amino acids, peptides, and analogues	Level 4	39.9	5.12	M+FA-H	C8H15N3O5S2	2.12888		0.646889	23563	8334.19	2.82727	1.49941	Up	6.59385e-06	3.57108e-05	21780.7	22272.6	30574.9	26771.1	18588.6	21390.2	8603.37	8112.36	8741.04	9071.53	7634.7	7842.15
638	97.0633	24.349	GCMS	2-Cyclohexyl-4-(Hydroxymethyl)-8a-Methyl-4,4a,5,6,7,8-Hexahydro-3h-Benzo[E]Oxazine-3-Carbonitrile	545910								578847		CC12CCCCC1C(C(N(O2)C3CCCCC3)C#N)CO	QOQGHRCZPTWNCQ-UHFFFAOYSA-N	Organoheterocyclic compounds	Benzoxazines	Unclassified	Level 3	75	60.6		C17H28N2O2		878195	0.645178	28968.4	22695.1	1.27641	0.352097	Up	0.00592472	0.0114858	27521.1	32471.5	29995.5	27075.9	26079.3	30666.9	20253.3	24073.1	26291.1	26187.6	16842.5	22523
0.63_399.1446m/z	399.145	0.634967	LCMS-pos	S-Adenosylmethionine	258249	HMDB0001185	3289			C00019	sce00261,sce00270,sce00330,sce00999,sce04122,sce04148	Monobactam biosynthesis|Cysteine and methionine metabolism|Arginine and proline metabolism|Biosynthesis of various plant secondary metabolites|Sulfur relay system|Efferocytosis	34755	29908-03-0	C[S+](CCC(C(=O)[O-])N)CC1C(C(C(O1)N2C=NC3=C(N=CN=C32)N)O)O	MEFKEPWMEQBLKI-AIRLBKTGSA-N	Nucleosides, nucleotides, and analogues	5'-deoxyribonucleosides	5'-deoxy-5'-thionucleosides	Level 1	64.2	92.8	M+H	C15H22N6O5S	0.257094		0.644779	41320.6	23577	1.75258	0.809481	Up	0.000660452	0.00167769	51219.5	39445.7	49128.5	44259	35092.4	28778.5	26120.8	23863.4	26417	22352.1	23161	19547.7
383	217.11	18.299	GCMS	L-Fucitol	257688	HMDB0304954							445724		[H][C@@](C)(O)[C@@]([H])(O)[C@@]([H])(O)[C@]([H])(O)CO	SKCKOFZKJLZSFA-KCDKBNATSA-N	Organic oxygen compounds	Organooxygen compounds	Carbohydrates and carbohydrate conjugates	Level 3	79	67.9		C6H14O5		614241	0.644706	59085.5	83140.6	0.71067	-0.492748	Down	0.0620209	0.0930444	59513.5	58480.6	50693	59533.9	56335.5	69956.8	100790	129656	74801	74329	61852.9	57414.5
1.03_253.1219m/z	253.122	1.03035	LCMS-pos	Cbhcy	204609	HMDB0249714							3518587		NC(CCSCCCCC(O)=O)C(O)=O	BMONDXDFXRPNKQ-UHFFFAOYSA-N	Organic acids and derivatives	Carboxylic acids and derivatives	Amino acids, peptides, and analogues	Level 4	40	10.4	M+NH4	C9H17NO4S	1.12488		0.640343	15934	1549.94	10.2804	3.36183	Up	1.46926e-08	3.47271e-07	17728.7	14241.7	18790.4	16665.4	13298.6	14879.2	1887.81	1560.65	1446.3	1442.58	1302.47	1659.8
10.16_517.2999m/z	517.3	10.155	LCMS-pos	L-Olivosyl-oleandolide	28265		40996	LMPK04000032	29614	C11991			443565		[C@@]12(C(=O)[C@H](C)[C@@H](O)[C@@H](C)[C@@H](C)OC(=O)[C@H](C)[C@@H](O[C@@H]3O[C@H]([C@H](O)[C@@H](O)C3)C)[C@H](C)[C@@H](O)[C@@H](C)C1)OC2	SBBLTTCUMKGRJI-GYHYDPCPSA-N	Phenylpropanoids and polyketides	Macrolides and analogues	Unclassified	Level 4	39.3	9.95	M+H	C26H44O10	-1.52127		0.638919	749.894	15644.1	0.0479348	-4.38278	Down	1.74236e-05	7.63006e-05	234.194	1151.22	644.72	933.225	764.401	771.605	12671.9	21893.7	16907.7	7976.51	16945.4	17469.1
4.34_129.0549m/z	129.055	4.3363	LCMS-neg	Adipate semialdehyde	52092	HMDB0012882			2490	C06102			440918	928-81-4	OC(=O)CCCCC=O	PNPPVRALIYXJBW-UHFFFAOYSA-N	Lipids and lipid-like molecules	Fatty Acyls	Fatty acids and conjugates	Level 2	41.8	0.329	M-H	C6H10O3	-5.94324		0.637666	10821.6	24808.4	0.436208	-1.19691	Down	2.27221e-09	1.01369e-07	11394	9871.86	10818.9	10374.3	11740.5	10730.1	26623.5	25348	26138.2	24268.2	22243.1	24229.4
12.11_572.3710n	573.378	12.1108	LCMS-pos	Ganoderic acid Ma	59211	HMDB0035329	90629						131751707		CC(CC\C=C(\C)C(O)=O)C1CC(O)C2(C)C3=C(CCC12C)C1(C)CCC(OC(C)=O)C(C)(C)C1CC3OC(C)=O	JBMVFHJFFZPAJI-NDENLUEZSA-N	Lipids and lipid-like molecules	Prenol lipids	Triterpenoids	Level 4	39.1	0.504	M+H, M+Na	C34H52O7	-0.586509		0.6343	1081.41	15520.1	0.0696783	-3.84315	Down	2.75947e-06	1.78277e-05	506.838	1048.5	861.75	1244.73	1254.77	1571.88	11597.2	20467.7	14554.6	11702.6	19332.3	15465.9
0.59_130.0822n	148.116	0.588967	LCMS-pos	3-Methylcyclohexanethiol	56056	HMDB0031537	87746						21259899	38699-50-2	CC1CCCC(S)C1	PWHHTYJQSMSOEC-UHFFFAOYSA-N	Organosulfur compounds	Thiols	Alkylthiols	Level 4	36.6	0.271	M+H, M+NH4	C7H14S	4.34672		0.632902	152044	173170	0.878007	-0.187696	Down	0.0415907	0.0653333	168357	151923	166648	162377	129022	133938	178956	190591	187086	160452	157943	163989
11.54_802.5614m/z	802.561	11.5355	LCMS-neg	PC(18:1(9Z)-O(12,13)/P-16:0)	242584	HMDB0289484									[H][C@@](COC(=O)CCCCCCC\C=C/CC1OC1CCCCC)(COP([O-])(=O)OCC[N+](C)(C)C)O\C=C\CCCCCCCCCCCCCC	WDUMYHXEUYUTPJ-KUGOPDBNSA-N	Lipids and lipid-like molecules	Glycerophospholipids	Glycerophosphocholines	Level 2	46.4	0	M+FA-H	C42H80NO8P	1.31826		0.632147	125100	164686	0.759631	-0.396628	Down	0.205359	0.266907	138827	69492.8	48454.6	128681	181951	183195	138893	103431	138734	207806	214668	184581
649	371.316	24.744	GCMS	Mg(16:0/0:0/0:0)	10439	HMDB0011564	3855	LMGL01010009	75542				3084463	32899-41-5	OC[C@]([H])(O)COC(CCCCCCCCCCCCCCC)=O	QHZLMUACJMDIAE-SFHVURJKSA-N	Lipids and lipid-like molecules	Glycerolipids	Monoradylglycerols	Level 1	94.8	98.9		C19H38O4		901743	0.632055	301987	371962	0.811876	-0.300669	Down	0.00109885	0.00260411	287295	300187	299040	313236	273343	338820	361337	420429	380079	376833	366514	326578
422	103.029	19.31	GCMS	D-Fructose	545466								2723872		C1C(C(C(C(O1)(CO)O)O)O)O	LKDRXBCSQODPBY-VRPWFDPXSA-N	Organic oxygen compounds	Organooxygen compounds	Carbohydrates and carbohydrate conjugates	Level 1	95.4	96.9		C6H12O6		647541	0.631438	3.86207e+06	4.75277e+06	0.812595	-0.299392	Down	0.000841477	0.00205842	4.39762e+06	4.08398e+06	4.03625e+06	3.62659e+06	3.39273e+06	3.63526e+06	5.09764e+06	4.92438e+06	4.89098e+06	4.64454e+06	4.31326e+06	4.64579e+06
1.49_462.0663m/z	462.066	1.48715	LCMS-neg	Adenylsuccinic acid	47078	HMDB0000536	3551			C03794	sce00230,sce00250	Purine metabolism|Alanine, aspartate and glutamate metabolism	447145	19046-78-7	O[C@@H]1[C@@H](COP(O)(O)=O)O[C@H]([C@@H]1O)N1C=NC2=C1N=CN=C2N[C@@H](CC(O)=O)C(O)=O	OFBHPPMPBOJXRT-VWJPMABRSA-N	Nucleosides, nucleotides, and analogues	Purine nucleotides	Purine ribonucleotides	Level 3	52.2	67.8	M-H	C14H18N5O11P	-1.02624		0.631114	14241.6	9.57575	1487.26	10.5384	Up	9.97218e-07	8.14433e-06	17666.6	10645.4	13887.3	14593.5	10456.7	18200.1	28.5191	9.06897e-06	9.06897e-06	9.06897e-06	9.06897e-06	28.9353
5.15_511.3270m/z	511.327	5.14927	LCMS-pos	PS(O-18:0/0:0)	22465		78862	LMGP03060002	72738				52926302		C(O)(=O)[C@@]([H])(N)COP(OC[C@]([H])(O)COCCCCCCCCCCCCCCCCCC)(=O)O	LLZPQHOZAQNDCM-PKTZIBPZSA-N	Lipids and lipid-like molecules	Glycerophospholipids	Glycerophosphoserines	Level 4	39.5	13.1	M+	C24H50NO8P	-0.862425		0.631007	17010.6	331.417	51.3269	5.68164	Up	0.00138411	0.00320155	13487.9	11506.7	31644.7	25006.5	6879.11	13538.9	632.158	203.57	302.354	244.606	447.665	158.152
702	425.405	25.994	GCMS	Lignoceric Acid	70	HMDB0002003	420	LMFA01010024	28866	C08320	sce01040	Biosynthesis of unsaturated fatty acids	11197	557-59-5	C(CCCCCCCCCCCCC(=O)O)CCCCCCCCCC	QZZGJDVWLFXDLK-UHFFFAOYSA-N	Lipids and lipid-like molecules	Fatty Acyls	Fatty acids and conjugates	Level 1	92.5	91.5		C24H48O2		977969	0.630255	12736.6	15600	0.816449	-0.292565	Down	0.000520198	0.00135517	12101.5	11052.5	12521	13842.8	12942.8	13958.8	14656.7	14866.4	16923.5	15641.2	16244.1	15267.9
3.84_575.2800m/z	575.28	3.84083	LCMS-pos	DMG-MINO	28301			LMPK07000009	29569	C12011			54704423		C1=C(NC(=O)CN(C)C)C(O)=C2C(=O)C3=C(O)[C@]4(O)C(=O)C(=C([C@H]([C@]4([H])C[C@]3([H])CC2=C1N(C)C)N(C)C)O)C(N)=O	CTFJMTPWQZXWGH-ISIOAQNYSA-N	Phenylpropanoids and polyketides	Tetracyclines	Unclassified	Level 4	45.6	41.1	M+NH4	C27H35N5O8	-4.32099		0.626839	25490.7	39658.8	0.642751	-0.637669	Down	1.00597e-05	4.97961e-05	27342.6	28068.1	26767.6	26053.4	22287	22425.7	45597.4	38888.6	40772	37268	35625.7	39801.3
0.66_129.0425n	147.076	0.66055	LCMS-pos	(R)-(+)-2-Pyrrolidone-5-carboxylic acid	273976	HMDB0000805	63632			C02237	sce00470	D-Amino acid metabolism	439685	4042-36-8	C1CC(=O)NC1C(=O)O	ODHCTXKNWHHXJC-GSVOUGTGSA-N	Organic acids and derivatives	Carboxylic acids and derivatives	Amino acids, peptides, and analogues	Level 1	54.8	79.2	M+H, M+NH4	C5H7NO3	-0.454371		0.626412	1.70937e+06	1.7542e+06	0.974445	-0.0373478	Down	0.416526	0.491293	1.91466e+06	1.69069e+06	1.66797e+06	1.67598e+06	1.59758e+06	1.70936e+06	1.76607e+06	1.76384e+06	1.77105e+06	1.65023e+06	1.70753e+06	1.86649e+06
0.67_146.0683n	145.061	0.665733	LCMS-neg	D-Glutamine	48099	HMDB0003423	63630		17061	C00819	sce00470	D-Amino acid metabolism	145815	5959-95-5	N[C@H](CCC(N)=O)C(O)=O	ZDXPYRJPNDTMRX-GSVOUGTGSA-N	Organic acids and derivatives	Carboxylic acids and derivatives	Amino acids, peptides, and analogues	Level 1	58.9	93	M-H, M+FA-H	C5H10N2O3	-5.48896		0.626313	156610	139481	1.1228	0.167107	Up	0.00208074	0.00454769	163072	169081	145068	153739	149327	159371	140796	137048	148110	140088	136831	134011
11.36_183.1379m/z	183.138	11.3613	LCMS-pos	3-Hydroxy-2,8-dimethyl-1,7-dioxaspiro[5.5]undecane	28330		102868	LMPK09000029					14752691		O1C2(CCCC(C)O2)CCC(O)C1C	FHLZKMYUVAGRFB-UHFFFAOYSA-N	Organic oxygen compounds	Organooxygen compounds	Ethers	Level 4	45.6	31	M+H-H2O	C11H20O3	-0.37064		0.624795	20438.2	6640.34	3.07788	1.62194	Up	1.32281e-06	1.01312e-05	16710.1	20484.1	21101.3	23296.7	17053.6	23983.3	6916.4	7585.45	5193.45	5635.61	8580.25	5930.9
417	103.029	19.176	GCMS	D-Tagatose	273269	HMDB0003418	58151			C00795	sce00052	Galactose metabolism	439312	87-81-0	C1C(C(C(C(O1)(CO)O)O)O)O	LKDRXBCSQODPBY-OEXCPVAWSA-N	Organic oxygen compounds	Organooxygen compounds	Carbohydrates and carbohydrate conjugates	Level 1	94.9	91.5		C6H12O6		643127	0.623699	5.35724e+06	6.56695e+06	0.815789	-0.293732	Down	0.00095695	0.00230145	6.10993e+06	5.57043e+06	5.64267e+06	5.07477e+06	4.66925e+06	5.0764e+06	7.05255e+06	6.82725e+06	6.77042e+06	6.39797e+06	6.00761e+06	6.34588e+06
416	103.03	19.176	GCMS	Fructose	47144	HMDB0000660	135		28645	C02336			439709	53188-23-1	OC[C@H]1O[C@](O)(CO)[C@@H](O)[C@@H]1O	RFSUNEUAIZKAJO-ARQDHWQXSA-N	Organic oxygen compounds	Organooxygen compounds	Carbohydrates and carbohydrate conjugates	Level 1	87	79.5		C6H12O6		643127	0.623699	5.35724e+06	6.56695e+06	0.815789	-0.293732	Down	0.00095695	0.00230145	6.10993e+06	5.57043e+06	5.64267e+06	5.07477e+06	4.66925e+06	5.0764e+06	7.05255e+06	6.82725e+06	6.77042e+06	6.39797e+06	6.00761e+06	6.34588e+06
2.92_143.1179m/z	143.118	2.91578	LCMS-pos	4-Methyl-2-propyloxazole	61338	HMDB0037854	92660						528409	24667-04-7	CCCC1=NC(C)=CO1	BUOGNIOVIYHMFO-UHFFFAOYSA-N	Organoheterocyclic compounds	Azoles	Oxazoles	Level 4	38.9	0	M+NH4	C7H11NO	-0.249089		0.623429	31551.6	44985.9	0.701366	-0.51176	Down	1.86077e-08	4.15067e-07	33129.4	32193.5	31283.7	29447	31410.7	31845.4	46600.9	44740.3	45746.1	45857.8	45080.7	41889.7
0.73_236.1493m/z	236.149	0.728717	LCMS-pos	2-hydroxy-decanedioic acid	2888	HMDB0000424	5413	LMFA01170076	89312				128458	103963-71-9	C(=O)(O)C(O)CCCCCCCC(=O)O	LPIOYESQKJFWPQ-UHFFFAOYSA-N	Organic acids and derivatives	Hydroxy acids and derivatives	Medium-chain hydroxy acids and derivatives	Level 4	37.7	0	M+NH4	C10H18O5	0.0337833		0.623153	987.289	14349.8	0.0688016	-3.86141	Down	2.3148e-08	4.91758e-07	1870.69	1584.89	563.979	570.72	265.701	1067.75	16475.9	16621.7	13450.5	13492	14629.5	11429.1
9.84_440.2766m/z	440.277	9.84215	LCMS-pos	PE(15:0/0:0)	21192	HMDB0011502	62289	LMGP02050031					52925150		[C@](COP(=O)(O)OCCN)([H])(O)COC(CCCCCCCCCCCCCC)=O	FGHPDPYCRTXYNZ-LJQANCHMSA-N	Lipids and lipid-like molecules	Glycerophospholipids	Glycerophosphoethanolamines	Level 3	56.9	88	M+H	C20H42NO7P	-1.3193		0.621535	23472.6	39824.6	0.589399	-0.762684	Down	0.000837922	0.00205561	19931.6	29091.1	17676.9	28690.6	20079.9	25365.5	33678	43595.1	30517.5	38434.4	49248.2	43474.7
5.63_269.0045m/z	269.004	5.6268	LCMS-pos	Oxydemeton-methyl	209914	HMDB0256011	44562		38735	C18664			4618	301-12-2	CCS(=O)CCSP(=O)(OC)OC	PMCVMORKVPSKHZ-UHFFFAOYSA-N	Organosulfur compounds	Sulfoxides	Unclassified	Level 4	44.2	26.6	M+Na	C6H15O4PS2	1.28044		0.619999	15741.7	30427	0.51736	-0.950758	Down	0.000321332	0.000890398	22286	13332	18144.4	11188.6	16224.4	13274.9	30055.9	33535.9	39017.2	30064	25343.2	24545.6
10.59_270.2074m/z	270.207	10.5851	LCMS-neg	N-LAUROYLSARCOSINE	209184	HMDB0255165							7348		CCCCCCCCCCCC(=O)N(C)CC(O)=O	BACYUWVYYTXETD-UHFFFAOYSA-N	Organic acids and derivatives	Carboxylic acids and derivatives	Amino acids, peptides, and analogues	Level 4	44.5	28.3	M-H	C15H29NO3	-0.406937		0.619717	17277.4	121.937	141.691	7.14661	Up	0.00687125	0.0130862	5649.29	8239.1	29620.1	28470.6	4245.04	27440.4	50.8492	260.406	45.4841	9.06897e-06	248.15	126.733
1.35_199.0720m/z	199.072	1.34797	LCMS-neg	1-(2-Hydroxyethoxy)methyl-5-methyluracil	202465	HMDB0247200							72358		CC1=CN(COCCO)C(=O)NC1=O	ATKOZYBRBNGECU-UHFFFAOYSA-N	Organoheterocyclic compounds	Diazines	Pyrimidines and pyrimidine derivatives	Level 1	52.8	65.5	M-H	C8H12N2O4	-2.16899		0.61905	27881.8	41394.6	0.673562	-0.570117	Down	1.11809e-07	1.48344e-06	30938.9	28025.4	27670.5	26432.7	27020.5	27202.7	39644.1	40256.2	40843	40902.3	41673.4	45048.3
12.11_354.2764n	337.273	12.1108	LCMS-pos	MG(18:2(9Z,12Z)/0:0/0:0)	51383	HMDB0011568	62350		75561				6436630	67968-46-1	[H][C@](O)(CO)COC(=O)CCCCCCC\C=C/C\C=C/CCCCC	WECGLUPZRHILCT-GSNKCQISSA-N	Lipids and lipid-like molecules	Fatty Acyls	Lineolic acids and derivatives	Level 1	61.3	57.4	M+H-H2O, M+H	C21H38O4	-1.58085		0.616914	16930.1	33479.4	0.505686	-0.983686	Down	0.00349308	0.00716071	21139.4	16839.6	12424.1	18450.6	17720.9	15005.7	24764.9	44835.7	25311.7	32221.8	47559.9	26182.1
0.69_342.1159n	325.113	0.693533	LCMS-pos	D-Glucose, 6-O-alpha-D-glucopyranosyl-	212825	HMDB0259486									OCC1OC(OCC(O)C(O)C(O)C(O)C=O)C(O)C(O)C1O	AYRXSINWFIIFAE-UHFFFAOYSA-N	Lipids and lipid-like molecules	Fatty Acyls	Fatty acyl glycosides	Level 2	57.9	0	M+H-H2O, M+Na, M+H	C12H22O11	-0.979885		0.616333	1.23643e+06	1.18555e+06	1.04291	0.0606202	Up	0.345348	0.417671	1.44432e+06	1.15252e+06	1.17185e+06	1.15971e+06	1.20937e+06	1.2808e+06	1.26326e+06	1.17973e+06	1.19376e+06	1.21194e+06	1.0896e+06	1.17503e+06
3.38_539.2476m/z	539.248	3.38092	LCMS-neg	Flumethasone Pivalate	52974	HMDB0014801	4030		31620				443980	2002-29-1	[H][C@@]12C[C@@H](C)[C@](O)(C(=O)COC(=O)C(C)(C)C)[C@@]1(C)C[C@H](O)[C@@]1(F)[C@@]2([H])C[C@H](F)C2=CC(=O)C=C[C@]12C	JWRMHDSINXPDHB-OJAGFMMFSA-N	Lipids and lipid-like molecules	Steroids and steroid derivatives	Pregnane steroids	Level 4	41.4	15.7	M+FA-H	C27H36F2O6	2.85669		0.615362	15941.1	29031.5	0.549096	-0.864869	Down	3.27289e-10	2.78117e-08	15295.2	16009.7	16044	16470.2	15031.3	16796.1	28336.9	31171.2	28748.6	28789.8	27913.2	29229.3
0.67_189.0513m/z	189.051	0.665733	LCMS-neg	N-Nitrosoproline	64956	HMDB0041946				C19485			24141	7519-36-0	OC(=O)C1CCCN1N=O	WLKPHJWEIIAIFW-UHFFFAOYSA-N	Organic acids and derivatives	Carboxylic acids and derivatives	Amino acids, peptides, and analogues	Level 4	38.5	0	M+FA-H	C5H8N2O3	-3.0809		0.61522	13510	26650.8	0.506925	-0.980155	Down	3.68791e-09	1.40023e-07	14964.8	14242.5	12376.4	12646.7	13584.6	13244.8	26313.2	26634.5	27099.1	27533.5	24145	28179.7
42	79.002	7.431	GCMS	Formamide	47637	HMDB0001536	4182		16397	C00488	sce00460,sce00910	Cyanoamino acid metabolism|Nitrogen metabolism	713	75-12-7	NC=O	ZHNUHDYFZUAESO-UHFFFAOYSA-N	Organic acids and derivatives	Carboximidic acids and derivatives	Carboximidic acids	Level 3	76.2	61		CH3NO		247156	0.611239	310460	393963	0.788044	-0.343652	Down	0.247168	0.313261	29116	351949	377737	356950	416932	330077	510892	339710	465165	434392	325115	288503
3.36_541.2623m/z	541.262	3.3605	LCMS-pos	Blumenol C O-[rhamnosyl-(1->6)-glucoside]	56397	HMDB0031935	88048		138796				85183002	177261-67-5	CC(CCC1C(C)=CC(=O)CC1(C)C)OC1OC(COC2OC(C)C(O)C(O)C2O)C(O)C(O)C1O	XTPQCRPHXZBRMP-UHFFFAOYSA-N	Lipids and lipid-like molecules	Fatty Acyls	Fatty acyl glycosides	Level 4	43.6	22.6	M+Na	C25H42O11	0.763137		0.610706	20605.3	33934.6	0.607206	-0.719743	Down	1.33598e-06	1.01882e-05	20178.1	22365.5	19332.5	22923.2	19297.5	19534.9	38561.4	32628.4	35004.5	33244.7	30266.3	33902.3
14.73_295.2628m/z	295.263	14.7268	LCMS-pos	Methyl linoleate	280651	HMDB0034381	89890						5462988	112-63-0	CCCCCC=CCC=CCCCCCCCC(=O)OC	WTTJVINHCBCLGX-QEFCTBRHSA-N	Lipids and lipid-like molecules	Fatty Acyls	Lineolic acids and derivatives	Level 3	54.5	81.6	M+H	C19H34O2	-1.15426		0.61067	481.983	13473.7	0.0357722	-4.80502	Down	6.25213e-08	9.70167e-07	181.966	768.824	9.06897e-06	935.173	840.522	165.415	11722.5	17269.9	12006.1	12847.2	15005.1	11991.2
11.08_334.2618n	379.26	11.0799	LCMS-neg	Acetamide, 2-(diethylamino)-N-(2-(octyloxy)phenyl)-	202912	HMDB0247710									CCCCCCCCOC1=CC=CC=C1NC(=O)CN(CC)CC	KMDRUUGMNYPPJH-UHFFFAOYSA-N	Organic acids and derivatives	Carboxylic acids and derivatives	Amino acids, peptides, and analogues	Level 4	39.3	0	M-H, M+FA-H	C20H34N2O2	-0.693756		0.610338	16066	2721.96	5.90236	2.56129	Up	2.24546e-06	1.52069e-05	15183.2	20641.7	12090.4	16414.9	13267.6	18798	2699.97	3725.92	1792.07	1346.71	3246.45	3520.62
10.05_332.3306m/z	332.331	10.0528	LCMS-pos	Pipercitine	63173	HMDB0039937	94479						12575258		CCCCCCCCCCCCCCC\C=C\C(=O)N1CCCCC1	PPSREOHNKFETQU-LVZFUZTISA-N	Organoheterocyclic compounds	Piperidines	N-acylpiperidines	Level 4	38.9	0.495	M+H-H2O	C23H43NO	-1.62212		0.610334	1125.18	15079.6	0.0746156	-3.74438	Down	3.79921e-05	0.000148028	494.231	841.409	2398.33	910.449	1295.58	811.047	13647.6	17351.1	11599.7	7975.57	19557.7	20346.2
11.98_637.3971m/z	637.397	11.9811	LCMS-neg	Tuberoside	62366	HMDB0039054							131752530	140447-21-8	CC(C)C(C)\C=C\C(C)C1CCC2C3=CC(O)C4(O)CC(CCC4(C)C3CCC12C)OC1OC(CO)C(O)C(O)C1O	OHZYISZWOVEBCJ-BQYQJAHWSA-N	Lipids and lipid-like molecules	Steroids and steroid derivatives	Steroidal glycosides	Level 3	50.3	59.2	M+FA-H	C34H56O8	2.29445		0.609623	743.411	14050.5	0.0529098	-4.24032	Down	2.52684e-06	1.66389e-05	125.065	997.645	570.426	841.099	668.126	1258.1	12315.8	16706.9	14090	8660.65	18400.5	14129.3
4.91_401.2614m/z	401.261	4.90622	LCMS-pos	Diethylaminoethyl-Sephacel	205886	HMDB0251243									CCN(CC)CCOCC1OC(O)C(OCCN(CC)CC)C(O)C1O	QLAJPGCDKRPRKU-UHFFFAOYSA-N	Organic oxygen compounds	Organooxygen compounds	Carbohydrates and carbohydrate conjugates	Level 4	38.5	6.8	M+Na	C18H38N2O6	-2.18787		0.609277	16213.5	958.698	16.912	4.07997	Up	0.00104506	0.00249154	10865.6	12668	30043.3	21345.3	7549.36	14809.4	1036.81	675.535	1003.48	927.567	1271.04	837.753
0.59_343.1935m/z	343.193	0.588967	LCMS-pos	N-Didesmethyl-tamoxifen	82914	HMDB0061086	71234		80556	C16548			3036172	80234-20-4	CC\C(=C(/C1=CC=CC=C1)C1=CC=C(OCCN)C=C1)C1=CC=CC=C1	MCJKBWHDNUSJLW-VHXPQNKSSA-N	Phenylpropanoids and polyketides	Stilbenes	Unclassified	Level 4	39.5	11.5	M+	C24H25NO	-0.423939		0.608033	31536.3	17632.5	1.78854	0.83878	Up	1.56718e-05	7.00035e-05	32939.7	27736.1	32759.6	35402.6	28943.2	31436.6	18923.7	19906	21184.8	17545.2	16666.2	11568.8
9.07_370.2585m/z	370.258	9.0703	LCMS-pos	(ent-6alpha,7alpha,16alphaH)-6,7,17-Trihydroxy-19-kauranoic acid	60431	HMDB0036756	91783						131751098	56064-72-3	CC12CCCC(C)(C1C(O)C(O)C13CC(CO)C(C1)CCC23)C(O)=O	FQXFNQBHZJYODR-UHFFFAOYSA-N	Lipids and lipid-like molecules	Prenol lipids	Diterpenoids	Level 3	54.1	74.5	M+NH4	C20H32O5	-0.941734		0.606762	3910.4	18748.2	0.208575	-2.26136	Down	0.000988019	0.00236978	2215.34	6479.67	4760.97	3970.91	2297.04	3738.49	33653.9	19343.2	14538.6	15536.3	17607.5	11809.6
3.66_537.2683m/z	537.268	3.65695	LCMS-neg	(2S)-1-[2-[[(2S)-Pyrrolidine-2-carbonyl]amino]acetyl]pyrrolidine-2-carboxylic Acid	213296	HMDB0260136							20455010		OC(=O)C1CCCN1C(=O)CNC(=O)C1CCCN1	BRPMXFSTKXXNHF-UHFFFAOYSA-N	Organic acids and derivatives	Carboxylic acids and derivatives	Amino acids, peptides, and analogues	Level 4	43.9	31.7	2M-H	C12H19N3O4	0.850911		0.604648	22544.9	35300.9	0.638648	-0.646908	Down	1.55951e-07	1.98075e-06	24644.9	25129.8	20272.5	21998.5	23127.9	20095.6	37037.5	35312.3	33698.3	35556	34374.1	35827.2
10.40_721.2736m/z	721.274	10.4017	LCMS-neg	Odevixibat	257586	HMDB0304842							10153627		CCCCC1(CCCC)CN(C2=CC=CC=C2)C2=CC(SC)=C(OCC(=O)N[C@@H](C(=O)N[C@@H](CC)C(O)=O)C3=CC=C(O)C=C3)C=C2S(=O)(=O)N1	XULSCZPZVQIMFM-IPZQJPLYSA-N	Organic acids and derivatives	Carboxylic acids and derivatives	Amino acids, peptides, and analogues	Level 4	36.9	0	M-H2O-H	C37H48N4O8S2	0.107532		0.604572	14342.8	1077.5	13.3112	3.73457	Up	4.22647e-06	2.49327e-05	17179.9	16771.5	9741.96	16480.7	9708.31	16174.8	699.371	1571.97	1241.94	396.26	1246.6	1308.86
0.71_258.0564m/z	258.056	0.71325	LCMS-neg	7-Hydroxyflumequine	202516	HMDB0247260							162938		CC1CC(O)C2=C3N1C=C(C(O)=O)C(=O)C3=CC(F)=C2	JTYQHEUSQWIRBH-UHFFFAOYSA-N	Organoheterocyclic compounds	Quinolines and derivatives	Quinoline carboxylic acids	Level 4	38.6	0	M-H2O-H	C14H12FNO4	-2.70869		0.601085	7851.83	20949	0.374807	-1.41578	Down	1.80309e-06	1.28448e-05	8121.84	8601.45	7932.96	8998.11	5842.13	7614.51	16659.1	21693	19859.9	19967.7	25989.8	21524.6
11.46_521.3117m/z	521.312	11.4616	LCMS-neg	(-)-Asbestinine 2	36036		53662	LMPR0104210004					42608232		[C@H]1(C)[C@@H](OC(CCC)=O)[C@@]2([H])[C@H]3O[C@@H]4[C@](OC[C@H](C)[C@@]([H])([C@@]24[H])C1)(C)C(OC(CCC)=O)CC=C(C)C3	CCQWAVHYCCPOEQ-CCRBKCMOSA-N	Organoheterocyclic compounds	Oxepanes	Unclassified	Level 4	38.8	0	M+FA-H	C28H44O6	-0.701091		0.600488	227.786	12658.2	0.0179952	-5.79625	Down	2.91423e-10	2.78117e-08	59.8711	170.57	277.543	142.259	595.872	120.601	11122.2	14614.7	11834.1	12337.5	13404.8	12635.6
329	103.021	16.572	GCMS	D-Ribofuranose	46972	HMDB0000283	313		47013	C00121	sce00030,sce02010	Pentose phosphate pathway|ABC transporters	5779	613-83-2	OC[C@H]1OC(O)[C@H](O)[C@@H]1O	HMFHBZSHGGEWLO-SOOFDHNKSA-N	Organic oxygen compounds	Organooxygen compounds	Carbohydrates and carbohydrate conjugates	Level 1	95.9	93.7		C5H10O5		557090	0.597964	296970	227703	1.3042	0.383164	Up	0.0234241	0.0394157	320925	319521	342794	322804	188409	287367	246560	274658	227316	192148	203632	221904
6.12_208.9845m/z	208.984	6.11663	LCMS-neg	Thiolutin	58294	HMDB0034228	89788		156450				6870	87-11-6	CN1C(=O)C(NC(C)=O)=C2SSC=C12	MHMRAFONCSQAIA-UHFFFAOYSA-N	Organic nitrogen compounds	Organonitrogen compounds	N-arylamides	Level 4	39.4	5.21	M-H2O-H	C8H8N2O2S2	-1.80475		0.597623	51180.1	36132.7	1.41645	0.502277	Up	0.00256901	0.00549029	37348.5	49128.8	45278.7	55587.5	61347.3	58389.8	35486.1	36475.7	39896.8	36340.8	34835.5	33761.4
0.77_280.0678m/z	280.068	0.771667	LCMS-neg	Glycerol glutamate	207270	HMDB0252840									NC1CCC(=O)OC(O)(OC1=O)C(O)CO	FUICIPDJYGWCSI-UHFFFAOYSA-N	Organic acids and derivatives	Carboxylic acids and derivatives	Amino acids, peptides, and analogues	Level 4	38.3	2.32	M+FA-H	C8H13NO7	1.6966		0.597568	2651.04	15009.4	0.176626	-2.50123	Down	8.33959e-10	5.51185e-08	2601.42	2381.06	2600.61	2071.86	4031.93	2219.39	15740.1	14200	16075.8	15294	13009.1	15737.1
0.69_504.1681n	505.175	0.693533	LCMS-pos	Dextran	202834	HMDB0247628							4125253		OCC1OC(OCC2OC(OCC(O)C(O)C(O)C(O)C=O)C(O)C(O)C2O)C(O)C(O)C1O	FZWBNHMXJMCXLU-UHFFFAOYSA-N	Lipids and lipid-like molecules	Fatty Acyls	Fatty acyl glycosides	Level 1	55.1	54	M+H-H2O, M+H	C18H32O16	-1.8872		0.596729	182174	159920	1.13916	0.187965	Up	0.0402014	0.0633741	215864	162696	174739	168223	180648	190872	173804	169879	164380	162670	140402	148385
123	130.071	10.221	GCMS	2-Amino-2-Methyl-1,3-Propanediol	200426	HMDB0244975	44701		991	C11260			1531	115-69-5	CC(N)(CO)CO	UXFQFBNBSPQBJW-UHFFFAOYSA-N	Organic nitrogen compounds	Organonitrogen compounds	Amines	Level 3	77.6	64.3		C4H11NO2		345897	0.596514	695984	875383	0.795062	-0.330861	Down	0.019493	0.0333993	756140	778187	842408	741087	459359	598720	863472	820444	812318	966161	964234	825669
12.92_398.1325m/z	398.132	12.9198	LCMS-neg	Difloxacin	205902	HMDB0251259	68932		4537	C11234			56206	98106-17-3	CN1CCN(CC1)C1=C(F)C=C2C(=C1)N(C=C(C(O)=O)C2=O)C1=CC=C(F)C=C1	NOCJXYPHIIZEHN-UHFFFAOYSA-N	Organoheterocyclic compounds	Quinolines and derivatives	Phenylquinolines	Level 4	36.4	0	M-H	C21H19F2N3O3	0.772601		0.596022	4700.17	18732	0.250917	-1.99472	Down	0.000567902	0.001473	5069.2	5245.45	4240.93	5701.61	2986.55	4957.3	18002.5	28856.7	11210.1	13359.3	24986.8	15976.3
343	290.167	17.043	GCMS	Hexane-1,2,5,6-Tetrol	546284								110676		C(CC(CO)O)C(CO)O	AMXRXGOSEWMPEF-UHFFFAOYSA-N	Lipids and lipid-like molecules	Fatty Acyls	Fatty alcohols	Level 3	74.3	58.7		C6H14O4		572767	0.5925	22731.7	28103.4	0.808861	-0.306037	Down	0.00949134	0.0174521	28017.6	23186.5	23145.9	20300.4	20544.7	21195.3	31444.1	30197.1	28712.6	28767.8	23282.2	26216.6
0.69_432.1710m/z	432.171	0.693533	LCMS-pos	a-L-Arabinofuranosyl-(1->3)-b-D-xylopyranosyl-(1->4)-D-xylose	62209	HMDB0038865	93494		173288				78382559	66186-04-7	OCC1OC(OC2C(O)COC(OC3COC(O)C(O)C3O)C2O)C(O)C1O	FUDXMJHOJWYSEJ-UHFFFAOYSA-N	Organic oxygen compounds	Organooxygen compounds	Carbohydrates and carbohydrate conjugates	Level 2	56.1	11.9	M+NH4	C15H26O13	-0.513889		0.59248	204697	181556	1.12746	0.173072	Up	0.0551402	0.0834656	248439	199768	190703	184265	191732	213274	193468	185256	190371	183264	164004	172973
10.36_338.2090n	339.216	10.359	LCMS-pos	1beta,3beta,5alpha,6beta-tetrahydroxyandrostan-17-one	44964		84294	LMST02020108					146134		C1[C@H](O)C[C@@]2(O)[C@@](C)([C@@]3([H])CC[C@]4(C)C(=O)CC[C@@]4([H])[C@]3([H])C[C@H]2O)[C@@H]1O	ONHQGXIEYFYVDF-MESRZZFMSA-N	Lipids and lipid-like molecules	Steroids and steroid derivatives	Androstane steroids	Level 3	52.4	66.7	M+H, M+Na	C19H30O5	-1.08738		0.592278	6636.37	28039.7	0.236677	-2.07901	Down	0.0704588	0.10443	2724.67	6193.96	5414.97	14683	3914.72	6886.93	11082.8	49323.7	69911	17770.3	13200.9	6949.68
85	170.017	9.019	GCMS	2-Ketobutyric Acid	546282								71367684		CC=C(C(=O)O)O	RTWLEDIMOQVWDF-UHFFFAOYSA-N	Unclassified	Unclassified	Unclassified	Level 3	77.7	62.9		C4H6O3		303950	0.591724	129455	107782	1.20108	0.264333	Up	0.00103567	0.00247079	133879	128970	135547	140732	116553	121048	109349	118099	97088.5	110815	108307	103034
11.55_205.1949m/z	205.195	11.5461	LCMS-pos	Aristolene	59048	HMDB0035146	90482		167397				530421	6831-16-9	CC1CCCC2=CCC3C(C3(C)C)C12C	FOBXOZMHEKILEY-UHFFFAOYSA-N	Lipids and lipid-like molecules	Prenol lipids	Sesquiterpenoids	Level 1	62.5	78.1	M+H	C15H24	-0.695285		0.590422	14144.3	1470.23	9.62044	3.2661	Up	3.22765e-05	0.000128709	9530.29	11198.9	12999.9	18043.6	12260.6	20832.4	1190.97	1390.38	1320.53	1421.02	1978.49	1520.01
0.62_238.0235m/z	238.023	0.618133	LCMS-neg	Phosphocreatinine	64695	HMDB0041624	95994						71214		CN1CC(=O)NC1=NP(O)(O)=O	HIPLEPXPNLWKCQ-UHFFFAOYSA-N	Organic acids and derivatives	Carboxylic acids and derivatives	Amino acids, peptides, and analogues	Level 4	39.2	0.794	M+FA-H	C4H8N3O4P	0.254313		0.589709	2952.59	15748.4	0.187485	-2.41516	Down	1.64419e-05	7.27556e-05	1960.67	2229.83	3594.59	2483.41	4478.4	2968.64	22050.9	13142.9	12448	12015.8	18280.8	16552.2
9.97_465.2262m/z	465.226	9.96635	LCMS-neg	PA(17:2(9Z,12Z)/0:0)	26086		82341	LMGP10050022					52929756		[C@](COP(=O)(O)O)([H])(O)COC(CCCCCCC/C=C\C/C=C\CCCC)=O	BZKPZZCBZNVVMB-REFGTHLASA-N	Lipids and lipid-like molecules	Glycerophospholipids	Glycerophosphates	Level 4	40.6	12.1	M+FA-H	C20H37O7P	0.767884		0.589573	70.2032	13383.6	0.00524548	-7.57471	Down	8.74134e-05	0.000296276	306.011	9.06897e-06	9.06897e-06	9.06897e-06	115.209	9.06897e-06	6274.71	15924.8	15094.6	13717.1	20563.7	8726.51
3.51_737.3126m/z	737.313	3.50553	LCMS-neg	Galunisertib	207062	HMDB0252603			137064				10090485		CC1=CC=CC(=N1)C1=NN2CCCC2=C1C1=C2C=C(C=CC2=NC=C1)C(N)=O	IVRXNBXKWIJUQB-UHFFFAOYSA-N	Organoheterocyclic compounds	Quinolines and derivatives	Quinoline carboxamides	Level 4	37.7	2.82	2M-H	C22H19N5O	2.58668		0.588682	7237.8	19188.4	0.377196	-1.40661	Down	4.76499e-10	3.69701e-08	6662.49	7197.17	7617.48	8162.29	6746.28	7041.1	18222.2	20581.2	20467.4	17962	19214	18683.8
10.09_850.5196m/z	850.52	10.0935	LCMS-pos	PC(5-iso PGF2VI/18:2(9Z,12Z))	239663	HMDB0286563									CCCCC\C=C/C\C=C/CCCCCCCC(=O)O[C@H](COC(=O)C\C=C/C[C@@H]1[C@@H](O)C[C@@H](O)[C@@H]1\C=C\[C@H](O)CCCCC)COP([O-])(=O)OCC[N+](C)(C)C	BBPMVGRPBVWHTD-CUEIZCRVSA-N	Lipids and lipid-like molecules	Fatty Acyls	Eicosanoids	Level 3	53.1	73.3	M+Na	C44H78NO11P	-1.09311		0.58859	258.038	12683.5	0.0203445	-5.61922	Down	7.55867e-06	3.95556e-05	9.06897e-06	317.862	9.06897e-06	530.282	200.506	499.58	18690.6	13392.3	10786.8	9662.18	14453.1	9115.98
0.66_428.1756m/z	428.176	0.66055	LCMS-pos	Larotrectinib	257637	HMDB0304896									O[C@H]1CCN(C1)C(=O)NC1=C2N=C(C=CN2N=C1)N1CCC[C@@H]1C1=C(F)C=CC(F)=C1	NYNZQNWKBKUAII-KBXCAEBGSA-N	Organoheterocyclic compounds	Pyrrolidines	Phenylpyrrolidines	Level 3	45	50.8	M+	C21H22F2N6O2	-3.84648		0.58833	33186.1	47527	0.698257	-0.51817	Down	0.00143273	0.00330538	45377.3	32073.5	27884.2	27961	37723.5	28096.9	46148.1	45879.7	44156.1	51206.8	44393	53378.3
0.70_245.0431m/z	245.043	0.698217	LCMS-neg	Glycerophosphoglycerol	197058	HMDB0240316			64956				54575349	185615-51-4	OC[C@H](O)COP(O)(=O)OC[C@H](O)CO	LLCSXHMJULHSJN-OLQVQODUSA-N	Organic acids and derivatives	Organic phosphoric acids and derivatives	Phosphate esters	Level 1	53.1	62.6	M-H	C6H15O8P	-0.364429		0.587358	21844.3	34014.8	0.642199	-0.638908	Down	1.18826e-06	9.44521e-06	22505.8	21643	25688.2	21676.1	18589.8	20962.9	36495.8	35598.5	34169.9	33146.2	32376.7	32301.9
0.59_84.0812m/z	84.0812	0.588967	LCMS-pos	pentanamide	8565	HMDB0256275	36672	LMFA08010002	16459	C01842			12298		NC(=O)CCCC	IPWFJLQDVFKJDU-UHFFFAOYSA-N	Lipids and lipid-like molecules	Fatty Acyls	Fatty amides	Level 4	43.2	22.5	M+H-H2O	C5H11NO	4.29673		0.586049	99587.4	115838	0.859712	-0.218075	Down	0.0166854	0.0289219	107928	100933	110708	104693	86264.2	86998.4	120552	126661	124008	106968	106152	110687
12.58_438.3784m/z	438.378	12.5796	LCMS-pos	Cerotic acid(d3)	95			LMFA01010052					44256495		C(CCCCCCCCCCCCC(=O)O)CCCCCCCCCCCC([2H])([2H])[2H]	XMHIUKTWLZUKEX-FIBGUPNXSA-N	Lipids and lipid-like molecules	Fatty Acyls	Fatty acids and conjugates	Level 4	38.7	0.597	M+K	C26H[2]3H[1]49O2	-0.874526		0.585546	50399.8	35133.9	1.43451	0.520554	Up	0.00363048	0.00738723	38751.5	41893.4	56738.6	57214.5	61827.6	45973.3	37897.5	35601.7	34164.7	30471	38812.7	33855.9
0.68_448.1657m/z	448.166	0.675967	LCMS-pos	Met-leu-phe	208600	HMDB0254492							4105		CSCCC(N)C(=O)NC(CC(C)C)C(=O)NC(CC1=CC=CC=C1)C(O)=O	CHDYFPCQVUOJEB-UHFFFAOYSA-N	Organic acids and derivatives	Carboxylic acids and derivatives	Amino acids, peptides, and analogues	Level 4	41.7	25.9	M+K	C20H31N3O4S	-2.36835		0.583309	136020	152204	0.893668	-0.162189	Down	0.0135041	0.0239193	152916	123578	135500	140177	123914	140033	159908	156411	157325	146154	141398	152027
0.68_181.0711m/z	181.071	0.682283	LCMS-neg	1-Deoxy-D-ribitol	64571	HMDB0041486	95872						270738	13046-76-9	CC(O)C(O)C(O)CO	FJGNTEKSQVNVTJ-UHFFFAOYSA-N	Organic oxygen compounds	Organooxygen compounds	Alcohols and polyols	Level 4	38.2	0	M+FA-H	C5H12O4	-4.76414		0.582249	33419.6	46253.2	0.722537	-0.468856	Down	4.09898e-05	0.000157643	29707.3	33888.1	34195.6	34714.8	31928.8	36083.1	43455.4	52333.9	43870.9	41964.4	46721.6	49172.8
10.09_975.5477m/z	975.548	10.0878	LCMS-neg	Withaphysacarpin	57894	HMDB0033690							346286	41929-21-9	CC1CC(OC(=O)C1C)C(C)(O)C1C(O)CC2C3CC4OC44C(O)C=CC(=O)C4(C)C3CCC12C	CZKZWDJWVZTWCF-UHFFFAOYSA-N	Lipids and lipid-like molecules	Steroids and steroid derivatives	Steroid lactones	Level 4	37	0	2M-H	C28H40O7	0.214121		0.582047	203.201	12546.9	0.0161953	-5.94828	Down	1.32109e-05	6.1267e-05	310.216	9.06897e-06	9.06897e-06	294.15	9.06897e-06	614.839	9418.75	17667.7	10729.7	9269.92	17110.5	11084.7
9.85_438.2628m/z	438.263	9.8507	LCMS-neg	PE(14:0(13Me)/0:0)	21235			LMGP02050074							[C@](COP(=O)(O)OCCN)([H])(O)COC(CCCCCCCCCCCC(C)C)=O	OTLGIBROBHTAHD-LJQANCHMSA-N	Lipids and lipid-like molecules	Glycerophospholipids	Glycerophosphoethanolamines	Level 1	59.3	68.8	M-H	C20H42NO7P	0.537238		0.58189	16106	30523.3	0.527664	-0.92231	Down	0.00179947	0.00401462	12407.7	18928.5	13835.9	19939.5	13127.1	18397.3	27348.2	39809.7	23422.8	23172.6	40199.2	29187
382	174.089	18.278	GCMS	N-Acetylputrescine	47788	HMDB0002064	3252		17768	C02714	sce00330	Arginine and proline metabolism	122356	18233-70-0	CC(=O)NCCCCN	KLZGKIDSEJWEDW-UHFFFAOYSA-N	Organic acids and derivatives	Carboximidic acids and derivatives	Carboximidic acids	Level 1	90.8	85.3		C6H14N2O		613549	0.580468	833171	1.02603e+06	0.812036	-0.300384	Down	0.0131786	0.0234703	1.01748e+06	866057	840027	769597	726127	779741	1.22777e+06	1.0487e+06	1.03507e+06	1.00862e+06	868059	967940
12.41_719.4700m/z	719.47	12.4148	LCMS-pos	PA(P-16:0/22:6(4Z,7Z,11E,13Z,15E,19Z)-2OH(10S,17))	219877	HMDB0266775									[H][C@@](CO\C=C\CCCCCCCCCCCCCC)(COP(O)(O)=O)OC(=O)CC\C=C/C\C=C/C[C@@H](O)\C=C\C=C/C=C/[C@@H](O)C\C=C/CC	NBVZHDVGXGTUBC-STAFJNMLSA-N	Lipids and lipid-like molecules	Glycerophospholipids	Glycerophosphates	Level 2	53.1	0	M+H-H2O	C41H69O9P	7.35453		0.580425	541.434	13632.1	0.0397176	-4.65408	Down	0.000172942	0.000516944	6.91094	321.749	9.06897e-06	468.213	1071.92	1379.82	6475.43	18829	13130.4	9970.35	21197.6	12189.8
0.77_156.0535n	139.05	0.765767	LCMS-pos	4-Imidazolone-5-propionic acid	47346	HMDB0001014	319		27384	C03680	sce00340	Histidine metabolism	128	17340-16-8	OC(=O)CCC1N=CNC1=O	HEXMLHKQVUFYME-UHFFFAOYSA-N	Organoheterocyclic compounds	Azoles	Imidazoles	Level 3	49	50.8	M+H-H2O, M+NH4	C6H8N2O3	-0.052546		0.578837	57051.7	36789.7	1.55075	0.632967	Up	0.0673539	0.100454	42448.6	42481.7	93248	80928.9	35552.9	47650.1	34583.4	31119.1	42262.6	36594.3	38201.3	37977.6
10.13_279.2328m/z	279.233	10.129	LCMS-neg	17-HOME(9Z)	3134		35568	LMFA02000180	144923				5312772		C(CCCCCCC/C=C\CCCCCCC(O)C)(=O)O	UMIZOHMCQYCZRX-IHWYPQMZSA-N	Lipids and lipid-like molecules	Fatty Acyls	Fatty acids and conjugates	Level 2	41.8	0	M-H2O-H	C18H34O3	-0.533232		0.578305	2018.74	14640.1	0.137891	-2.8584	Down	7.99756e-05	0.000274719	1769.94	2186.66	1665.16	2188.88	1841.9	2459.87	10215.3	20893.3	12528.4	10177.7	20365.9	13659.9
2.98_686.1411m/z	686.141	2.98162	LCMS-neg	Dephospho-CoA	8118	HMDB0001373	3689	LMFA07050315	15468	C00882	sce00770	Pantothenate and CoA biosynthesis	444485	3633-59-8	[C@@H]1([C@H](O)[C@H](O)[C@@H](COP(O)(=O)OP(O)(=O)OCC(C)([C@@H](O)C(=O)NCCC(=O)NCCS)C)O1)N1C=NC2C(N)=NC=NC1=2	KDTSHFARGAKYJN-IBOSZNHHSA-N	Nucleosides, nucleotides, and analogues	Purine nucleotides	Purine ribonucleotides	Level 4	37.8	0	M-H	C21H35N7O13P2S	-0.744641		0.575889	19144.4	7259.48	2.63717	1.39899	Up	3.85074e-06	2.28674e-05	15973.3	18045.1	21680.1	22441.8	16296.5	20430	5421.67	9641.22	6826.27	5756.67	7367.88	8543.12
463	319.181	19.963	GCMS	Sorbitol	46956	HMDB0000247	143		17924	C00794	sce00051,sce00052,sce02010	Fructose and mannose metabolism|Galactose metabolism|ABC transporters	5780	50-70-4	OC[C@H](O)[C@@H](O)[C@H](O)[C@H](O)CO	FBPFZTCFMRRESA-JGWLITMVSA-N	Organic oxygen compounds	Organooxygen compounds	Carbohydrates and carbohydrate conjugates	Level 1	97	95.5		C6H14O6		669133	0.574866	1.44382e+06	1.83331e+06	0.787548	-0.344561	Down	0.037489	0.0597589	1.41887e+06	1.50969e+06	1.68355e+06	1.50776e+06	1.12033e+06	1.42272e+06	2.02573e+06	2.4211e+06	1.5735e+06	1.47175e+06	1.63782e+06	1.86996e+06
0.71_521.1727m/z	521.173	0.71325	LCMS-neg	2-Phenylpyrazolo(4,3-c)quinolin-3(5H)-one	204744	HMDB0249869							104916		O=C1N(NC2=C1C=NC1=CC=CC=C21)C1=CC=CC=C1	XTYGFVVANLMBHE-UHFFFAOYSA-N	Organoheterocyclic compounds	Azoles	Pyrazoles	Level 4	40.4	3.38	2M-H	C16H11N3O	-0.801489		0.574789	183603	200628	0.915143	-0.12793	Down	0.0239322	0.040152	199251	186903	178915	175578	179953	181021	201517	195365	221480	206665	181810	196931
11.53_683.4027m/z	683.403	11.5255	LCMS-neg	23-O-beta-D-Glucopyranosyl-2-epi-25-methyldolichosterone	254882	HMDB0301799									[H][C@]12C[C@H](O)[C@@H](O)C[C@]1(C)C1CC[C@]3(C)C(CCC3C1CC2=O)[C@H](C)[C@@H](O)[C@H](O[C@@H]1O[C@H](CO)[C@@H](O)[C@H](O)[C@H]1O)C(=C)C(C)(C)C	NLNNWFCVCWSYSK-FHMJNPSMSA-N	Lipids and lipid-like molecules	Steroids and steroid derivatives	Steroidal glycosides	Level 4	42.8	22.7	M+FA-H	C35H58O10	2.37072		0.573396	2117.1	15045.2	0.140715	-2.82915	Down	0.000205496	0.000602148	1115.83	2155.29	2124.5	2514.9	1930.94	2861.12	15553.3	16083.2	16434.1	8396.96	9844.03	23959.9
4.30_340.2591m/z	340.259	4.29775	LCMS-pos	Leu-Leu-Leu	115426	HMDB0094648	23009						259327		CC(C)CC(N)C(O)=NC(CC(C)C)C(O)=NC(CC(C)C)C(O)=O	DNDWZFHLZVYOGF-UHFFFAOYSA-N	Organic acids and derivatives	Carboxylic acids and derivatives	Amino acids, peptides, and analogues	Level 3	55.2	82	M+H-H2O	C18H35N3O4	-0.932063		0.572918	32841	11946.2	2.74909	1.45895	Up	0.0777399	0.113991	17628	23793.2	73832.6	56158.8	11211.6	14422	11664.8	9894.11	17534.7	12632.6	8816.1	11134.8
0.71_664.1161m/z	664.116	0.709667	LCMS-pos	NAD	47288	HMDB0000902	101		44215	C00003	sce00190,sce00730,sce00760,sce04148	Oxidative phosphorylation|Thiamine metabolism|Nicotinate and nicotinamide metabolism|Efferocytosis	5892	53-84-9	NC(=O)C1=C[N+](=CC=C1)[C@@H]1O[C@H](COP([O-])(=O)OP(O)(=O)OC[C@H]2O[C@H]([C@H](O)[C@@H]2O)N2C=NC3=C2N=CN=C3N)[C@@H](O)[C@H]1O	BAWFJGJZGIEFAR-NNYOXOHSSA-N	Nucleosides, nucleotides, and analogues	(5'->5')-dinucleotides	Unclassified	Level 3	53.2	81.9	M+H	C21H27N7O14P2	-0.490728		0.572489	26258.6	40181.7	0.653495	-0.613752	Down	0.00163894	0.00370918	21462.3	25910	27321	25466.8	33634.3	23756.9	32391.5	49279.3	34804.1	35562.6	43507.5	45545.2
12.31_352.3205m/z	352.321	12.3086	LCMS-pos	5Z,11Z,17Z-docosatrienoic acid	901		35072	LMFA01030410					5312559		C(CCC/C=C\CCCC/C=C\CCCC/C=C\CCCC)(=O)O	WFZRFURXWIWUMA-CTUPJDJCSA-N	Lipids and lipid-like molecules	Fatty Acyls	Fatty acids and conjugates	Level 3	54.2	76.3	M+NH4	C22H38O2	-1.49001		0.572315	57955.4	38667.3	1.49882	0.583827	Up	0.0758984	0.111566	42459.2	40661.3	50267.8	49176.9	61991.5	103176	32509.2	39132.1	37395	46186.6	35702.7	41078.5
1.42_161.0449m/z	161.045	1.4209	LCMS-neg	1-Rhamnono-1,4-lactone	255735	HMDB0302823							242516		CC(O)C1OC(=O)C(O)C1O	VASLEPDZAKCNJX-UHFFFAOYSA-N	Organoheterocyclic compounds	Lactones	Gamma butyrolactones	Level 1	52	63.8	M-H	C6H10O5	-3.92745		0.571445	34277.4	46085.4	0.743779	-0.427054	Down	3.79909e-07	3.75595e-06	30209.4	35711.3	34174	34983.1	35523.5	35062.8	44628.7	46412.9	45632.3	45581.1	45616.9	48640.6
126	158.112	10.288	GCMS	2-Amino-4-Methylpentanoic Acid	2490	HMDB0062203	45882	LMFA01100048	25017	C16439			857		C(C(N)CC(C)C)(=O)O	ROHFNLRQFUQHCH-UHFFFAOYSA-N	Organic acids and derivatives	Carboxylic acids and derivatives	Amino acids, peptides, and analogues	Level 1	92.5	88.6		C6H13NO2		348188	0.570579	4.03212e+06	4.79902e+06	0.840197	-0.2512	Down	0.00165398	0.00373848	4.65251e+06	4.20448e+06	4.1667e+06	3.76996e+06	3.62604e+06	3.77303e+06	5.08941e+06	4.90132e+06	4.91388e+06	4.75245e+06	4.46658e+06	4.67046e+06
0.66_133.0375n	134.045	0.66055	LCMS-pos	D-Aspartic acid	48738	HMDB0006483	63097		17364	C00402	sce00250,sce00470	Alanine, aspartate and glutamate metabolism|D-Amino acid metabolism	83887	1783-96-6	N[C@H](CC(O)=O)C(O)=O	CKLJMWTZIZZHCS-UWTATZPHSA-N	Organic acids and derivatives	Carboxylic acids and derivatives	Amino acids, peptides, and analogues	Level 2	39.6	0	M+H-H2O, M+H	C4H7NO4	0.129335		0.569429	43820.6	31370.9	1.39685	0.482179	Up	4.02679e-05	0.000155874	48866.7	41874.9	46801.5	44758.6	43439.8	37181.8	31338.5	28850.6	31957.2	30111.4	33010.8	32957.2
1.15_123.0442m/z	123.044	1.15248	LCMS-pos	4-Hydroxybenzaldehyde	51491	HMDB0011718	62451		17597	C00633			126	123-08-0	OC1=CC=C(C=O)C=C1	RGHHSNMVTDWUBI-UHFFFAOYSA-N	Organic oxygen compounds	Organooxygen compounds	Carbonyl compounds	Level 3	55.6	82	M+H	C7H6O2	1.44288		0.567748	18466	29621.4	0.623401	-0.681768	Down	4.96888e-08	8.24835e-07	19031.4	20394.4	18279.3	18637.5	17043.5	17410	30456.7	32188.5	28549.9	29337.8	28578.8	28616.8
0.62_734.4015n	733.394	0.618133	LCMS-neg	OKDdiA-PG	28041			LMGP20060034					134812487		[H][C@](O)(CO)COP(OC[C@]([H])(OC(CCCCCCCC(=O)/C=C/C(=O)O)=O)COC(CCCCCCC/C=C\CCCCCCCC)=O)(=O)O	CTRSRJFPINQMOA-SVKODHNMSA-N	Lipids and lipid-like molecules	Glycerophospholipids	Glycerophosphoglycerols	Level 4	36	0	M-H, M+FA-H	C36H63O13P	1.23347		0.567662	17203.3	4215.3	4.08116	2.02898	Up	0.000462665	0.00121684	10326.1	11833.7	22500.1	16313.3	25389.9	16856.9	7450.73	4820.88	2824.86	1743.77	2918.22	5533.36
0.63_645.3306m/z	645.331	0.626517	LCMS-neg	4-[3-[3-[Bis[4-(2-methylpropyl)phenyl]methylamino]benzoyl]indol-1-yl]butanoic acid	206775	HMDB0252276	437294						178077		CC(C)CC1=CC=C(C=C1)C(NC1=CC=CC(=C1)C(=O)C1=CN(CCCC(O)=O)C2=CC=CC=C12)C1=CC=C(CC(C)C)C=C1	LACIBZRFAYFTOV-UHFFFAOYSA-N	Organoheterocyclic compounds	Indoles and derivatives	Benzoylindoles	Level 4	36.1	5.29	M+FA-H	C40H44N2O3	-4.7107		0.56765	28389	16794	1.69042	0.757384	Up	2.11319e-06	1.4507e-05	28592.8	28687.9	30758	26657.3	24890.5	30747.6	15744.1	17103.2	19117.4	14199	16173.5	18427
11.81_513.2825m/z	513.283	11.8105	LCMS-pos	Ganoweberianic acid B	43738			LMST01010414							C1C[C@@H](O)C(C)(C)[C@]2([H])CC(=O)C3=C([C@]21C)C(=O)C(=O)[C@]1(C)[C@@]([H])([C@H](C)CC(=O)C[C@@H](C(=O)O)C)C[C@@H](O)[C@]13C	KZIHALVKGNMABR-WQVXXEFPSA-N	Lipids and lipid-like molecules	Prenol lipids	Triterpenoids	Level 3	47.4	47.1	M+H-H2O	C30H42O8	-4.04275		0.566876	4374.16	16930.8	0.258355	-1.95257	Down	6.74211e-05	0.000238716	2914.84	3533.57	2731.67	4646.32	6179.33	6239.21	8454.34	16776.4	19338.8	17995.2	21366.1	17654.2
0.73_519.1568m/z	519.157	0.7313	LCMS-neg	alpha-D-Xylopyranosyl-(1->6)-beta-D-glucopyranosyl-(1->4)-D-glucose	62962	HMDB0039705	94260						74428025	69637-98-5	OCC1OC(O)C(O)C(O)C1OC1OC(COC2OCC(O)C(O)C2O)C(O)C(O)C1O	BSCUNSVAACYEAI-UHFFFAOYSA-N	Organic oxygen compounds	Organooxygen compounds	Carbohydrates and carbohydrate conjugates	Level 3	53.1	72.3	M+FA-H	C17H30O15	0.181471		0.564512	154285	169902	0.908083	-0.139105	Down	0.0148309	0.0259979	152994	154706	156722	159464	144438	157385	185522	173299	176959	170838	152194	160599
4.46_646.3297m/z	646.33	4.462	LCMS-pos	PHODiA-PE	27894			LMGP20020021					134812351		[C@](COP(=O)(O)OCCN)([H])(OC(CCCC(O)/C=C/C(=O)O)=O)COC(CCCCCCCCCCCCCCC)=O	GHAGXTIPRXJPAN-MDRDBUOMSA-N	Lipids and lipid-like molecules	Glycerophospholipids	Glycerophosphoethanolamines	Level 4	37.9	5.73	M+Na	C29H54NO11P	-4.69469		0.564475	15340	27120.2	0.565632	-0.822064	Down	1.02931e-05	5.07404e-05	14007	20615.6	15032.3	14202.8	13263.6	14919	25829.2	29585.9	23634	27752.6	26243.7	29675.7
0.77_218.1266n	219.134	0.765767	LCMS-pos	Carboxyethyllysine	204569	HMDB0249659							22483881		NCCCCC(NCCC(O)=O)C(O)=O	UENLDOJJKXLRJI-UHFFFAOYSA-N	Organic acids and derivatives	Carboxylic acids and derivatives	Amino acids, peptides, and analogues	Level 2	47.7	42.9	M+H-H2O, M+H	C9H18N2O4	-0.287176		0.564138	37217.1	48974.7	0.759925	-0.396071	Down	3.56506e-05	0.000140283	37412.7	38019.1	40409.7	39272.1	31485.7	36703.1	49012.1	52921.6	49808.6	44785.6	49549.2	47770.9
2.92_190.1266m/z	190.127	2.91578	LCMS-pos	S-(3-Methyl-2-butenyl) 2-methylpropanethioate	56180	HMDB0031699	87875		173792				71438214	53626-94-1	CC(C)C(=O)SCC=C(C)C	GZNOAIURTRJISH-UHFFFAOYSA-N	Organic acids and derivatives	Thiocarboxylic acids and derivatives	Thioesters	Level 4	38.2	4.1	M+NH4	C9H16OS	3.26505		0.563351	22886.5	33840.6	0.676303	-0.564258	Down	5.31282e-08	8.6582e-07	25194.9	23203.3	22797.7	21289.9	22320.3	22513	35701.8	33937.5	34315.3	34217.3	33218	31653.7
10.44_313.2387m/z	313.239	10.4413	LCMS-neg	8R,11S-DiHOME	3018		96882	LMFA02000063					56935843		C(CCCCCC[C@@H](O)/C=C\[C@@H](O)CCCCCCC)(=O)O	GSDSZZZUMHELIE-RMJCYXJZSA-N	Lipids and lipid-like molecules	Fatty Acyls	Fatty acids and conjugates	Level 1	61	70.6	M-H	C18H34O4	0.893638		0.563348	266931	226563	1.17818	0.236556	Up	0.378991	0.452381	198764	314927	316016	343919	150832	277131	237929	334884	156628	149676	293966	186295
0.75_282.0736m/z	282.074	0.751517	LCMS-neg	gamma-Glutamyl-beta-(isoxazolin-5-on-2-yl)alanine	63673	HMDB0040515	95006		169086				131752843	142115-24-0	NC(CCC(=O)NC(CN1OC(=O)C=C1)C(O)=O)C(O)=O	XXZPYJHULCBZPT-UHFFFAOYSA-N	Organic acids and derivatives	Carboxylic acids and derivatives	Amino acids, peptides, and analogues	Level 3	50.1	59.4	M-H2O-H	C11H15N3O7	1.46215		0.562568	1410.29	12344.3	0.114246	-3.12978	Down	5.11302e-08	8.44832e-07	1554.35	914.832	2054.31	1549.39	1464.43	924.411	12333.5	15834.2	11365	10682.4	12102.8	11747.7
4.09_265.0751m/z	265.075	4.0923	LCMS-neg	Psilocybine	210686	HMDB0256899	66689		8614	C07576			10624	520-52-5	CN(C)CCC1=CNC2=CC=CC(OP(O)(O)=O)=C12	QVDSEJDULKLHCG-UHFFFAOYSA-N	Organoheterocyclic compounds	Indoles and derivatives	Tryptamines and derivatives	Level 4	39.4	3.9	M-H2O-H	C12H17N2O4P	1.34573		0.562504	14845.6	3356.67	4.42271	2.14493	Up	5.56267e-06	3.12567e-05	17222.8	11645	14334.5	18305.6	10686.1	16879.4	2277.52	4274.78	3074.37	2992.26	3997.45	3523.61
12.10_617.3707m/z	617.371	12.102	LCMS-neg	Madlongiside C	61387	HMDB0037904							73814006	67258-70-2	CC1(C)CCC2(CCC3(C)C(=CCC4C5(C)CC(O)C(O)C(C)(CO)C5C(O)CC34C)C2C1)C(=O)OC1OCC(O)C(O)C1O	LHEBDLOFQQYJHH-UHFFFAOYSA-N	Lipids and lipid-like molecules	Prenol lipids	Triterpenoids	Level 4	46	40.1	M-H2O-H	C35H56O10	1.93863		0.561954	929.021	12213	0.076068	-3.71657	Down	2.65714e-06	1.7337e-05	342.455	1006.68	626.561	1091.76	1213.55	1293.13	10748.2	15821	10921.7	8455.26	15523.2	11808.8
0.68_190.0908m/z	190.091	0.682283	LCMS-neg	(±)-2-Butylthiazolidine	63349	HMDB0040116	94657						147326		CCCCC1NCCS1	BOOIWYNDUXYILL-UHFFFAOYSA-N	Organoheterocyclic compounds	Azolidines	Thiazolidines	Level 4	38.6	0	M+FA-H	C7H15NS	0.760747		0.56115	32819.2	43993.4	0.746002	-0.422748	Down	1.76628e-06	1.26077e-05	32066.7	34329.4	30359	31583.1	34165.1	34411.8	45147.5	47740.4	43814.6	42339.3	41863.7	43055
12.19_429.3014m/z	429.301	12.1905	LCMS-neg	7beta,24-dihydroxy-cholestenoic acid	46538			LMST04030236							[C@]12([C@@H](O)C=C3C[C@@H](O)CC[C@]3(C)[C@@]1([H])CC[C@]1(C)[C@@]([H])([C@@](C)([H])CCC(O)[C@@H](C)C(O)=O)CC[C@@]21[H])[H]	GQVVAINZOBDUHK-AWMPEECTSA-N	Lipids and lipid-like molecules	Steroids and steroid derivatives	Bile acids, alcohols and derivatives	Level 4	45.9	35.8	M-H2O-H	C27H44O5	0.857688		0.560722	5336.64	17123.6	0.311653	-1.68199	Down	3.15185e-05	0.000125968	3442.54	6061.07	4362.72	6117.76	5801.58	6234.15	14213.5	19599.7	16035.5	12240.3	23063.2	17589.6
8.80_596.3209m/z	596.321	8.79715	LCMS-neg	Am-LPE(0:0/16:0)	28122			LMGP21050007							[C@](COP(=O)(O)OCCNC[C@@]1(O)OC[C@@H](O)[C@@H](O)[C@@H]1O)([H])(OC(CCCCCCCCCCCCCCC)=O)CO	GXOLQSIRTRGIMX-ZNZBEBECSA-N	Organic oxygen compounds	Organooxygen compounds	Carbohydrates and carbohydrate conjugates	Level 2	41.4	0	M-H2O-H	C27H54NO12P	0.538733		0.560411	664.405	12295.3	0.0540373	-4.2099	Down	3.5125e-05	0.000138674	966.849	2092.68	9.06897e-06	9.06897e-06	926.895	9.06897e-06	7956.76	18720.3	9966.32	12789	14659.8	9679.63
1.09_276.1011m/z	276.101	1.08993	LCMS-pos	4'-Thiothymidine	201969	HMDB0246637							22316427		CC1=CN(C2CC(O)C(CO)S2)C(=O)NC1=O	IVUDHNYLTWOARV-UHFFFAOYSA-N	Nucleosides, nucleotides, and analogues	Nucleoside and nucleotide analogues	Thionucleosides	Level 3	50.8	59.4	M+NH4	C10H14N2O4S	-0.463109		0.56018	2483.9	13263.6	0.187272	-2.41679	Down	6.79429e-10	4.84977e-08	2876.12	2318.55	2908.31	2333.37	2190.54	2276.5	14112.3	14145	13390.7	11818.8	11896.9	14217.7
690	204.105	25.579	GCMS	Lactulose	47194	HMDB0000740	916		6359	C07064			11333	4618-18-2	OC[C@H]1O[C@](O)(CO)[C@@H](O)[C@@H]1O[C@@H]1O[C@H](CO)[C@H](O)[C@H](O)[C@H]1O	JCQLYHFGKNRPGE-FCVZTGTOSA-N	Organic oxygen compounds	Organooxygen compounds	Carbohydrates and carbohydrate conjugates	Level 1	93.8	90		C12H22O11		952662	0.55993	2.43097e+06	2.92178e+06	0.832018	-0.265314	Down	0.007408	0.0139594	2.82777e+06	2.62266e+06	2.36479e+06	2.34443e+06	2.35637e+06	2.0698e+06	2.77005e+06	2.75968e+06	3.30333e+06	2.8602e+06	2.69011e+06	3.14729e+06
0.73_261.0729m/z	261.073	0.7313	LCMS-neg	Glutamylaspartic acid	53850	HMDB0028815			73503				99716	3918-84-1	N[C@@H](CCC(O)=O)C(=O)N[C@@H](CC(O)=O)C(O)=O	FYYSIASRLDJUNP-WHFBIAKZSA-N	Organic acids and derivatives	Peptidomimetics	Hybrid peptides	Level 1	61	76.4	M-H	C9H14N2O7	0.400342		0.558812	8749.89	19656.6	0.445137	-1.16768	Down	3.95444e-07	3.86669e-06	11166.8	7977.22	8319.47	7710.21	9125.74	8199.9	22700.6	19121.6	19778.9	20728.8	18401.1	17208.5
664	204.095	25.054	GCMS	Phytosphingosine	38925	HMDB0004610	7066	LMSP01030001	46961	C12144	sce00600	Sphingolipid metabolism	122121	554-62-1	OC[C@]([H])(N)[C@]([H])(O)[C@@](O)([H])CCCCCCCCCCCCCC	AERBNCYCJBRYDG-KSZLIROESA-N	Organic nitrogen compounds	Organonitrogen compounds	Amines	Level 3	77	61.9		C18H39NO3		920647	0.554816	135952	168028	0.809107	-0.305597	Down	0.0262205	0.0435473	153060	128997	160864	134613	104406	133773	180348	191116	188608	160896	132908	154290
1.15_286.1396m/z	286.14	1.15248	LCMS-pos	Val Ala Asp	262722		20099						87647599		CC(C)C(C(=O)NC(C)C(=O)NC(CC(=O)O)C(=O)O)N	FZSPNKUFROZBSG-ZKWXMUAHSA-N	Organic acids and derivatives	Carboxylic acids and derivatives	Amino acids, peptides, and analogues	Level 2	46.7	10.6	M+H-H2O	C12H21N3O6	-0.490599		0.554454	12361.3	23147.6	0.534022	-0.905028	Down	2.70453e-07	2.95182e-06	11835.4	14825.1	11865.4	13452.3	10742.7	11447	23139.5	25588.7	24277.6	22808.3	21704	21367.2
0.73_240.0281m/z	240.028	0.7313	LCMS-neg	Glucosamine-1P	47399	HMDB0001109	6009		174383				9965052		N[C@@H]1[C@@H](O)[C@H](O)[C@@H](CO)O[C@H]1OP(O)(O)=O	YMJBYRVFGYXULK-UKFBFLRUSA-N	Organic oxygen compounds	Organooxygen compounds	Carbohydrates and carbohydrate conjugates	Level 2	39.8	0	M-H2O-H	C6H14NO8P	0.789104		0.553239	2547.9	13306.7	0.191475	-2.38477	Down	6.17901e-08	9.63009e-07	3053.77	2629.38	2670.11	1332.29	3368.02	2233.83	13365.9	12864.8	13662.7	16320.9	11112.8	12513.2
14.81_283.2643m/z	283.264	14.8084	LCMS-neg	ethyl hexadecanoate	7210	HMDB0029811	45008	LMFA07010471	84932				12366	628-97-7	O=C(CCCCCCCCCCCCCCC)OCC	XIRNKXNNONJFQO-UHFFFAOYSA-N	Lipids and lipid-like molecules	Fatty Acyls	Fatty acid esters	Level 4	40.6	6.34	M-H	C18H36O2	0.184818		0.551459	36432.9	49840.3	0.730994	-0.452068	Down	0.00271929	0.00575973	30820.2	37832	37369.8	38413.2	36847	37315.5	37851	59270.9	52187.5	47013.3	56612.5	46106.4
4.46_601.3001m/z	601.3	4.46248	LCMS-neg	(-)-Euphomine	36072		53679	LMPR0104300003					42608243		[C@@]12([H])C=C(C)C(OC(=O)C)CC(OC(=O)C)C(C)(C)C=C[C@H](C)C(OC(=O)C)[C@@]1(O)C[C@H](C)[C@@H]2OC1C=CC=CC=1	KJAZUSMSKFLAQW-LMRGBCEQSA-N	Lipids and lipid-like molecules	Prenol lipids	Diterpenoids	Level 4	39.1	5.89	M+FA-H	C32H44O8	-3.17154		0.551066	6759.63	17269.8	0.391414	-1.35323	Down	1.45513e-08	3.46223e-07	7941.11	6205.94	6764.78	6519.47	7443.25	5683.23	16100	18251.2	18727	18442.8	16250.3	15847.4
3.42_279.1339m/z	279.134	3.41925	LCMS-pos	Tyrosyl-Proline	54124	HMDB0029113	86005						13055260		NC(CC1=CC=C(O)C=C1)C(=O)N1CCCC1C(O)=O	VNYDHJARLHNEGA-UHFFFAOYSA-N	Organic acids and derivatives	Carboxylic acids and derivatives	Amino acids, peptides, and analogues	Level 4	45.3	29.9	M+H	C14H18N2O4	-0.16561		0.550954	30700	19211.9	1.59797	0.676239	Up	3.13034e-05	0.000125249	31312.8	34746.1	29486.5	32420.2	25814.7	30420	23692.8	20059.5	17303.6	17568.6	16952.8	19694.2
10.31_431.2659m/z	431.266	10.3124	LCMS-neg	ascr#25	10277			LMFA13040012	78963				86289696		O([C@@H](CCCCCCCCCC/C=C/C(=O)O)C)[C@H]1[C@H](O)C[C@@H](O)[C@H](C)O1	MTVUVHUAEUQKIN-YWWXTUTHSA-N	Lipids and lipid-like molecules	Fatty Acyls	Fatty acids and conjugates	Level 2	50.4	0	M+FA-H	C21H38O6	2.10577		0.550632	94.0844	11511	0.00817342	-6.93484	Down	5.95959e-05	0.000213982	234.388	9.06897e-06	44.8432	51.7281	233.547	9.06897e-06	9183.33	14374.5	8384.46	11712.8	18317.8	7093.14
10.39_717.3310m/z	717.331	10.3883	LCMS-neg	(1-(5-Fluoropentyl)-1H-indol-3-yl)(naphthalen-1-yl)methanone	198746	HMDB0242281	85065						53393997	335161-24-5	FCCCCCN1C=C(C(=O)C2=CC=CC3=CC=CC=C23)C2=CC=CC=C12	ALQFAGFPQCBPED-UHFFFAOYSA-N	Organoheterocyclic compounds	Indoles and derivatives	Naphthoylindoles	Level 4	39	0	2M-H	C24H22FNO	1.72193		0.550544	12187.6	1168.74	10.428	3.38238	Up	4.49904e-06	2.61516e-05	14668.6	14302.7	9153.12	13400	7626.62	13974.5	1088.03	1622.25	1362.29	705.721	973.012	1261.15
353	174.089	17.432	GCMS	Putrescine	47571	HMDB0001414	3226		17148	C00134	sce00330,sce00470,sce00480,sce02010,sce04148	Arginine and proline metabolism|D-Amino acid metabolism|Glutathione metabolism|ABC transporters|Efferocytosis	1045	110-60-1	NCCCCN	KIDHWZJUCRJVML-UHFFFAOYSA-N	Organic nitrogen compounds	Organonitrogen compounds	Amines	Level 1	93.4	94.6		C4H12N2		585683	0.550273	419824	515080	0.815067	-0.29501	Down	0.0335305	0.0541985	360196	348097	362639	463851	526044	458119	523663	570102	593321	504290	461863	437240
2.22_462.1956m/z	462.196	2.22467	LCMS-pos	5-Oxo-prolyl-glycyl-arginine-4-nitroanilide	205029	HMDB0250211							11705303		NC(N)=NCCCC(NC(=O)CNC(=O)C1CCC(=O)N1)C(=O)NC1=CC=C(C=C1)[N+]([O-])=O	DGYWXYFLXYIOCP-UHFFFAOYSA-N	Organic acids and derivatives	Carboxylic acids and derivatives	Amino acids, peptides, and analogues	Level 4	37.8	1.07	M+	C19H26N8O6	-4.11699		0.549632	6629.85	17866.9	0.37107	-1.43024	Down	5.5114e-05	0.000201826	9774.06	7580.63	8480.64	5874.83	3922.44	4146.48	19099.7	16658.6	23716.4	16797.3	13624.7	17304.4
9.89_262.1930n	263.2	9.89468	LCMS-pos	10E,16-heptadecadien-8-ynoic acid	960		35129	LMFA01030475					5312614		C(CCCCCCC#C/C=C/CCCCC=C)(=O)O	YABWMILQFXOECJ-BQYQJAHWSA-N	Lipids and lipid-like molecules	Fatty Acyls	Fatty acids and conjugates	Level 3	51.8	63.2	M+H-H2O, M+H	C17H26O2	-1.08554		0.549117	5636.15	16550.2	0.340548	-1.55407	Down	4.37368e-06	2.55896e-05	3192.59	8432.88	5711.72	7117.51	3698.79	5663.39	19160.3	17455.3	15010.8	13467.2	18652.8	15555
0.62_347.0879m/z	347.088	0.618133	LCMS-neg	indole-3-acetyl-glutamate	257192	HMDB0304379			133516						[O-]C(=O)CCC(NC(=O)CC1=CNC2=C1C=CC=C2)C([O-])=O	YRKLGWOHYXIKSF-UHFFFAOYSA-L	Organic acids and derivatives	Carboxylic acids and derivatives	Amino acids, peptides, and analogues	Level 4	38.3	0	M+FA-H	C15H14N2O5-2	-1.9438		0.548865	301.468	10974.6	0.0274697	-5.18602	Down	1.22356e-06	9.57651e-06	9.06897e-06	446.974	9.06897e-06	586.965	464.623	310.246	13014.4	12607.9	8270.36	7271.51	12777.1	11906.2
179	255.101	11.86	GCMS	4,6-Dihydroxypyrimidine	545718								14512		C1=C(N=CNC1=O)O	DUFGYCAXVIUXIP-UHFFFAOYSA-N	Organoheterocyclic compounds	Diazines	Pyrimidines and pyrimidine derivatives	Level 3	73.6	57.6		C4H4N2O2		401172	0.548639	67687.2	82095.4	0.824495	-0.278418	Down	0.0202436	0.0345196	86105.3	70178.5	67211.6	62368	61280.3	58979.7	89825.1	80364.4	90530.9	82832.4	68218.4	80801.2
12.37_354.2997m/z	354.3	12.3729	LCMS-pos	3-Methyl-5-propyl-2-furantridecanoic acid	132588	HMDB0112079							101622746		CCCC1=CC(C)=C(CCCCCCCCCCCCC(O)=O)O1	AXNISVWYOPGEHN-UHFFFAOYSA-N	Lipids and lipid-like molecules	Fatty Acyls	Fatty acids and conjugates	Level 3	52.2	66	M+NH4	C21H36O3	-1.68408		0.547948	2090.92	14717.5	0.14207	-2.81532	Down	0.00151907	0.0034776	1778.93	1225.77	346.577	5088.33	2038.4	2067.5	7064.43	20555.2	25022	14857	12356.7	8449.82
0.63_312.1044n	311.097	0.626517	LCMS-neg	Sambubiose	54761	HMDB0029883							21924842	26388-68-1	OCC1OC(O)C(OC2OCC(O)C(O)C2O)C(O)C1O	BUEBVQCTEJTADB-UHFFFAOYSA-N	Organic oxygen compounds	Organooxygen compounds	Carbohydrates and carbohydrate conjugates	Level 4	40.2	15.3	M-H2O-H, M-H	C11H20O10	-3.89723		0.547134	18222.3	7793.28	2.33821	1.2254	Up	5.14467e-08	8.46144e-07	18852.2	17374.7	18794.7	17121.9	17385.1	19805.2	5945.99	6896.58	10077.8	7647.02	7766.6	8425.7
4.39_395.1938m/z	395.194	4.38812	LCMS-neg	Dextran-70	210493	HMDB0256672									CCC1OC(COCC2OC(COC)C(O)C(OC)C2O)C(O)C(O)C1O	DPFYBZWSVVKNPZ-UHFFFAOYSA-N	Organic oxygen compounds	Organooxygen compounds	Carbohydrates and carbohydrate conjugates	Level 2	40.8	0.0695	M-H	C17H32O10	3.94808		0.546183	12439	23220.3	0.535695	-0.900517	Down	9.88924e-06	4.90886e-05	14583.8	12292.1	12365.6	13609.4	10375.3	11407.7	24870.1	23174.6	27899	22345.9	19795.9	21236
1.01_256.0814m/z	256.081	1.0085	LCMS-pos	beta-D-ribosylnicotinate	257349	HMDB0304540							25203005		OCC1OC(C(O)C1O)[N+]1=CC(=CC=C1)C([O-])=O	PUEDDPCUCPRQNY-UHFFFAOYSA-N	Organic oxygen compounds	Organooxygen compounds	Carbohydrates and carbohydrate conjugates	Level 1	54.9	71.3	M+H	C11H13NO6	-0.476257		0.545379	15609.6	4342.93	3.59425	1.84569	Up	1.82756e-05	7.95436e-05	20604.6	17436.6	17002.6	13834.1	10382.6	14396.9	5954.05	4255.36	4171.44	3744.24	3530.58	4401.91
3.80_231.1701m/z	231.17	3.7999	LCMS-pos	Leu Val	266188		23890						6993115		CC(C)CC(C(=O)NC(C(C)C)C(=O)[O-])[NH3+]	MDSUKZSLOATHMH-IUCAKERBSA-N	Organic acids and derivatives	Carboxylic acids and derivatives	Amino acids, peptides, and analogues	Level 2	48.7	42.7	M+H	C11H22N2O3	-0.945904		0.544929	15450.7	26729.9	0.578031	-0.790781	Down	0.000160572	0.000488096	14021.5	15635	18396.4	17630	13200.3	13821.3	29443.9	31307.9	23196.9	20652.6	29850.4	25928
4.64_277.1180m/z	277.118	4.6377	LCMS-pos	5-Benzylacyclouridine	202078	HMDB0246756			41037				54929		OCCOCN1C=C(CC2=CC=CC=C2)C(=O)NC1=O	SPJAGILXQBHHSZ-UHFFFAOYSA-N	Organoheterocyclic compounds	Diazines	Pyrimidines and pyrimidine derivatives	Level 1	62.5	94.6	M+H	C14H16N2O4	-1.16532		0.544813	19073	30919.7	0.616857	-0.696992	Down	0.000801729	0.0019888	23861	22880	19596	16075.3	16471	15554.8	35143	28953.7	37812.6	30869.5	23963.6	28775.6
2.86_411.2165m/z	411.217	2.85748	LCMS-pos	3',4',6'-Trihydroxy-2'-oxo-3',5'-diprenyldihydrochalcone	34081		52393	LMPK12120591					14527030		C1(O)C(C/C=C(\C)/C)(O)C(=O)C(C(=O)CCC2C=CC=CC=2)=C(O)C=1C/C=C(\C)/C	MEQYBBPXPMXGBJ-UHFFFAOYSA-N	Benzenoids	Benzene and substituted derivatives	Unclassified	Level 4	41.6	25.6	M+H	C25H30O5	-0.129292		0.544624	18078.4	6086.74	2.97014	1.57053	Up	0.000282935	0.000797625	21874.9	13657.7	17400.8	16870.9	26004	12662.4	6907.65	4017.38	7031.44	8706.17	3902.23	5955.55
0.58_131.1291m/z	131.129	0.5782	LCMS-pos	Agmatine	47584	HMDB0001432	3523		17431	C00179	sce00330,sce00999	Arginine and proline metabolism|Biosynthesis of various plant secondary metabolites	199	306-60-5	NCCCCNC(N)=N	QYPPJABKJHAVHS-UHFFFAOYSA-N	Organic nitrogen compounds	Organonitrogen compounds	Guanidines	Level 2	39.5	0	M+H	C5H14N4	0.0433141		0.542356	10082.6	20371.1	0.494949	-1.01465	Down	3.97589e-08	6.88833e-07	9248.61	10482.4	11511	10788.7	8933.51	9531.58	20394.1	20923.7	21814.6	18320.5	19186.1	21587.4
4.01_301.1191m/z	301.119	4.01215	LCMS-pos	5-Nitro-2-(3-phenylpropylamino)benzoic acid	209705	HMDB0255766	44306			C13705			4549	107254-86-4	OC(=O)C1=C(NCCCC2=CC=CC=C2)C=CC(=C1)[N+]([O-])=O	WBSMIPAMAXNXFS-UHFFFAOYSA-N	Benzenoids	Benzene and substituted derivatives	Benzoic acids and derivatives	Level 4	46.8	43.7	M+H	C16H16N2O4	2.78765		0.540481	11806.1	1609.38	7.33579	2.87495	Up	3.5688e-07	3.61848e-06	8724.17	11968.5	11137.6	14774.9	11003.8	13227.5	1102.82	2273.85	1291.24	1191.59	1980.48	1816.31
1.40_205.0350m/z	205.035	1.39832	LCMS-neg	Glucose ketone	207214	HMDB0252777							141057530		OCC1OC2(O)C(=O)C2(O)C(O)C1O	KVPIGVPHHSOZLC-UHFFFAOYSA-N	Organoheterocyclic compounds	Oxepanes	Unclassified	Level 2	54.1	33.5	M-H	C7H10O7	-1.94528		0.539683	21059.3	10949.7	1.92328	0.943565	Up	3.50841e-08	6.32996e-07	19769.6	20405.3	23480.4	22211.9	19199.5	21289	10596.5	10735.2	11007.9	10696.9	10933.6	11728
11.13_546.4877m/z	546.488	11.1323	LCMS-pos	Cer(d17:1/18:1(9Z)-O(12,13))	243018	HMDB0289918									[H][C@@](CO)(NC(=O)CCCCCCC\C=C/CC1OC1CCCCC)[C@H](O)\C=C\CCCCCCCCCCCC	OTYZZRGBVWCNPY-OSYDZBCCSA-N	Lipids and lipid-like molecules	Sphingolipids	Ceramides	Level 3	49.5	52.4	M+H-H2O	C35H65NO4	-0.627291		0.539136	38241.3	26652.6	1.43481	0.520858	Up	0.000388704	0.00104622	36337.4	32697.8	39050.5	35237.7	46414.4	39710.1	29468.2	24433.6	25024.9	25651.9	24823.4	30513.3
163	241.084	11.407	GCMS	Uracil	46984	HMDB0000300	258		17568	C00106	sce00240,sce00410,sce00770	Pyrimidine metabolism|beta-Alanine metabolism|Pantothenate and CoA biosynthesis	1174	66-22-8	O=C1NC=CC(=O)N1	ISAKRJDGNUQOIC-UHFFFAOYSA-N	Organoheterocyclic compounds	Diazines	Pyrimidines and pyrimidine derivatives	Level 1	97.4	98		C4H4N2O2		386255	0.538642	201805	168563	1.19721	0.259671	Up	0.00944249	0.0173802	212328	213034	202478	213048	161975	207965	176974	195905	164371	151069	160483	162578
1.30_261.0530m/z	261.053	1.29843	LCMS-neg	5-Fluorouridine	82298	HMDB0060396	71273		40154	C16633			9427	316-46-1	OC[C@H]1O[C@H]([C@H](O)[C@@H]1O)N1C=C(F)C(=O)NC1=O	FHIDNBAQOFJWCA-UAKXSSHOSA-N	Nucleosides, nucleotides, and analogues	Pyrimidine nucleosides	Unclassified	Level 4	40.1	3.68	M-H	C9H11FN2O6	0.583475		0.537057	47349.7	35519.6	1.33306	0.414741	Up	0.00109532	0.00259748	50273.4	47836.9	43118.8	46215.7	41995.9	54657.6	31748.7	38011.4	30776.3	32992.6	37683.6	41904.9
8.78_845.6010m/z	845.601	8.77615	LCMS-neg	SM(d19:0/20:3(8Z,11Z,14Z)-2OH(5,6))	243728	HMDB0290629									[H][C@@](COP([O-])(=O)OCC[N+](C)(C)C)(NC(=O)CCCC(O)C(O)C\C=C/C\C=C/C\C=C/CCCCC)[C@H](O)CCCCCCCCCCCCCCCC	KFNYSZOBOARATR-DPHZHPMPSA-N	Lipids and lipid-like molecules	Sphingolipids	Phosphosphingolipids	Level 4	36.2	0	M+FA-H	C44H85N2O8P	-1.97916		0.536544	115916	129372	0.895988	-0.158449	Down	0.00464732	0.00920438	108442	118466	118804	106544	119424	123816	129087	133871	119204	134941	126015	133117
438	319.2	19.512	GCMS	Adenine	46837	HMDB0000034	85		16708	C00147	sce00230	Purine metabolism	190	73-24-5	NC1=C2NC=NC2=NC=N1	GFFGJBXGBJISGV-UHFFFAOYSA-N	Organoheterocyclic compounds	Imidazopyrimidines	Purines and purine derivatives	Level 2	83.4	72.5		C5H5N5		654194	0.536484	4.39732e+07	5.02393e+07	0.875276	-0.192191	Down	9.02588e-06	4.54349e-05	4.55568e+07	4.5657e+07	4.44475e+07	4.22073e+07	4.22081e+07	4.37626e+07	5.2007e+07	5.06753e+07	5.03221e+07	4.97612e+07	4.8953e+07	4.97169e+07
0.60_307.1512m/z	307.151	0.600217	LCMS-neg	1-Deoxy-1-(N6-lysino)-D-fructose	83455	HMDB0062186								78525-25-4	N[C@@H](CCCCNC[C@@]1(O)O[C@H](CO)[C@@H](O)[C@@H]1O)C(O)=O	ZAWLGBRDVQURAK-TYCYOEEFSA-N	Organic oxygen compounds	Organooxygen compounds	Carbohydrates and carbohydrate conjugates	Level 1	58.3	93.1	M-H	C12H24N2O7	0.323165		0.536012	37769.6	50376	0.749754	-0.41551	Down	0.00456892	0.00907934	35395.7	34304.7	45492.9	33915.6	39313.8	38194.9	61904.5	49411.5	48478.6	39186.7	51909.4	51365.1
12.93_642.3971m/z	642.397	12.9312	LCMS-neg	1-(2-methoxy-docosanyl)-sn-glycero-3-phosphoserine	22484			LMGP03060021					137323957		C(O)(=O)[C@@]([H])(N)COP(OC[C@]([H])(O)COCC(OC)CCCCCCCCCCCCCCCCCCCC)(=O)O	ZQVWBLVVLOMLJR-UNQNHFTRSA-N	Lipids and lipid-like molecules	Glycerophospholipids	Glycerophosphoserines	Level 4	37.4	0	M+FA-H	C29H60NO9P	-2.81143		0.53597	892.298	12417.3	0.0718595	-3.79868	Down	0.000826503	0.00203904	1222.24	1399.01	700.487	892.465	217.818	921.77	9509.97	21474.7	7166.64	7462.07	18172.1	10718.1
11.01_392.1724m/z	392.172	11.0137	LCMS-pos	Methysergide	52645	HMDB0014392			584020	C07199			6540428	361-37-5	[H][C@@]12CC3=CN(C)C4=C3C(=CC=C4)C1=C[C@H](CN2C)C(=O)NC(CC)CO	KPJZHOPZRAFDTN-NQUBZZJWSA-N	Alkaloids and derivatives	Ergoline and derivatives	Lysergic acids and derivatives	Level 3	47.4	45.8	M+K	C21H27N3O2	-3.09008		0.535945	3813.93	13937	0.273655	-1.86957	Down	4.09413e-08	7.05891e-07	3466.73	3869.72	3054.69	3760.33	3739.75	4992.35	13375.2	15351.1	11639.5	15967.9	13901.9	13386.3
12.13_649.3968m/z	649.397	12.1305	LCMS-neg	3-Epipapyriferic acid	63658	HMDB0040498	94990						588518	151890-02-7	CC(=O)OC1CC2C3(C)CCC(OC(=O)CC(O)=O)C(C)(C)C3CCC2(C)C2(C)CCC(C12)C1(C)CCC(O1)C(C)(C)O	RLVAVWQAAQFUOP-UHFFFAOYSA-N	Lipids and lipid-like molecules	Prenol lipids	Terpene glycosides	Level 4	38.2	0	M+FA-H	C35H56O8	1.8647		0.535216	164.078	10506.4	0.015617	-6.00073	Down	6.77578e-06	3.64198e-05	9.06897e-06	154.038	146.523	475.071	76.5621	132.275	9621.78	13391.1	9578.08	5422.28	12859.6	12165.2
10.90_505.3178m/z	505.318	10.8999	LCMS-neg	24-Nor-9,11-seco-11-acetoxy-3,6-dihydroxycholest-7,22-dien-9-one	45841		42606	LMST03020680					10367008		C1(C(=O)[C@@]2(C)CC[C@H](O)C[C@]2([H])[C@@H](O)C=1)[C@]1([H])CC[C@]([H])([C@@]([H])(/C=C/C(C)C)C)[C@@]1(C)CCOC(=O)C	HURHMFSVMAENRK-NQZWFRJXSA-N	Lipids and lipid-like molecules	Prenol lipids	Monoterpenoids	Level 2	40.9	0	M+FA-H	C28H44O5	1.55		0.535148	4101.51	14054.7	0.291824	-1.77683	Down	4.19861e-09	1.51023e-07	3733.28	4433.43	3678.22	4432.88	3883.8	4447.44	12795.5	14901.6	14207.4	12681.9	15938.7	13803.3
3.48_400.2441m/z	400.244	3.48428	LCMS-pos	15-HETE-Gly	8720		75524	LMFA08020143					53477509		C(NCC(O)=O)(CCC/C=C\C/C=C\C/C=C\C=C\[C@@H](O)CCCCC)=O	AFWJZEQUUAAITC-RQYADBJFSA-N	Organic acids and derivatives	Carboxylic acids and derivatives	Amino acids, peptides, and analogues	Level 3	48.9	55.7	M+Na	C22H35NO4	-4.6477		0.534968	12550.3	23225.9	0.540357	-0.888014	Down	5.49634e-05	0.000201608	11541.5	15113.5	12047.3	14992.2	8413.65	13193.3	25882	27576.3	20942.1	20990.1	23713.4	20251.3
3.80_532.2560m/z	532.256	3.7999	LCMS-pos	Nomilin	59615	HMDB0035772				C08773			326240	1063-77-0	CC(=O)OC1CC(=O)OC(C)(C)C2CC(=O)C3(C)C(CCC4(C)C(OC(=O)C5OC345)C3=COC=C3)C12C	KPDOJFFZKAUIOE-UHFFFAOYSA-N	Lipids and lipid-like molecules	Prenol lipids	Triterpenoids	Level 4	40.6	25.1	M+NH4	C28H34O9	3.77425		0.534062	21800.9	10511.9	2.07392	1.05236	Up	9.66361e-05	0.000321131	29061.8	21084.9	23038.5	17624.1	21127.8	18868	11643.5	8971.99	12603	11469	7678.28	10705.6
1.37_414.1980m/z	414.198	1.36692	LCMS-pos	1-(3-Methylbutanoyl)-6-apiosylglucose	63188	HMDB0039953	94495		168368				74029760	467242-31-5	CC(C)CC(=O)OC1OC(COC2OCC(O)(CO)C2O)C(O)C(O)C1O	ZIEQNJFDWXPCBV-UHFFFAOYSA-N	Lipids and lipid-like molecules	Fatty Acyls	Fatty acyl glycosides	Level 4	41.5	14.9	M+NH4	C16H28O11	2.49789		0.534059	24007.2	35199.8	0.682027	-0.5521	Down	0.000279676	0.000789686	26929.4	28963.2	24432.1	21772.5	21888.4	20057.6	33088.7	32073.5	39040.1	37838.9	38535.6	30622.2
1.32_254.0705m/z	254.071	1.31935	LCMS-neg	3[N-Morpholino]propane sulfonic acid	208938	HMDB0254880			39076				70807		OS(=O)(=O)CCCN1CCOCC1	DVLFYONBTKHTER-UHFFFAOYSA-N	Organoheterocyclic compounds	Oxazinanes	Morpholines	Level 4	45.6	32.9	M+FA-H	C7H15NO4S	0.640684		0.533773	10043.7	20157.4	0.498266	-1.00501	Down	1.56513e-06	1.13845e-05	10217.9	9934.49	11106.4	10530.7	8027.99	10444.9	21184	23322.2	17755.7	17505.9	19992.4	21183.9
12.80_939.5948m/z	939.595	12.796	LCMS-pos	PI(20:2(11Z,14Z)/22:4(7Z,10Z,13Z,16Z))	24270			LMGP06010555					52928008		[C@]([H])(OC(CCCCC/C=C\C/C=C\C/C=C\C/C=C\CCCCC)=O)(COP(=O)(O)O[C@H]1[C@H](O)[C@@H](O)[C@H](O)[C@@H](O)[C@H]1O)COC(CCCCCCCCC/C=C\C/C=C\CCCCC)=O	HZGFULHVQNOGCE-ZUGAOBJNSA-N	Lipids and lipid-like molecules	Glycerophospholipids	Glycerophosphoinositols	Level 4	38.3	0	M+H	C51H87O13P	-1.00797		0.533105	607.816	12447.7	0.0488295	-4.3561	Down	0.00118203	0.00278093	9.06897e-06	697.8	298.928	360.988	774.885	1514.29	3489.18	19949.6	12011.6	6965.12	18811.9	13458.8
437	205.117	19.508	GCMS	D-(+)-Mannose	257704		136			C00159	sce00051,sce00052,sce00520	Fructose and mannose metabolism|Galactose metabolism|Amino sugar and nucleotide sugar metabolism	18950	3458-28-4	C(C1C(C(C(C(O1)O)O)O)O)O	WQZGKKKJIJFFOK-QTVWNMPRSA-N	Organic oxygen compounds	Organooxygen compounds	Carbohydrates and carbohydrate conjugates	Level 1	96.5	94.6		C6H12O6		654063	0.53302	3.53312e+07	4.07791e+07	0.866404	-0.206888	Down	0.000383994	0.00103824	3.0961e+07	3.76203e+07	3.67626e+07	3.51919e+07	3.51725e+07	3.62788e+07	4.21927e+07	4.19103e+07	4.05701e+07	4.02085e+07	3.99689e+07	3.98243e+07
0.71_537.0631m/z	537.063	0.71325	LCMS-neg	3-(5-Acetamido-2-hydroxyphenyl)sulfanyl-2-oxopropanoic acid	209404	HMDB0255408							91072485		CC(=O)NC1=CC(SCC(=O)C(O)=O)=C(O)C=C1	HPMHARFPXWIPKY-UHFFFAOYSA-N	Benzenoids	Benzene and substituted derivatives	Anilides	Level 4	36.8	0	2M-H	C11H11NO5S	-2.17689		0.532847	46318.4	32034.5	1.44589	0.531958	Up	0.0151339	0.0264639	39159.5	59584	47560.9	52013.8	29737.8	49854.5	33154.4	40853	27698.9	24789.9	35544.5	30166.4
2.23_164.0710m/z	164.071	2.234	LCMS-neg	L-Phenylalanine	46902	HMDB0000159	28		17295	C00079	sce00360,sce00400,sce00460,sce00470,sce00970,sce00999	Phenylalanine metabolism|Phenylalanine, tyrosine and tryptophan biosynthesis|Cyanoamino acid metabolism|D-Amino acid metabolism|Aminoacyl-tRNA biosynthesis|Biosynthesis of various plant secondary metabolites	6140	63-91-2	N[C@@H](CC1=CC=CC=C1)C(O)=O	COLNVLDHVKWLRT-QMMMGPOBSA-N	Organic acids and derivatives	Carboxylic acids and derivatives	Amino acids, peptides, and analogues	Level 3	52.6	70.1	M-H	C9H11NO2	-3.97547		0.532571	30182.4	40132.9	0.752061	-0.411079	Down	4.34509e-07	4.17996e-06	32423.6	29379.8	31402.7	30141.4	27910.6	29836	40272.6	40648.5	41582.9	40845.6	39977.4	37470.1
1.22_257.0779m/z	257.078	1.22427	LCMS-neg	Glutamylglutamic acid	53853	HMDB0028818	23946		5390	C01425			439500	3929-61-1	N[C@@H](CCC(O)=O)C(=O)N[C@@H](CCC(O)=O)C(O)=O	KOSRFJWDECSPRO-WDSKDSINSA-N	Organic acids and derivatives	Carboxylic acids and derivatives	Amino acids, peptides, and analogues	Level 1	55.1	72.5	M-H2O-H	C10H16N2O7	0.13468		0.531981	17610.3	27922.1	0.630693	-0.664991	Down	8.64383e-06	4.38676e-05	21790.1	16904.5	18635.3	17331.9	16152.5	14847.3	27644.6	25615.9	28748.1	27604.6	26806.5	31112.9
347	217.1	17.173	GCMS	L-Arabinitol	47674	HMDB0001851	141		18403	C00532	sce00040	Pentose and glucuronate interconversions	439255	7643-75-6	OC[C@H](O)C(O)[C@@H](O)CO	HEBKCHPVOIAQTA-IMJSIDKUSA-N	Organic oxygen compounds	Organooxygen compounds	Carbohydrates and carbohydrate conjugates	Level 1	96.7	98.3		C5H12O5		577095	0.5318	150383	121489	1.23783	0.307814	Up	0.0740819	0.109255	158270	151189	174952	155278	118304	144305	88777.6	155423	147080	125842	81828.9	129985
385	231.094	18.406	GCMS	1-Deoxy-D-Glucitol	6332	HMDB0041500	95885	LMFA05000598					3429	18545-96-5	CC(C(C(C(CO)O)O)O)O	SKCKOFZKJLZSFA-UHFFFAOYSA-N	Organic oxygen compounds	Organooxygen compounds	Carbohydrates and carbohydrate conjugates	Level 2	83.1	75.9		C6H14O5		617765	0.531665	49860.1	58038.3	0.85909	-0.21912	Down	0.00165144	0.0037351	49447	54867.6	52588.4	47044.4	49907.1	45305.9	58104.8	60368.1	53168.1	56976.8	57311.1	62300.6
11.69_537.3081m/z	537.308	11.6884	LCMS-neg	24(28)-Dehydromakisterone	255881	HMDB0302988									[H][C@@]1(CC[C@@]2(O)C3=CC(=O)[C@]4([H])C[C@@H](O)[C@@H](O)C[C@]4(C)C3CC[C@]12C)[C@@](C)(O)[C@H](O)CC(=C)C(C)(C)O	XTSYLJLNVWBIFH-RPAREISOSA-N	Lipids and lipid-like molecules	Steroids and steroid derivatives	Bile acids, alcohols and derivatives	Level 4	38.4	0	M+FA-H	C28H44O7	2.32751		0.531575	59.6828	10013.7	0.00596009	-7.39045	Down	4.25671e-08	7.30394e-07	206.975	48.1924	47.5535	9.06897e-06	55.3759	9.06897e-06	7217.69	11022.5	10002.4	9261.46	10554.5	12023.9
1.37_329.0840m/z	329.084	1.36692	LCMS-pos	N2-(3-Hydroxysuccinoyl)arginine	57037	HMDB0032765	88692		174762				86250757	90250-85-4	NC(=N)NCCCC(NC(=O)CC(O)C(O)=O)C(O)=O	RPIGYIHDWMPXDY-UHFFFAOYSA-N	Organic acids and derivatives	Carboxylic acids and derivatives	Amino acids, peptides, and analogues	Level 2	38.9	1.8	M+K	C10H18N4O6	-6.11636		0.530823	43234.5	54738.5	0.789837	-0.340373	Down	0.000970402	0.00233066	47394.5	50292.7	40073.2	38863.1	39448.8	43334.7	54412	52334.8	58341.1	52797	60436.8	50109.4
3.36_384.1149m/z	384.115	3.3605	LCMS-pos	N6-Succinyl Adenosine	209309	HMDB0255303							14803430		OCC1OC(C(O)C1O)N1C=NC2=C(NC(CC(O)=O)C(O)=O)N=CN=C12	VKGZCEJTCKHMRL-UHFFFAOYSA-N	Nucleosides, nucleotides, and analogues	Purine nucleosides	Unclassified	Level 3	52.4	65	M+H	C14H17N5O8	-0.278122		0.529127	52351.1	68282.1	0.766688	-0.383289	Down	0.0438405	0.0683094	45582.9	61727.3	43436.8	56256.6	39975	67127.9	77603.2	88401.3	60742.1	53776.6	59778.7	69390.7
230	174.089	13.858	GCMS	Octylamine	209832	HMDB0255916	65641		7728	C01740			8143	111-86-4	CCCCCCCCN	IOQPZZOEVPZRBK-UHFFFAOYSA-N	Organic nitrogen compounds	Organonitrogen compounds	Amines	Level 1	89.8	83.2		C8H19N		466961	0.529017	138706	163564	0.848026	-0.23782	Down	0.00650733	0.0124797	133465	129639	134660	136052	151973	146448	184237	163759	176967	163635	143603	149180
6.20_160.1331m/z	160.133	6.20062	LCMS-pos	cis-delta-octenoic acid	532	HMDB0032207		LMFA01030022	176781				5282718	41653-97-8	C(CC/C=C\CC)C(=O)O	RRGOKSYVAZDNKR-ARJAWSKDSA-N	Lipids and lipid-like molecules	Fatty Acyls	Fatty acids and conjugates	Level 4	42.7	16.3	M+NH4	C8H14O2	-0.939604		0.528871	14417.7	1456.87	9.89636	3.3069	Up	0.00776762	0.0145634	7242.33	8933.92	29519.3	23049.6	6414.14	11347.1	1482.08	1431.54	1532.22	1421.04	1514.37	1360
4.54_491.2150m/z	491.215	4.53962	LCMS-neg	L-Alaninamide, N-acetyl-L-tyrosyl-L-valyl-N-((1S)-2-carboxy-1-formylethyl)-	213163	HMDB0259949									CC(C)C(NC(=O)C(CC1=CC=C(O)C=C1)NC(C)=O)C(=O)NC(=O)C(C)NC(CC(O)=O)C=O	KQCBPHUOVBKBPQ-UHFFFAOYSA-N	Organic acids and derivatives	Carboxylic acids and derivatives	Amino acids, peptides, and analogues	Level 3	47.9	45.6	M-H	C23H32N4O8	0.49432		0.528825	9444.5	19150.6	0.493169	-1.01984	Down	9.17169e-08	1.27369e-06	10853.5	8705.68	8977.43	8626.34	10470.2	9033.83	19448.8	19704.3	21499.6	18589.5	17118.4	18543.1
12.29_251.0465m/z	251.046	12.2877	LCMS-pos	Diphenyl phosphate	206071	HMDB0251449	320267						13282		OP(=O)(OC1=CC=CC=C1)OC1=CC=CC=C1	ASMQGLCHMVWBQR-UHFFFAOYSA-N	Organic acids and derivatives	Organic phosphoric acids and derivatives	Phosphate esters	Level 3	52.3	65.6	M+H	C12H11O4P	-1.22295		0.526536	80195.8	65933.2	1.21632	0.28252	Up	0.0257209	0.0427962	73022.4	67974.8	68281.9	80777.2	94160.7	96957.7	67357.7	65363.3	63774.8	72362.6	65647.6	61093.5
5.32_187.0972m/z	187.097	5.31857	LCMS-neg	7-octenoic acid	1061		35230	LMFA01030576					543977		C(CCCCCC=C)(=O)O	OZYYQTRHHXLTKX-UHFFFAOYSA-N	Lipids and lipid-like molecules	Fatty Acyls	Fatty acids and conjugates	Level 4	45	29.2	M+FA-H	C8H14O2	-3.00157		0.525575	44220.1	55925.1	0.790702	-0.338794	Down	0.00133144	0.00309168	39171.6	43749.2	52064.1	50606.3	39102.1	40627.2	55214	55975.5	59433	52193.9	59357.5	53376.6
0.65_196.0815m/z	196.081	0.646917	LCMS-pos	3-Keto-b-D-galactose	47552	HMDB0001385	66316		27453	C05394			440653		OC[C@H]1O[C@@H](O)[C@H](O)C(=O)[C@H]1O	APIQNBNBIICCON-FKMSRSAHSA-N	Organic oxygen compounds	Organooxygen compounds	Carbohydrates and carbohydrate conjugates	Level 2	40.3	0	M+NH4	C6H10O6	-0.587268		0.525077	2472.97	12162.7	0.203324	-2.29815	Down	3.63325e-08	6.41935e-07	691.015	3574.1	2341.29	2239.15	2950.96	3041.33	14097.4	12074.5	11430.1	11571.6	10710.9	13091.9
9.90_375.1794m/z	375.179	9.9042	LCMS-neg	Diflucortolone	205903	HMDB0251260							14445457		CC1CC2C3CC(F)C4=CC(=O)C=CC4(C)C3(F)C(O)CC2(C)C1C(=O)CO	OGPWIDANBSLJPC-UHFFFAOYSA-N	Lipids and lipid-like molecules	Steroids and steroid derivatives	Hydroxysteroids	Level 4	41.5	19.6	M-H2O-H	C22H28F2O4	4.14133		0.524494	2703.82	12672.2	0.213367	-2.22859	Down	1.72957e-05	7.58332e-05	1379.72	3640.48	3105.78	3050.79	2086.53	2959.63	15494	16167.6	10691.4	8950.25	14529.6	10200.1
384	191.075	18.326	GCMS	Shikimic Acid	48022	HMDB0003070	338		16119	C00493	sce00400,sce00999	Phenylalanine, tyrosine and tryptophan biosynthesis|Biosynthesis of various plant secondary metabolites	8742	138-59-0	O[C@@H]1CC(=C[C@@H](O)[C@H]1O)C(O)=O	JXOHGGNKMLTUBP-HSUXUTPPSA-N	Organic oxygen compounds	Organooxygen compounds	Alcohols and polyols	Level 2	80.2	67.7		C7H10O5		615130	0.523736	30747.8	38571	0.797175	-0.327032	Down	0.0695651	0.103277	33255.5	28076.2	29081	32747.1	27348.5	33978.7	45174.8	53815.7	35361.9	32814.9	32228.3	32030.5
9.46_641.3414m/z	641.341	9.45577	LCMS-neg	1-Pentyl-3-(4-methoxybenzoyl)indole	210869	HMDB0257122	64779						56841530		CCCCCN1C=C(C(=O)C2=CC=C(OC)C=C2)C2=CC=CC=C12	OZCYJKDWRUIFFE-UHFFFAOYSA-N	Organoheterocyclic compounds	Indoles and derivatives	Benzoylindoles	Level 4	38.3	0	2M-H	C21H23NO2	4.58069		0.523051	9794.71	40.0054	244.835	7.93566	Up	7.40109e-06	3.89021e-05	4898.13	11664.6	9389.18	11793.2	8579.71	12443.4	9.06897e-06	103.47	9.06897e-06	9.06897e-06	136.563	9.06897e-06
1.03_146.0924m/z	146.092	1.03035	LCMS-pos	4-Guanidinobutanoic acid	48113	HMDB0003464	4155		15728	C01035	sce00330	Arginine and proline metabolism	500	463-00-3	NC(=N)NCCCC(O)=O	TUHVEAJXIMEOSA-UHFFFAOYSA-N	Organic acids and derivatives	Carboxylic acids and derivatives	Amino acids, peptides, and analogues	Level 3	54.6	78.1	M+H	C5H11N3O2	0.165497		0.522822	17930.5	7245.49	2.47471	1.30726	Up	7.09113e-05	0.000248408	25257.1	16265.8	18201.4	17540.1	13225.3	17093	8252.12	6814.38	7598.54	6670.31	7507.97	6629.59
15.24_98.0484n	99.0557	15.2391	LCMS-pos	3-Methyl-5-pyrazolone	300037		325191						7920		CC1=NNC(=O)C1	NHLAPJMCARJFOG-UHFFFAOYSA-N	Organoheterocyclic compounds	Azolines	Pyrazolines	Level 4	41.8	15.8	M+H-H2O, M+H	C4H6N2O	3.73134		0.522379	675823	645538	1.04691	0.0661418	Up	0.27295	0.340973	737326	635102	697710	710685	600868	673245	628374	677309	694863	641698	648101	582888
11.95_295.2170m/z	295.217	11.9501	LCMS-pos	Maprotiline	53192	HMDB0015069	1061		127713	C07107			4011	10262-69-8	CNCCCC12CCC(C3=CC=CC=C13)C1=CC=CC=C21	QSLMDECMDJKHMQ-UHFFFAOYSA-N	Benzenoids	Anthracenes	Unclassified	Level 4	37.2	0	M+NH4	C20H23N	0.548098		0.52223	6521.48	17588.3	0.370785	-1.43135	Down	0.000602612	0.00155175	4934.63	7391.91	6818.28	7323.25	4798.66	7862.14	12072.1	23152.7	16121.9	11836.8	24377.7	17968.6
4.01_277.1228m/z	277.123	4.00553	LCMS-neg	Pantetheine	48100	HMDB0003426	6928		16753	C00831	sce00332,sce00770	Carbapenem biosynthesis|Pantothenate and CoA biosynthesis	479	496-65-1	CC(C)(CO)C(O)C(=O)NCCC(=O)NCCS	ZNXZGRMVNNHPCA-UHFFFAOYSA-N	Organic acids and derivatives	Carboxylic acids and derivatives	Amino acids, peptides, and analogues	Level 3	50.6	58.4	M-H	C11H22N2O4S	0.0911008		0.52146	12345.9	2262.61	5.45649	2.44797	Up	5.26943e-05	0.000193882	9301.72	10715.9	12469.8	19110.3	9577.94	12899.7	1500.39	2773.8	2209.67	1617.43	3111.23	2363.15
0.87_269.0880m/z	269.088	0.872083	LCMS-neg	6-(1,2,3,4-Tetrahydroxybutyl)oxane-2,3,4,5-tetrol	213473	HMDB0260352							22491096		OCC(O)C(O)C(O)C1OC(O)C(O)C(O)C1O	JFEBLWKYMNUVDT-UHFFFAOYSA-N	Organic oxygen compounds	Organooxygen compounds	Carbohydrates and carbohydrate conjugates	Level 2	46	35.3	M-H	C9H18O9	0.686455		0.521003	11781.2	21993.2	0.535676	-0.900567	Down	4.17319e-05	0.000159808	12197.6	8845.91	17227.5	11229.7	9506.47	11680.3	23373.5	19334.8	25179.5	20426.8	21655.7	21988.9
455	319.203	19.761	GCMS	D-Glucose	46880	HMDB0000122			15903	C00221	sce00010,sce00030	Glycolysis / Gluconeogenesis|Pentose phosphate pathway	64689	492-61-5	OC[C@H]1O[C@@H](O)[C@H](O)[C@@H](O)[C@@H]1O	WQZGKKKJIJFFOK-VFUOTHLCSA-N	Organic oxygen compounds	Organooxygen compounds	Carbohydrates and carbohydrate conjugates	Level 1	97.6	96.1		C6H12O6		662396	0.520946	2.0032e+07	2.2771e+07	0.879712	-0.184896	Down	2.9592e-05	0.000119744	2.0992e+07	2.06227e+07	2.03763e+07	1.9498e+07	1.90828e+07	1.962e+07	2.33197e+07	2.3576e+07	2.27237e+07	2.2309e+07	2.21399e+07	2.2558e+07
0.78_285.1193m/z	285.119	0.782067	LCMS-pos	Isocoformycin	207941	HMDB0253621							23448723		OCC1OC(C(O)C1O)N1C=NC2=C1NC=NC(O)C2	KINKUHCNMYKMHT-UHFFFAOYSA-N	Organic oxygen compounds	Organooxygen compounds	Carbohydrates and carbohydrate conjugates	Level 2	38.3	0	M+H	C11H16N4O5	-0.237732		0.520463	20392	10362.1	1.96795	0.97669	Up	2.02194e-05	8.68386e-05	20651.7	20719.8	22391.9	23309.9	14367.1	20911.6	12102.8	10162.6	9590.57	9721.57	10121	10474
169	245.069	11.637	GCMS	Fumaric Acid	46891	HMDB0000134	3242		18012	C00122	sce00020,sce00190,sce00220,sce00250,sce00350,sce00360,sce00620,sce00650,sce00760	Citrate cycle (TCA cycle)|Oxidative phosphorylation|Arginine biosynthesis|Alanine, aspartate and glutamate metabolism|Tyrosine metabolism|Phenylalanine metabolism|Pyruvate metabolism|Butanoate metabolism|Nicotinate and nicotinamide metabolism	444972	110-17-8	OC(=O)\C=C\C(O)=O	VZCYOOQTPOCHFL-OWOJBTEDSA-N	Organic acids and derivatives	Carboxylic acids and derivatives	Dicarboxylic acids and derivatives	Level 1	97.9	99.8		C4H4O4		393829	0.519828	661519	794480	0.832644	-0.264229	Down	0.0267043	0.0442397	770931	690757	737768	667532	484982	617144	908901	855373	762065	783424	717081	740038
8.08_362.3259m/z	362.326	8.0847	LCMS-pos	10,20-Dihydroxyeicosanoic acid	56386	HMDB0031923	88038		172568				14259007	120727-26-6	OCCCCCCCCCCC(O)CCCCCCCCC(O)=O	RIIQXYZWFWMFSB-UHFFFAOYSA-N	Lipids and lipid-like molecules	Fatty Acyls	Fatty acids and conjugates	Level 3	54.3	77	M+NH4	C20H40O4	-1.74035		0.519216	52619.4	33451.3	1.57302	0.653534	Up	0.130462	0.179636	46718.6	87648.2	45045.2	37748.2	39718.6	58837.7	17080.6	19063.9	73585.4	41514.8	27218.2	22244.8
2.53_188.1161n	189.123	2.52927	LCMS-pos	Gly Ile	266169		23851						6992386		CCC(C)C(C(=O)[O-])NC(=O)C[NH3+]	KGVHCTWYMPWEGN-FSPLSTOPSA-N	Organic acids and derivatives	Carboxylic acids and derivatives	Amino acids, peptides, and analogues	Level 1	56.4	79.4	M+H-H2O, M+H	C8H16N2O3	-0.0992819		0.51864	150335	165284	0.909558	-0.136762	Down	0.0531575	0.0809037	171446	157279	154935	132683	142471	143196	183467	155187	163933	165070	161896	162149
472	136.077	20.151	GCMS	Ascorbic Acid	46840	HMDB0000044	320050		29073	C01041	sce00053	Ascorbate and aldarate metabolism	54670067	50-81-7	[H][C@@]1(OC(=O)C(O)=C1O)[C@@H](O)CO	CIWBSHSKHKDKBQ-JLAZNSOCSA-N	Organoheterocyclic compounds	Dihydrofurans	Furanones	Level 2	80.1	67.9		C6H8O6		676900	0.518586	26551.7	32426.5	0.818825	-0.288372	Down	0.0679468	0.101253	21234.6	28296.1	34199.1	30401.9	17917.6	27260.8	34621.5	32105.8	32706	25335.9	34594	35196
10.80_221.1544m/z	221.154	10.7999	LCMS-neg	R-cucujolide V	7789		97402	LMFA07040048					56936048		C1(O[C@H](C)CCCC=CCC=CCCC1)=O	JSZKXZJGTWVDOI-LPFHBXDTSA-N	Phenylpropanoids and polyketides	Macrolides and analogues	Unclassified	Level 2	45.2	0	M-H	C14H22O2	-1.41598		0.517174	73994.2	62430.4	1.18523	0.245164	Up	0.00304246	0.00633868	75844.4	77498.2	70907.6	68136.5	79022.8	72555.6	61822	52363.4	67560	69330	60618.4	62888.2
0.81_586.0464m/z	586.046	0.810317	LCMS-neg	UDP-N-acetyl-alpha-D-glucosamine	257335	HMDB0304526							4072370		CC(=O)NC1C(O)C(O)C(CO)OC1OP([O-])(=O)OP([O-])(=O)OCC1OC(C(O)C1O)N1C=CC(=O)NC1=O	LFTYTUAZOPRMMI-UHFFFAOYSA-L	Nucleosides, nucleotides, and analogues	Pyrimidine nucleotides	Pyrimidine nucleotide sugars	Level 4	40.1	17.7	M-H2O-H	C17H25N3O17P2-2	-2.73515		0.516997	12148.1	2488.97	4.88079	2.28712	Up	9.39447e-07	7.74339e-06	14005.9	11498.9	14754.7	11764.7	8691.06	12173.5	3478.79	2524.33	3053.05	2031.17	2086.6	1759.88
0.59_355.0722m/z	355.072	0.590617	LCMS-neg	Sulfadoxine	53485	HMDB0015413	2542		9329	C07630			17134	2447-57-6	COC1=NC=NC(NS(=O)(=O)C2=CC=C(N)C=C2)=C1OC	PJSFRIWCGOHTNF-UHFFFAOYSA-N	Benzenoids	Benzene and substituted derivatives	Benzenesulfonamides	Level 4	41.2	13.3	M+FA-H	C12H14N4O4S	1.33897		0.516519	24353.6	13778.8	1.76747	0.821685	Up	0.000344919	0.000945482	20917.7	20027.3	27899.7	19674.3	30988.3	26614.2	14625.6	12306.1	13497.8	12979.6	14560.2	14703.5
5.54_235.0004m/z	235	5.54322	LCMS-neg	S-(2-Benzothiazolyl)cysteine	211078	HMDB0257381							597477		NC(CSC1=NC2=CC=CC=C2S1)C(O)=O	KRBPTLCTECPKGY-UHFFFAOYSA-N	Organic acids and derivatives	Carboxylic acids and derivatives	Amino acids, peptides, and analogues	Level 4	39.5	3.22	M-H2O-H	C10H10N2O2S2	-0.588727		0.515776	1.87613e+06	1.91823e+06	0.978054	-0.0320146	Down	0.436804	0.511468	1.80526e+06	1.93294e+06	1.82726e+06	1.88003e+06	1.79305e+06	2.01824e+06	1.77347e+06	2.03286e+06	2.00262e+06	1.9181e+06	1.87373e+06	1.90857e+06
355	204.07	17.547	GCMS	Rhamnose	47257	HMDB0000849	5812		62346	C00507	sce00051	Fructose and mannose metabolism	25310	3615-41-6	C[C@@H]1OC(O)[C@H](O)[C@H](O)[C@H]1O	SHZGCJCMOBCMKK-JFNONXLTSA-N	Organic oxygen compounds	Organooxygen compounds	Carbohydrates and carbohydrate conjugates	Level 1	85.4	78.8		C6H12O5		589471	0.515221	86691.7	102470	0.846018	-0.24124	Down	0.0157862	0.0274968	103608	79955.8	94638.4	84528.4	70308.2	87111.5	111638	106242	105768	99800.8	93368.6	98003.3
277	292.122	14.879	GCMS	Erythronic Acid	47124	HMDB0000613	45855		37655				2781043	13752-84-6	OC[C@@H](O)[C@@H](O)C(O)=O	JPIJQSOTBSSVTP-PWNYCUMCSA-N	Organic oxygen compounds	Organooxygen compounds	Carbohydrates and carbohydrate conjugates	Level 1	88.5	81		C4H8O5		500738	0.51358	12765.8	15007.9	0.850608	-0.233434	Down	0.0118486	0.0213037	14432.6	13748.7	13925.5	11490.1	11188.8	11809.2	16194	15739.4	15810.6	14704.6	13420.5	14178.2
1.34_293.1471n	294.154	1.34433	LCMS-pos	N-(1-Deoxy-1-fructosyl)leucine	61325	HMDB0037840			136629				131752244	34393-18-5	CC(C)C[C@H](NCC1(O)O[C@H](CO)[C@@H](O)[C@@H]1O)C(O)=O	KGTRBDVOUPALMB-PPNLDZOPSA-N	Organic acids and derivatives	Carboxylic acids and derivatives	Amino acids, peptides, and analogues	Level 3	50.5	60.3	M+H-H2O, M+H	C12H23NO7	-1.10863		0.513533	64759.3	76124.7	0.8507	-0.233277	Down	0.0022901	0.00494157	68333.2	75424.3	61074.3	61663	58861.5	63199.7	75215.9	73477.9	79113	77878.9	79257.3	71805.5
1.72_339.1678m/z	339.168	1.72357	LCMS-neg	TIADENOL	212486	HMDB0259066									OCCSCCCCCCCCCCSCCO	WRCITXQNXAIKLR-UHFFFAOYSA-N	Organosulfur compounds	Thioethers	Dialkylthioethers	Level 4	41.7	25.2	M+FA-H	C14H30O2S2	3.0464		0.513355	3488.06	12678.6	0.275114	-1.8619	Down	4.25597e-09	1.51023e-07	3906.63	3433.75	3472.01	3210.83	3643.56	3261.58	12999.1	11137.8	13987.3	13977.8	11741.9	12227.8
1.22_270.1089m/z	270.109	1.22088	LCMS-pos	5-Ethynyl-2'-deoxyuridine	202107	HMDB0246787							122879		OCC1OC(CC1O)N1C=C(C#C)C(=O)NC1=O	CDEURGJCGCHYFH-UHFFFAOYSA-N	Nucleosides, nucleotides, and analogues	Pyrimidine nucleosides	Pyrimidine 2'-deoxyribonucleosides	Level 4	37.6	0	M+NH4	C11H12N2O5	1.98647		0.513311	11836	21315.5	0.555277	-0.84872	Down	1.67862e-06	1.20543e-05	9990.49	13912.7	10943.8	13197	10759.9	12212.1	21705.1	24324	19066.9	21137.5	20177.1	21482.2
1.05_662.1026m/z	662.103	1.04878	LCMS-neg	beta-nicotinamide adenine dinucleotide	204143	HMDB0249146							925		NC(=O)C1=CC=C[N+](=C1)C1OC(COP([O-])(=O)OP(O)(=O)OCC2OC(C(O)C2O)N2C=NC3=C(N)N=CN=C23)C(O)C1O	BAWFJGJZGIEFAR-UHFFFAOYSA-N	Nucleosides, nucleotides, and analogues	(5'->5')-dinucleotides	Unclassified	Level 1	60.4	98.4	M-H	C21H27N7O14P2	1.14648		0.51315	13472.6	23407.2	0.575575	-0.796924	Down	9.25201e-05	0.000309893	15336.4	13760.7	14482.8	11941.8	10304.1	15009.9	22822.3	28107.3	19412.9	19966	24727.6	25407.3
3.82_592.2721m/z	592.272	3.82033	LCMS-pos	Leuphasyl	202438	HMDB0247171							44568		CC(C)CC(NC(=O)C(CC1=CC=CC=C1)NC(=O)CNC(=O)C(C)NC(=O)C(N)CC1=CC=C(O)C=C1)C(O)=O	ZHUJMSMQIPIPTF-UHFFFAOYSA-N	Organic acids and derivatives	Carboxylic acids and derivatives	Amino acids, peptides, and analogues	Level 4	39.3	10.9	M+Na	C29H39N5O7	-3.60924		0.512596	13708.8	4085.82	3.35522	1.74641	Up	1.38026e-06	1.03709e-05	15850.4	12862.9	14447.5	12844.2	15728.5	10519.5	4259.37	4456.48	5144.04	4789.88	2024.15	3841
0.83_344.0739m/z	344.074	0.828883	LCMS-neg	D-4'-Phosphopantothenate	47348	HMDB0001016	3427		15905	C03492	sce00410,sce00770	beta-Alanine metabolism|Pantothenate and CoA biosynthesis	41635	5875-50-3	CC(C)(COP(O)(O)=O)[C@@H](O)C(=O)NCCC(O)=O	XHFVGHPGDLDEQO-ZETCQYMHSA-N	Organic acids and derivatives	Carboxylic acids and derivatives	Amino acids, peptides, and analogues	Level 4	38.3	1.27	M+FA-H	C9H18NO8P	-4.20161		0.512281	1705.44	10737.4	0.158832	-2.65443	Down	3.20609e-10	2.78117e-08	1613.54	1189.8	1559.72	1678.1	2683.74	1507.74	11214.7	10542.9	11242.9	9284.86	11003.1	11136
273	115.04	14.802	GCMS	Creatine	46852	HMDB0000064	7		16919	C00300	sce00260,sce00330	Glycine, serine and threonine metabolism|Arginine and proline metabolism	586	57-00-1	CN(CC(O)=O)C(N)=N	CVSVTCORWBXHQV-UHFFFAOYSA-N	Organic acids and derivatives	Carboxylic acids and derivatives	Amino acids, peptides, and analogues	Level 3	74	60.9		C4H9N3O2		498175	0.511936	28196.1	35564.6	0.792815	-0.334943	Down	0.093059	0.133761	38641.6	24540.8	28124.3	28850.5	22835.6	26184	44845.8	43890	35015.6	25778.8	27513.8	36343.6
12.20_461.3259m/z	461.326	12.1963	LCMS-pos	Polyporusterone E	61875	HMDB0038498							75048996	141360-92-1	CC(C)C(C)C1OC1C(C)C1CCC2(O)C3=CC(=O)C4CC(O)C(O)CC4(C)C3CCC12C	BBNQTVHCXTWVJZ-UHFFFAOYSA-N	Lipids and lipid-like molecules	Steroids and steroid derivatives	Cholestane steroids	Level 3	55	79.3	M+H	C28H44O5	-0.618458		0.511273	2031.52	11295	0.179861	-2.47505	Down	2.01629e-07	2.35939e-06	2357.76	1943.07	1863.55	1628.35	2627.23	1769.18	8206.57	11856.5	11719.6	11068.5	13684	11234.8
11.66_369.1246m/z	369.125	11.6607	LCMS-pos	TRI-P-CRESYL PHOSPHATE	212545	HMDB0259136	328849						6529		CC1=CC=C(OP(=O)(OC2=CC=C(C)C=C2)OC2=CC=C(C)C=C2)C=C1	BOSMZFBHAYFUBJ-UHFFFAOYSA-N	Organic acids and derivatives	Organic phosphoric acids and derivatives	Phosphate esters	Level 4	39.9	4.41	M+H	C21H21O4P	-1.19729		0.510672	46970.4	34800.4	1.34971	0.432648	Up	0.0131102	0.0233602	40591.5	42273.9	36069.4	53030	58298.3	51559.1	31889.6	26734.8	36836.1	40071.7	38920.7	34349.3
10.97_368.2791m/z	368.279	10.9687	LCMS-pos	N-Linoleoyl Serine	198490	HMDB0241984							74945990		CCCCCC=CCC=CCCCCCCCC(=O)NC(CO)C(O)=O	UQQXKOPWRCINAH-UHFFFAOYSA-N	Organic acids and derivatives	Carboxylic acids and derivatives	Amino acids, peptides, and analogues	Level 2	57.2	0.471	M+H	C21H37NO4	-1.23842		0.510309	4555.54	20748.2	0.219563	-2.18729	Down	0.072451	0.10716	1514.76	3486.13	2220.9	13052.2	3551.89	3507.36	6985.68	33779.5	53612	17147.3	7494.24	5470.33
4.09_246.1699m/z	246.17	4.09197	LCMS-pos	2-Methylbutyroylcarnitine	8316	HMDB0000378	5367	LMFA07070034	73026				6426901	31023-25-3	[N+](C)(C)(C)CC(OC(=O)C(C)CC)CC(=O)[O-]	IHCPDBBYTYJYIL-UHFFFAOYSA-N	Lipids and lipid-like molecules	Fatty Acyls	Fatty acid esters	Level 3	48.9	48.3	M+H	C12H23NO4	-0.386799		0.5098	16124.5	25958.1	0.621174	-0.68693	Down	6.11802e-05	0.000219229	14317	17644.6	18028.7	17700.1	11714.5	17341.9	29063.1	28286.7	23254.3	22711.1	25496.9	26936.3
4.04_707.3723m/z	707.372	4.0355	LCMS-pos	Fumonisin C1	38969		53927	LMSP01080027					42608361		C(N)[C@@H](O)C[C@H](O)CCCC[C@@H](O)C[C@H](C)C[C@H](OC(=O)C[C@H](C(O)=O)CC(=O)O)[C@H](OC(=O)C[C@H](C(O)=O)CC(=O)O)[C@H](C)CCCC	IPHITBYESVEIQT-OQOKJIHQSA-N	Organic acids and derivatives	Carboxylic acids and derivatives	Hexacarboxylic acids and derivatives	Level 4	39.1	0.0938	M+	C33H57NO15	-0.744286		0.509272	21026.2	31125.3	0.675534	-0.565899	Down	0.000231876	0.000671181	23828.9	24588.3	20492.5	19341.2	20160.5	17745.6	33062.6	27318.6	35581.1	34068	27727.3	28994
8.47_196.1462n	197.153	8.47323	LCMS-pos	8E-Hydroxy-4,8-dimethyl-4,9-decadienal	6607		46436	LMFA06000145					44256569		C(CC/C(/C)=C/CCC(O)(C)C=C)(=O)[H]	YHHPBYNAHAIMNQ-YRNVUSSQSA-N	Lipids and lipid-like molecules	Prenol lipids	Monoterpenoids	Level 2	61.6	43.5	M+H-H2O, M+H	C12H20O2	-0.796286		0.507904	24749.9	12829.1	1.9292	0.948	Up	0.00645883	0.0124133	21203.6	23079.9	30882.8	29683	14190.3	29460	10099	19886.5	8127.4	6693.72	18687.7	13480.5
4.74_652.4106m/z	652.411	4.74193	LCMS-pos	PA(13:0/20:5(5Z,8Z,11Z,14Z,17Z))	24984		81251	LMGP10010085					52928678		[C@](COP(=O)(O)O)([H])(OC(CCC/C=C\C/C=C\C/C=C\C/C=C\C/C=C\CC)=O)COC(CCCCCCCCCCCC)=O	AVZTWFACYDFSAZ-MHEMRFEWSA-N	Lipids and lipid-like molecules	Glycerophospholipids	Glycerophosphates	Level 4	37.7	0	M+	C36H61O8P	0.268199		0.507497	11437.7	1293.36	8.84345	3.14461	Up	0.000436126	0.00115556	9004.05	7267.13	15833.9	18447.1	6504.49	11569.7	1231.97	865	1252.32	1029.46	1823.04	1558.35
1.52_156.0848m/z	156.085	1.5189	LCMS-pos	2-Ethyl-4-propylthiazole	63337	HMDB0040104	94645						53754611	41981-67-3	CCCC1=CSC(CC)=N1	DDNSNWZYKNNLRJ-UHFFFAOYSA-N	Organoheterocyclic compounds	Azoles	Thiazoles	Level 4	38.6	5.37	M+H	C8H13NS	4.41287		0.506702	52677.3	62944.1	0.836889	-0.256891	Down	0.000413033	0.00110339	53849.7	59466.6	51005.9	55445.2	48173.7	48122.3	60730.2	62379.7	66326.2	63168.6	63489.6	61570.3
10.84_466.2940m/z	466.294	10.8408	LCMS-neg	1-(2-methoxy-5Z-hexadecenyl)-sn-glycero-3-phosphoethanolamine	21251			LMGP02060018					137323921		[C@](COP(=O)(O)OCCN)([H])(O)COCC(OC)CC/C=C\CCCCCCCCCC	GIYHJKMZJHZKIU-WWKOBSEMSA-N	Lipids and lipid-like molecules	Glycerophospholipids	Glycerophosphoethanolamines	Level 3	48.3	47.3	M-H	C22H46NO7P	0.173433		0.50542	13883.3	3978.16	3.48987	1.80317	Up	0.000388363	0.00104609	7725.21	16872	13396.3	19552.9	9428.22	16325	4198.47	4472.2	4019.6	2469.12	4297.87	4411.72
9.75_474.2636m/z	474.264	9.7545	LCMS-neg	PE(0:0/18:3(6Z,9Z,12Z))	21203	HMDB0011478	62266	LMGP02050042					53480927		C(OP(OCCN)(O)=O)[C@]([H])(OC(=O)CCCC/C=C\C/C=C\C/C=C\CCCCC)CO	QYXNIRQICOBIAE-CSLWLMPESA-N	Lipids and lipid-like molecules	Glycerophospholipids	Glycerophosphoethanolamines	Level 1	61.2	72.4	M-H	C23H42NO7P	2.10649		0.503243	211.227	9553.63	0.0221096	-5.49918	Down	2.61401e-05	0.000107605	9.06897e-06	279.795	132.04	339.361	137.523	378.644	7300.46	13587.3	7451.64	6333.49	13151.9	9496.95
3.39_495.1018m/z	495.102	3.3915	LCMS-neg	Nitrefazole	209590	HMDB0255633	322308						71900		CC1=NC(=CN1C1=CC=C(C=C1)N(=O)=O)N(=O)=O	NMTBSNPBIGRZBL-UHFFFAOYSA-N	Organoheterocyclic compounds	Azoles	Imidazoles	Level 4	39.1	0.192	2M-H	C10H8N4O4	-0.0260586		0.502974	2793.76	11950.2	0.233784	-2.09675	Down	4.77075e-06	2.74626e-05	869.295	3272.15	2146.31	3280.14	3375.49	3819.19	11287.6	15797.1	9715.91	9935.75	13263.4	11701.4
0.63_501.1825m/z	501.183	0.626517	LCMS-neg	Isoglobotriaose	48800	HMDB0006598	58481		165246				53477863	41744-59-6	[H][C@@](O[C@@H]1O[C@H](CO)[C@H](O)[C@H](O[C@@]2([H])C[C@H](CO)[C@H](O)[C@H](O)[C@H]2O)[C@H]1O)([C@H](O)CO)[C@H](O)[C@@H](O)C=O	DRRWNKCTTZUPPM-FBSSLUAZSA-N	Lipids and lipid-like molecules	Fatty Acyls	Fatty acyl glycosides	Level 4	37.7	0	M-H	C19H34O15	0.103293		0.502158	10753.1	1977.38	5.43804	2.44309	Up	5.34102e-09	1.70197e-07	11848.3	9284.55	11019.3	11681.5	9981.46	10703.4	1782.9	1311.71	3188.65	1666.82	1832.6	2081.61
3.89_509.2733m/z	509.273	3.8907	LCMS-neg	MGMG(18:4;O/0:0)	18027			LMGL04010016					101740647		C(O[C@H]1[C@H](O)[C@@H](O)[C@@H](O)[C@@H](CO)O1)[C@]([H])(O)COC(CCCCCCC[C@H]1C=CC(=O)[C@H]1C/C=C\CC)=O	AABZWWBXDMYGEW-VHLFVCRRSA-N	Lipids and lipid-like molecules	Fatty Acyls	Eicosanoids	Level 4	43.3	29.9	M-H2O-H	C27H44O10	-4.30562		0.501923	13892.1	24748.7	0.561325	-0.833091	Down	0.00168422	0.00379961	17521.5	10218	14916.1	12118.9	16080.5	12497.6	20997.4	21197.8	31107.9	32580	19600.1	23009.2
3.90_426.2364m/z	426.236	3.90192	LCMS-neg	His Leu Ile	259275		16479						145455892		CCC(C)C(C(=O)O)NC(=O)C(CC(C)C)NC(=O)C(CC1=CN=CN1)N	BXOLYFJYQQRQDJ-MXAVVETBSA-N	Organic acids and derivatives	Carboxylic acids and derivatives	Amino acids, peptides, and analogues	Level 2	43.2	0	M+FA-H	C18H31N5O4	1.67776		0.501317	6193.26	15329.2	0.404017	-1.30751	Down	2.63248e-06	1.72183e-05	6613.7	6374.42	6581.94	6473.33	4816.25	6299.94	12586.4	15886.3	18453.9	17084.2	13171	14793.6
4.80_711.3011m/z	711.301	4.79533	LCMS-neg	Hycanthone	207599	HMDB0253234	43996		52768				3634	3105-97-3	CCN(CC)CCNC1=C2C(=O)C3=CC=CC=C3SC2=C(CO)C=C1	MFZWMTSUNYWVBU-UHFFFAOYSA-N	Organoheterocyclic compounds	Thiochromenes	Unclassified	Level 4	36.5	0	2M-H	C20H24N2O2S	-4.60191		0.500499	3255.39	11859.7	0.274491	-1.86517	Down	7.55787e-11	1.19244e-08	3623.22	3853.97	3255.18	3034.16	3001.27	2764.54	12020.3	12151	12327.2	12170.9	10619.6	11869.2
4.85_379.2482m/z	379.248	4.84673	LCMS-pos	Sphingosine-1-phosphate	38933	HMDB0000277	3891	LMSP01050001	37550	C06124	sce00600,sce04148	Sphingolipid metabolism|Efferocytosis	5283560	26993-30-6	OP(OC[C@]([H])(N)[C@]([H])(O)/C=C/CCCCCCCCCCCCC)(=O)O	DUYSYHSSBDVJSM-KRWOKUGFSA-N	Lipids and lipid-like molecules	Sphingolipids	Phosphosphingolipids	Level 4	43.4	31.5	M+	C18H38NO5P	-1.48035		0.499564	11744.2	741.947	15.8288	3.98448	Up	0.00404568	0.00816688	6619.7	7564.79	23314.4	17720.5	4750.02	10495.4	741.009	490.804	808.374	624.031	957.906	829.56
14.92_443.3518m/z	443.352	14.9158	LCMS-pos	1alpha,25-dihydroxy-26,27-ethanovitamin D3 / 1alpha,25-dihydroxy-26,27-ethanocholecalciferol	45572			LMST03020408					9547516		[C@@H]1(O)C(=C)/C(=C\C=C2\[C@]3([H])CC[C@@]([C@@](C)([H])CCCC4(CCCC4)O)([H])[C@@]3(C)CCC\2)/C[C@@H](O)C1	RYXPWQZXOPPLEF-OXZNTLLFSA-N	Lipids and lipid-like molecules	Steroids and steroid derivatives	Vitamin D and derivatives	Level 3	54.6	85.5	M+H	C29H46O3	-0.33008		0.499469	413.169	9960.22	0.0414819	-4.59137	Down	7.1829e-05	0.000250349	9.06897e-06	270.145	9.06897e-06	932.667	254.097	1022.11	3880.96	14307.4	9601.72	8930.17	12621.2	10419.9
11.04_297.2436m/z	297.244	11.0449	LCMS-neg	Ricinoleic acid	3138		35485	LMFA02000184	28592	C08365			643684		C(CCCCCCC/C=C\C[C@H](O)CCCCCC)(=O)O	WBHHMMIMDMUBKC-QJWNTBNXSA-N	Lipids and lipid-like molecules	Fatty Acyls	Fatty acids and conjugates	Level 1	52.9	45.9	M-H	C18H34O3	0.304286		0.49923	85732.6	108392	0.790952	-0.338338	Down	0.237	0.302523	62628.8	84105.2	109254	110069	48620.9	99718.2	97678	151927	84474.6	66345.3	153071	96854.6
2.27_270.0475m/z	270.047	2.27092	LCMS-neg	N-Methyl-D-glucamine dithiocarbamate	212841	HMDB0259510							4181		CN(CC(O)C(O)C(O)C(O)CO)C(S)=S	IBVJFULICYLKCE-UHFFFAOYSA-N	Organic oxygen compounds	Organooxygen compounds	Carbohydrates and carbohydrate conjugates	Level 4	38.2	0	M-H	C8H17NO5S2	-0.317683		0.499027	11314.8	2229.39	5.0753	2.34349	Up	3.55769e-06	2.15025e-05	13169.9	10732.6	13959.5	11498.1	7130.63	11398.3	3088.5	1997.57	2402.01	2312.7	1893.8	1681.76
0.87_347.0230m/z	347.023	0.872083	LCMS-neg	2-(3,4-Dicarboxy-2-hydroxybutanoyl)oxypropane-1,2,3-tricarboxylic acid	211477	HMDB0257858							18364615		OC(C(CC(O)=O)C(O)=O)C(=O)OC(CC(O)=O)(CC(O)=O)C(O)=O	XIOHVNOSJIIXRK-UHFFFAOYSA-N	Organic acids and derivatives	Carboxylic acids and derivatives	Hexacarboxylic acids and derivatives	Level 2	44.7	36.3	M-H2O-H	C12H14O13	-6.96864		0.498135	11878.5	2602.53	4.56421	2.19037	Up	2.04894e-05	8.73676e-05	13874.1	9585.11	15551.2	11010.7	7587.16	13662.7	2956.04	2992.76	2791.77	2530.99	2323.27	2020.35
10.26_329.2218m/z	329.222	10.256	LCMS-pos	Dienogest	205877	HMDB0251234							13175121		CC12CCC3=C4CCC(=O)C=C4CCC3C1CCC2(O)CC#N	AZFLJNIPTRTECV-UHFFFAOYSA-N	Lipids and lipid-like molecules	Steroids and steroid derivatives	Oxosteroids	Level 4	45.7	33.9	M+NH4	C20H25NO2	-1.7079		0.497807	2240.46	11462.4	0.195462	-2.35504	Down	7.17139e-05	0.000250231	1553.71	2855.78	2930.47	2329.76	1302.87	2470.17	17909	11576.1	11607.6	8897.89	10379.8	8403.6
0.61_191.1137m/z	191.114	0.6119	LCMS-pos	2-Oxoarginine	48262	HMDB0004225	7030		28116	C03771	sce00330,sce00470	Arginine and proline metabolism|D-Amino acid metabolism	558	3715-10-4	NC(N)=NCCCC(=O)C(O)=O	ARBHXJXXVVHMET-UHFFFAOYSA-N	Organic acids and derivatives	Keto acids and derivatives	Short-chain keto acids and derivatives	Level 4	38.1	0	M+NH4	C6H11N3O3	-1.02368		0.497523	10424.5	19394.5	0.537495	-0.895677	Down	1.28936e-05	5.99966e-05	9799.01	9488.23	11850.9	13026	9309.39	9073.2	21044.1	21491.4	20459.3	19267.6	18802.8	15301.9
0.63_659.3195m/z	659.32	0.626517	LCMS-neg	PA(8:0/PGJ2)	219721	HMDB0266619									CCCCCCCC(=O)OC[C@H](COP(O)(O)=O)OC(=O)CCC\C=C/C[C@H]1C=CC(=O)[C@@H]1\C=C\[C@@H](O)CCCCC	YMBAOJIGDMGZIG-RPEKOXQVSA-N	Lipids and lipid-like molecules	Fatty Acyls	Eicosanoids	Level 4	36.8	0	M+FA-H	C31H51O10P	-1.11276		0.497449	8677.72	108.931	79.6626	6.31583	Up	2.8772e-08	5.61132e-07	7856.25	7097.94	9890.44	9973.55	7458.1	9790.01	9.06897e-06	9.06897e-06	9.06897e-06	9.06897e-06	9.06897e-06	653.585
12.94_788.5068m/z	788.507	12.9419	LCMS-pos	Linolipin H	18078			LMGL05010046							O([C@H]1[C@H](O)[C@@H](O)[C@@H](O)[C@@H](CO)O1)C[C@]([H])(OC(CCCCCCC/C=C\C/C=C\C/C=C\CC)=O)COC(CCCCCCC/C=C\C=C\O/C=C\C=C/CC)=O	MJFURNIWNZAPEH-UPOCCRFSSA-N	Lipids and lipid-like molecules	Glycerolipids	Glycosylglycerols	Level 2	46.6	0.84	M+	C45H72O11	-0.894092		0.496995	1723.95	10810.5	0.159469	-2.64865	Down	6.94676e-06	3.68395e-05	318.404	879.947	644.467	718.776	5352.12	2429.97	7930.13	13029.9	10431.5	11072.4	10180.9	12218.4
8.49_747.5309m/z	747.531	8.49203	LCMS-pos	PA(20:5(5Z,8Z,11Z,14Z,17Z)/21:0)	25570		81837	LMGP10010671					52929264		[C@](COP(=O)(O)O)([H])(OC(CCCCCCCCCCCCCCCCCCCC)=O)COC(CCC/C=C\C/C=C\C/C=C\C/C=C\C/C=C\CC)=O	DVYQIECMDYVOMN-RECDXKKPSA-N	Lipids and lipid-like molecules	Glycerophospholipids	Glycerophosphates	Level 4	38.2	0	M+H-H2O	C44H77O8P	-1.8873		0.496925	18188.9	6791.01	2.67837	1.42136	Up	0.00708504	0.0134503	14837.9	16991.4	22497.1	23308.7	7326.12	24172	3420.46	13077.8	2134.52	2807.42	13293	6012.9
192	255.094	12.43	GCMS	Thymine	46963	HMDB0000262	290		17821	C00178	sce00240	Pyrimidine metabolism	1135	65-71-4	CC1=CNC(=O)NC1=O	RWQNBRDOKXIBIV-UHFFFAOYSA-N	Organoheterocyclic compounds	Diazines	Pyrimidines and pyrimidine derivatives	Level 1	86.9	81.7		C5H6N2O2		419940	0.496315	39098.7	33657.9	1.16165	0.216176	Up	0.0100061	0.0183043	44736.6	40873.6	40459.6	35703.3	35761.7	37057.7	35938	35906.3	34429.8	32619.7	30147.2	32906.5
10.75_307.2263m/z	307.226	10.7537	LCMS-pos	avocadenyne acetate	6422			LMFA05000714					134594542		C(#C)CC/C=C/CCCCCCCC(O)CC(O)COC(=O)C	HTJYIZVFYOMKBE-VOTSOKGWSA-N	Lipids and lipid-like molecules	Fatty Acyls	Fatty alcohols	Level 2	50.2	39.8	M+H-H2O	C19H32O4	-1.57065		0.496154	4767.13	15798	0.301756	-1.72855	Down	0.00511271	0.0100425	3052.79	4720.79	4175.73	5690.61	4782.25	6180.64	9022.6	23074.8	27038	10959.9	14366.8	10325.7
0.81_201.0149m/z	201.015	0.810317	LCMS-neg	hydroxyoxazolone	207643	HMDB0253283							15178526		OC1=COC(=O)N1	COCAYFSBKVLUFY-UHFFFAOYSA-N	Organoheterocyclic compounds	Azoles	Oxazoles	Level 4	39.2	0	2M-H	C3H3NO3	-1.83079		0.495825	384.101	8939.17	0.0429683	-4.54058	Down	3.99895e-09	1.47137e-07	520.115	419.442	337.56	178.454	585.153	263.88	9582.24	7989.81	10156.4	8948.83	7275.47	9682.23
11.97_308.1982n	331.187	11.9708	LCMS-pos	16-epi-16-J1-PhytoP	3458			LMFA02030068					131839866		C(CCCCCCC[C@@H]1C=CC(=O)[C@@H]1/C=C/[C@H](O)CC)(=O)O	FWGSZKXOWWJSMJ-DJVMPUSXSA-N	Lipids and lipid-like molecules	Fatty Acyls	Eicosanoids	Level 3	51.7	63.6	M+H, M+Na	C18H28O4	-1.8066		0.49568	8668.62	19401.8	0.446794	-1.16232	Down	0.0019779	0.00434944	5344.86	10203.3	7226.69	10738.9	7002.8	11495.2	10383.1	28210.4	18946	17192.6	19859.1	21819.7
3.44_637.2962m/z	637.296	3.44043	LCMS-neg	Hexobendine	207535	HMDB0253160									COC1=CC(=CC(OC)=C1OC)C(=O)OCCCN(C)CCN(C)CCCOC(=O)C1=CC(OC)=C(OC)C(OC)=C1	KRQAMFQCSAJCRH-UHFFFAOYSA-N	Benzenoids	Benzene and substituted derivatives	Benzoic acids and derivatives	Level 4	37.4	2.28	M+FA-H	C30H44N2O10	-2.65825		0.495592	4889.36	13337.8	0.366579	-1.44781	Down	2.45281e-09	1.06757e-07	4594.14	5258.66	4763.38	4967.18	4973.36	4779.43	13028.7	15119.8	13954	12349.4	12743.6	12831.5
0.62_673.2771m/z	673.277	0.618133	LCMS-neg	Voxelotor	257620	HMDB0304877									CC(C)N1N=CC=C1C1=C(COC2=CC=CC(O)=C2C=O)C=CC=N1	FWCVZAQENIZVMY-UHFFFAOYSA-N	Organic oxygen compounds	Organooxygen compounds	Carbonyl compounds	Level 4	38.8	0	2M-H	C19H19N3O3	-1.37315		0.495408	20083.1	9447.5	2.12575	1.08797	Up	0.00219976	0.00477073	13936.2	15016.1	22951.5	18920.4	28754.4	20919.8	15028.8	8583.45	5661.03	6889.18	10713.8	9808.77
4.42_476.3062m/z	476.306	4.42183	LCMS-pos	Netilmicin	53209	HMDB0015090			7528	C07657			6857423	56391-56-1	CCN[C@@H]1C[C@H](N)[C@@H](O[C@H]2OC(CN)=CC[C@H]2N)[C@H](O)[C@H]1O[C@H]1OC[C@H](O)[C@@H](NC)[C@@]1(C)O	ZBGPYVZLYBDXKO-HILBYHGXSA-N	Organic oxygen compounds	Organooxygen compounds	Carbohydrates and carbohydrate conjugates	Level 3	52.9	72.9	M+H	C21H41N5O7	-3.46353		0.495394	23180.1	12634.2	1.83472	0.875557	Up	0.00248036	0.00531677	16452.6	25324.2	33460.8	25450.7	19322.8	19069.3	11159.6	13596	10316.9	12062.9	14829.6	13840
2.97_237.1232m/z	237.123	2.97157	LCMS-pos	Pyrraline	57402	HMDB0033143	89025						14274616	74509-14-1	NC(CCCCN1C(CO)=CC=C1C=O)C(O)=O	VTYFITADLSVOAS-UHFFFAOYSA-N	Organic acids and derivatives	Carboxylic acids and derivatives	Amino acids, peptides, and analogues	Level 2	55.7	15.3	M+H-H2O	C12H18N2O4	-0.857772		0.495216	18038.5	28175	0.640229	-0.643339	Down	0.00144554	0.00332633	15864.4	18759.1	23117	20714	13578.8	16197.6	31090.8	32895.2	23445.7	22794.4	32269.6	26554.2
10.13_310.2138n	311.221	10.1347	LCMS-pos	9S-hydroxy-10S,11S-epoxy-12Z,15Z-octadecadienoic acid	2979		74947	LMFA02000019					16061053		C(CCCCCCC[C@H](O)[C@@H]1O[C@H]1/C=C\C/C=C\CC)(=O)O	OAIJQUCVLFETGX-OYWKBIDZSA-N	Organic acids and derivatives	Hydroxy acids and derivatives	Medium-chain hydroxy acids and derivatives	Level 1	67.5	85.1	M+H, M+Na	C18H30O4	-1.98452		0.494995	16627	27058.8	0.614477	-0.702569	Down	0.00154164	0.00351572	16100	15844.4	17671.8	15878.4	13150.5	21117.1	25981.1	30593.6	20352	23207.1	35282.1	26937.1
1.05_303.0838m/z	303.084	1.04878	LCMS-neg	Imidazoleacetic acid riboside	47910	HMDB0002331	6626			C05131	sce00340	Histidine metabolism	440569	29605-99-0	OC[C@H]1O[C@H]([C@H](O)[C@@H]1O)N1C=NC(CC(O)=O)=C1	AHPWEWASPTZMEK-PEBGCTIMSA-N	Nucleosides, nucleotides, and analogues	Imidazole ribonucleosides and ribonucleotides	Unclassified	Level 4	39.9	16.4	M+FA-H	C10H14N2O6	1.68907		0.494119	3080.83	11491.3	0.2681	-1.89916	Down	8.7538e-09	2.38707e-07	4382.2	2504.08	3126.81	2035.79	3172.19	3263.92	12255.9	11815.4	12342.7	11020	9981.43	11532.6
12.10_790.5255m/z	790.525	12.102	LCMS-neg	PC(14:0/18:1(9Z)-O(12,13))	238744	HMDB0285642									[H][C@@](COC(=O)CCCCCCCCCCCCC)(COP([O-])(=O)OCC[N+](C)(C)C)OC(=O)CCCCCCC\C=C/CC1OC1CCCCC	AQDYFMLHVICRKG-SWALYXRZSA-N	Lipids and lipid-like molecules	Glycerophospholipids	Glycerophosphocholines	Level 4	37.9	0	M+FA-H	C40H76NO9P	2.01265		0.491753	773.041	9438.91	0.0818993	-3.61	Down	6.29249e-06	3.46038e-05	441.387	494.224	176.841	665.845	1365.5	1494.44	9904.57	13141.3	7266.55	6884.97	11096	8340.12
0.82_184.0849n	185.092	0.818533	LCMS-pos	Barbital	203902	HMDB0248870	492		31252				2294	57-44-3	CCC1(CC)C(=O)NC(=O)NC1=O	FTOAOBMCPZCFFF-UHFFFAOYSA-N	Organoheterocyclic compounds	Diazines	Pyrimidines and pyrimidine derivatives	Level 4	44.1	24.4	M+, M+H	C8H12N2O3	0.372704		0.491512	53623	63084.8	0.850014	-0.234441	Down	0.000596484	0.00153819	58770.7	56937.7	52122	52216.5	50463.5	51227.5	67068.3	63748.4	65277.6	62977.2	57561.9	61875.5
0.63_304.1614m/z	304.161	0.634967	LCMS-pos	gamma-Glutamylarginine	54153	HMDB0029143							20719180	31106-03-3	N[C@@H](CCC(=O)N[C@@H](CCCNC(N)=N)C(O)=O)C(O)=O	AKAHWGGIUSJNNM-BQBZGAKWSA-N	Organic acids and derivatives	Carboxylic acids and derivatives	Amino acids, peptides, and analogues	Level 1	54.7	84.1	M+H	C11H21N5O5	-0.592666		0.490794	52997.3	40610.8	1.305	0.384054	Up	0.0106494	0.0193917	60215.4	50974.4	65100.3	53487.9	46415.5	41790.3	41877	45084	37960.6	35437.4	37196	46110
0.73_459.1388m/z	459.139	0.7313	LCMS-neg	a-L-Arabinofuranosyl-(1->3)-[a-L-arabinofuranosyl-(1r5)]-L-arabinose	64324	HMDB0041223	95642		173289				131753073		OCC1OC(OCC2OC(O)C(O)C2OC2OC(CO)C(O)C2O)C(O)C1O	FHLVHZWPBBNFQR-UHFFFAOYSA-N	Organic oxygen compounds	Organooxygen compounds	Carbohydrates and carbohydrate conjugates	Level 2	36.8	0	M+FA-H	C15H26O13	7.94995		0.490409	7023.86	15868.6	0.442625	-1.17584	Down	6.55129e-06	3.55883e-05	4322.6	7348.19	5900.15	7422.9	7804.31	9344.99	17900.4	17548.8	14742.4	15647.8	12922.1	16450.3
482	204.116	20.417	GCMS	D-Gulose	205483	HMDB0250761				C00738			206		OCC1OC(O)C(O)C(O)C1O	WQZGKKKJIJFFOK-UHFFFAOYSA-N	Organic oxygen compounds	Organooxygen compounds	Carbohydrates and carbohydrate conjugates	Level 1	96	94.2		C6H12O6		687889	0.489207	5.76743e+06	7.70966e+06	0.748078	-0.418739	Down	0.150178	0.203025	6.09867e+06	5.74717e+06	4.57213e+06	5.84126e+06	5.7675e+06	6.57785e+06	1.07025e+07	1.21903e+07	5.83507e+06	6.78777e+06	5.54076e+06	5.20156e+06
14.73_350.2684m/z	350.268	14.7268	LCMS-pos	17alpha-hydroxypregnenolone	44984	HMDB0000363	41866	LMST02030089	28750	C05138			91451	387-79-1	[C@]12(CC=C3C[C@@H](O)CC[C@]3(C)[C@@]1([H])CC[C@]1(C)[C@@](O)(C(=O)C)CC[C@@]21[H])[H]	JERGUCIJOXJXHF-TVWVXWENSA-N	Lipids and lipid-like molecules	Steroids and steroid derivatives	Pregnane steroids	Level 4	38.2	0	M+NH4	C21H32O3	-1.69384		0.48839	131.106	8789.54	0.0149161	-6.06698	Down	8.32109e-06	4.27925e-05	9.06897e-06	232.41	9.06897e-06	554.225	9.06897e-06	9.06897e-06	5786.4	13393.4	7939.32	8786.41	9123.35	7708.38
10.09_327.2181m/z	327.218	10.0878	LCMS-neg	12-hydroxy-8E,10E-heptadecadienoic acid	1769		74572	LMFA01050194					5312764		C(CCCCCC/C=C/C=C/C(O)CCCCC)(=O)O	INVCGLRLLKLTGP-SIGMCMEVSA-N	Lipids and lipid-like molecules	Fatty Acyls	Fatty acids and conjugates	Level 2	53.6	30.4	M+FA-H	C17H30O3	1.50089		0.488322	1613.92	10636.7	0.151732	-2.7204	Down	7.9964e-05	0.000274719	1938.52	1893.75	1177.57	1436	1536.5	1701.2	7330.37	13791.9	9658.29	10202.2	15676.2	7161.09
11.15_627.3689m/z	627.369	11.1509	LCMS-neg	19-Oxo-all-trans-retinoic acid	37396		41521	LMPR01090030					16061320		C1C(C)(C)C(/C=C/C(=C/C=C/C(=C/C(=O)O)/C)/C=O)=C(C)CC1	XTTUSBQFKZWUJV-JHYVTPCUSA-N	Lipids and lipid-like molecules	Prenol lipids	Retinoids	Level 2	39.3	0	2M-H	C20H26O3	-0.342711		0.485543	489.759	8722.22	0.0561507	-4.15455	Down	2.514e-07	2.79516e-06	229.908	773.663	293.147	667.656	351.77	622.411	10047	10019.2	7708.81	6397.88	10364.3	7796.11
11.95_349.1303m/z	349.13	11.9501	LCMS-pos	Fentrazamide	206735	HMDB0252229	72307			C18501			3081363	158237-07-1	CCN(C1CCCCC1)C(=O)N1N=NN(C1=O)C1=CC=CC=C1Cl	LLQPHQFNMLZJMP-UHFFFAOYSA-N	Organoheterocyclic compounds	Azoles	Tetrazoles	Level 4	42.1	37.2	M+	C16H20ClN5O2	-0.673558		0.484841	8271.96	17640	0.468932	-1.09255	Down	0.000305097	0.000852294	5864.01	9202.16	8453.19	9463.63	6308.05	10340.7	13365.2	22186.1	17421	13439	21845	17583.8
8.47_492.2715m/z	492.271	8.47323	LCMS-pos	Erinacine P	60077	HMDB0036313							131751956	291532-17-7	CC(C)C1=C2C3CC(OC(C)=O)C(C=O)=CC(OC4OCC(O)C(O)C4O)C3(C)CCC2(C)CC1	SEBFACPAABUJNW-UHFFFAOYSA-N	Lipids and lipid-like molecules	Prenol lipids	Diterpenoids	Level 4	40.4	14	M+	C27H40O8	-1.72706		0.484797	1088.81	9286.35	0.117249	-3.09235	Down	5.38986e-08	8.66505e-07	2044.64	1228.98	378.392	868.281	950.329	1062.26	10304	8814.75	10446.2	10485.8	7969.98	7697.36
3.72_549.2320m/z	549.232	3.72035	LCMS-neg	20-acetoxy-clavulone I	4507		36389	LMFA03120005					5283219		[C@]1(OC(=O)C)(C/C=C\CCCCCOC(=O)C)C=CC(=O)/C/1=C/C=C\[C@H](OC(C)=O)CCC(=O)OC	LHIPZWGSDUHLAW-GLZYZVBFSA-N	Lipids and lipid-like molecules	Fatty Acyls	Eicosanoids	Level 4	41.2	16.1	M+FA-H	C27H36O9	-4.17796		0.484733	10766	19324.6	0.557113	-0.843958	Down	4.41378e-06	2.57398e-05	8957.51	12922.1	10405.7	13457.7	9309.77	9543.18	17978.3	21518.5	19219.2	17984.5	19622.6	19624.6
10.97_309.2531m/z	309.253	10.9687	LCMS-pos	Bungeanool	8898			LMFA08020324					14135319		C(/C=C/C=C/CC/C=C\C/C=C\CC)(=O)NCC(C)(C)O	HSFPMLIZJAVYHM-GTDPEVRFSA-N	Lipids and lipid-like molecules	Fatty Acyls	Fatty amides	Level 4	44.3	30.4	M+NH4	C18H29NO2	-2.05903		0.484431	16354.1	7107.53	2.30096	1.20223	Up	8.45901e-05	0.000287346	20775.8	19537.7	14522	14663.9	12438.2	16187.2	9765.61	8214.64	6339.53	6776.46	5725.97	5823
298	231.121	15.612	GCMS	2-Deoxy-D-Ribitol	58071	HMDB0033919	89618						249377		OCCC(O)C(O)CO	ZDAWZDFBPUUDAY-UHFFFAOYSA-N	Organic oxygen compounds	Organooxygen compounds	Alcohols and polyols	Level 2	81.6	70		C5H12O4		525136	0.482892	62614.5	53704.8	1.1659	0.221444	Up	0.0273208	0.0450591	69753	64843.4	59595.1	55350.6	59894.9	66249.9	53090.5	65667.3	49702.5	47166.5	50453.7	56148.4
10.05_363.2135m/z	363.214	10.0528	LCMS-pos	2-alpha-Ethoxydihydrophytuberin	255859	HMDB0302961							23252256		CCO[C@@H]1C[C@@]2(C)OC[C@]3(C)CC[C@H](C[C@]23O1)C(C)(C)OC(C)=O	WZOSFKXVOJBVII-UWAKZDDMSA-N	Lipids and lipid-like molecules	Prenol lipids	Sesquiterpenoids	Level 2	46	0	M+Na	C19H32O5	-1.96691		0.482503	4265.13	13616.2	0.31324	-1.67466	Down	0.000328484	0.000908101	2613.52	4417.33	4664.69	4937.34	3513.49	5444.4	8721.31	14070.7	17268	10333.6	19533	11770.4
10.81_379.2108m/z	379.211	10.8079	LCMS-neg	15S-HpEPE	4070			LMFA03070013					5283196		C(/C/C=C\C=C\C(OO)C/C=C\CC)=C/C/C=C\CCCC(=O)O	FPMFSFWYWZLDKP-XWJJKCKWSA-N	Lipids and lipid-like molecules	Fatty Acyls	Eicosanoids	Level 1	55.2	56.7	M+FA-H	C20H30O4	-5.44929		0.482095	1208.21	9739.85	0.124048	-3.01103	Down	8.12075e-06	4.19435e-05	1219.56	1048.73	833.611	1086.58	1640.78	1419.99	6846.11	10919.9	9265.27	10945.3	13314.9	7147.62
8.48_723.5358m/z	723.536	8.48427	LCMS-neg	PA(17:0/22:2(13Z,16Z))	25143		81410	LMGP10010244					52928837		[C@](COP(=O)(O)O)([H])(OC(CCCCCCCCCCC/C=C\C/C=C\CCCCC)=O)COC(CCCCCCCCCCCCCCCC)=O	CUVIYXNFRVWTBC-YIHXYWFXSA-N	Lipids and lipid-like molecules	Glycerophospholipids	Glycerophosphates	Level 4	37.8	0.48	M-H2O-H	C42H79O8P	3.25498		0.48178	33695.9	18721.2	1.79988	0.847898	Up	0.0818784	0.119324	26252.5	30513.1	45356	42254.5	12271.5	45527.7	10719.6	35162	5622.32	6163.95	34841	19818.4
10.73_840.5713m/z	840.571	10.7333	LCMS-pos	PS(22:1(13Z)/16:0)	132889	HMDB0112739							131819909		[H][C@](N)(COP(O)(=O)OC[C@@]([H])(COC(=O)CCCCCCCCCCC\C=C/CCCCCCCC)OC(=O)CCCCCCCCCCCCCCC)C(O)=O	JBYFUJNOPTYFAH-PLFBQKNSSA-N	Lipids and lipid-like molecules	Glycerophospholipids	Glycerophosphoserines	Level 3	55.2	86	M+Na	C44H84NO10P	-1.44409		0.481169	706.24	9425.31	0.0749302	-3.73831	Down	1.209e-05	5.74556e-05	9.06897e-06	882.504	718.937	1177.79	184.192	1274.02	5848.32	9683.73	7757.03	8577.23	11595.7	13089.9
0.67_117.0425n	233.078	0.665733	LCMS-neg	L-Aspartate-semialdehyde	51943	HMDB0012249			18051	C00441	sce00260,sce00261,sce00270,sce00300,sce00330,sce00400	Glycine, serine and threonine metabolism|Monobactam biosynthesis|Cysteine and methionine metabolism|Lysine biosynthesis|Arginine and proline metabolism|Phenylalanine, tyrosine and tryptophan biosynthesis	439235	2338-03-6	N[C@@H](CC=O)C(O)=O	HOSWPDPVFBCLSY-VKHMYHEASA-N	Organic acids and derivatives	Carboxylic acids and derivatives	Amino acids, peptides, and analogues	Level 4	47.3	41.2	M+FA-H, 2M-H	C4H7NO3	-0.596701		0.481119	11911.5	20040.9	0.594361	-0.750589	Down	1.28316e-06	9.95564e-06	14208.5	12216.4	11853.7	11467	10228.3	11495.4	19617.1	22701.1	19807	18749.1	18939.3	20431.9
5.08_454.1623m/z	454.162	5.08207	LCMS-neg	quinoneimine	210821	HMDB0257052									CN1N(C(=O)C(N=C2C=C(OC3OC(CO)C(O)C(O)C3O)C=CC2O)=C1C)C1=CC=CC=C1	YZWKCAPMKIDCIB-UHFFFAOYSA-N	Organic oxygen compounds	Organooxygen compounds	Carbohydrates and carbohydrate conjugates	Level 4	38.8	4.59	M-H2O-H	C23H27N3O8	0.723776		0.480659	9229.41	989.068	9.33142	3.2221	Up	2.60879e-07	2.88017e-06	11212	10285	9520.08	9087.54	6320.11	8951.76	941.397	1110.25	1042.45	719.951	966.632	1153.72
12.37_277.2158m/z	277.216	12.3729	LCMS-pos	8,12-octadecadiynoic acid	1023		74195	LMFA01030538					5312668		C(CCCCCCC#CCCC#CCCCCC)(=O)O	MEJYPUUEPZCBCO-UHFFFAOYSA-N	Lipids and lipid-like molecules	Fatty Acyls	Fatty acids and conjugates	Level 1	63.9	56.9	M+H	C18H28O2	-1.36045		0.480629	2533.78	12435.1	0.203761	-2.29505	Down	0.00243208	0.00522583	2431.76	1858.96	1159.08	4894.62	2469.57	2388.72	6991.44	17400.3	21374	11965.4	10383.2	6496.23
0.68_369.1515m/z	369.152	0.682283	LCMS-neg	O-Galactosyl-5-hydroxylysine	213512	HMDB0260392									NCC(O)CCC(N)C(=O)OC1OC(CO)C(O)C(O)C1O	WGZIPVWDXZJFHL-UHFFFAOYSA-N	Organic acids and derivatives	Carboxylic acids and derivatives	Amino acids, peptides, and analogues	Level 4	43.5	22.9	M+FA-H	C12H24N2O8	0.198397		0.479289	53880.1	62898.6	0.856618	-0.223276	Down	0.000222221	0.000646155	50978.8	57285.7	49420.3	53369.4	57353	54873.4	63610.3	65813.3	62826.5	61822.4	59328	63991.3
415	217.1	19.172	GCMS	L-(-)-Sorbose	47483	HMDB0001266	328114		10295	C08356			441484	470-15-5	OC[C@@]1(O)OC[C@H](O)[C@@H](O)[C@@H]1O	LKDRXBCSQODPBY-BGPJRJDNSA-N	Organic oxygen compounds	Organooxygen compounds	Carbohydrates and carbohydrate conjugates	Level 2	83.9	80.1		C6H12O6		642995	0.478789	4.12351e+06	4.21497e+06	0.9783	-0.0316505	Down	0.915993	0.93512	4.71465e+06	4.30285e+06	4.3409e+06	3.88537e+06	3.59703e+06	3.90025e+06	5.42428e+06	5.24727e+06	106126	4.95433e+06	4.64e+06	4.91781e+06
2.73_227.1025m/z	227.102	2.7333	LCMS-pos	3'-Deoxythymidine	201463	HMDB0246094							5280		CC1=CN(C2CCC(CO)O2)C(=O)NC1=O	XKKCQTLDIPIRQD-UHFFFAOYSA-N	Nucleosides, nucleotides, and analogues	Pyrimidine nucleosides	Pyrimidine 2',3'-dideoxyribonucleosides	Level 3	49.1	49	M+H	C10H14N2O4	-0.701219		0.477196	22835.7	31137.3	0.733388	-0.447352	Down	1.26397e-05	5.92535e-05	23566.3	24581.7	22681.1	22793.5	22755.8	20635.6	33265.7	29876.3	32954.4	33134.9	28762.2	28830
0.82_382.0189m/z	382.019	0.818533	LCMS-pos	Florasulam	206805	HMDB0252312	72612			C18850			11700495	145701-23-1	COC1=NC=C(F)C2=NC(=NN12)S(=O)(=O)NC1=C(F)C=CC=C1F	QZXATCCPQKOEIH-UHFFFAOYSA-N	Benzenoids	Benzene and substituted derivatives	Sulfanilides	Level 4	39	7.33	M+Na	C12H8F3N5O3S	-0.832966		0.476967	10646.8	2795.58	3.80844	1.9292	Up	3.10522e-11	8.03875e-09	10403.2	10598.7	11310.6	11182.5	10001.7	10384	3358.47	3030.07	2287.74	2593.19	2811.63	2692.36
11.87_506.2963m/z	506.296	11.8682	LCMS-neg	Lefamulin	208223	HMDB0254002							74368213		CC1CCC23CCC(=O)C2C1(C)C(CC(C)(C=C)C(O)C3C)OC(=O)CSC1CCC(N)CC1O	KPVIXBKIJXZQJX-UHFFFAOYSA-N	Lipids and lipid-like molecules	Prenol lipids	Diterpenoids	Level 4	39.8	17.5	M-H	C28H45NO5S	3.32787		0.476767	11443.7	3090.29	3.70312	1.88874	Up	5.91696e-06	3.28424e-05	12570.6	13845.8	7531.63	10955.6	10905.9	12852.5	3283.2	4456.87	2388.12	2399.67	3358.73	2655.12
658	361.194	24.951	GCMS	Sucrose	46961	HMDB0000258	137		17992	C00089	sce00052,sce00500,sce02010	Galactose metabolism|Starch and sucrose metabolism|ABC transporters	5988	57-50-1	OC[C@H]1O[C@@](CO)(O[C@H]2O[C@H](CO)[C@@H](O)[C@H](O)[C@H]2O)[C@@H](O)[C@@H]1O	CZMRCDWAGMRECN-UGDNZRGBSA-N	Organic oxygen compounds	Organooxygen compounds	Carbohydrates and carbohydrate conjugates	Level 1	98.5	98.7		C12H22O11		914366	0.476728	2.40209e+06	2.8096e+06	0.854957	-0.226077	Down	0.0393018	0.0622031	3.04769e+06	2.3418e+06	2.49882e+06	2.30883e+06	2.02907e+06	2.18632e+06	3.08839e+06	2.56009e+06	2.89094e+06	3.00745e+06	2.53342e+06	2.77733e+06
1.59_369.1414m/z	369.141	1.58985	LCMS-neg	Galactan	48252	HMDB0004162	7023			C05796	sce00052	Galactose metabolism	53477780	39300-87-3	CO[C@@H]1O[C@H](CO)[C@H](O[C@@H]2O[C@H](CO)[C@H](OC)[C@H](O)[C@H]2O)[C@H](O)[C@H]1O	PTHCMJGKKRQCBF-ICIGWGHZSA-N	Organic oxygen compounds	Organooxygen compounds	Carbohydrates and carbohydrate conjugates	Level 4	42.4	20.6	M-H	C14H26O11	3.25136		0.476464	27339.7	16960.6	1.61195	0.688811	Up	0.00333361	0.00686138	35581.4	25776	28432.3	22077.5	29108.5	23062.1	21072.9	12167.2	16794.5	23089.8	12256.4	16382.6
4.78_173.0814m/z	173.081	4.78292	LCMS-neg	2,4-Dimethyladipic acid	81777	HMDB0059727			89933				549851		CC(CC(C)C(O)=O)CC(O)=O	OEEUPULXQBRPEO-UHFFFAOYSA-N	Lipids and lipid-like molecules	Fatty Acyls	Fatty acids and conjugates	Level 1	52.2	54.7	M-H	C8H14O4	-3.07406		0.476379	48060	58859.1	0.816526	-0.292429	Down	0.00969052	0.0177726	40950.3	46778.7	55206.1	54246.1	41934.9	49244	62497.3	65137.2	57085.6	49984.1	63034	55416.5
1.09_287.9799m/z	287.98	1.08993	LCMS-pos	Alendronic acid	47709	HMDB0001915	818		2567	C07752			2088	66376-36-1	NCCCC(O)(P(O)(O)=O)P(O)(O)=O	OGSPWJRAVKPPFI-UHFFFAOYSA-N	Organic acids and derivatives	Organic phosphonic acids and derivatives	Bisphosphonates	Level 4	40.7	5.68	M+K	C4H13NO7P2	0.220986		0.475394	11033.6	3159.76	3.49191	1.80402	Up	8.00191e-09	2.26657e-07	11491.7	11390.9	11255.1	11573.5	8904.59	11585.6	3582.67	3411.16	3105.56	3310.88	2848.3	2699.97
8.90_331.2492m/z	331.249	8.90387	LCMS-neg	9,10,13-trihydroxy-Octadecanoic acid	1976	HMDB0030935	87299	LMFA01050537					45359277	50439-74-2	C(CCCCCCCC(O)C(O)CCC(O)CCCCC)(=O)O	CDWBHGXGXFTKRD-UHFFFAOYSA-N	Lipids and lipid-like molecules	Fatty Acyls	Fatty acids and conjugates	Level 1	55.3	45.2	M-H	C18H36O5	0.700397		0.475024	72883	62875.8	1.15916	0.213077	Up	0.00447777	0.00891807	66977.1	71171.9	76885	70228.8	69415.4	82619.6	61962.4	69280.8	59062.8	62288.7	61724.7	62935.2
11.97_512.3110n	513.318	11.9708	LCMS-pos	1-Stearoylglycerophosphoglycerol	83279	HMDB0061697							10029397		CCCCCCCCCCCCCCCCCC(=O)OCC(O)COP(O)(=O)OCC(O)CO	HFJVKBVEKQHVTO-UHFFFAOYSA-N	Lipids and lipid-like molecules	Glycerophospholipids	Glycerophosphoglycerols	Level 4	40.4	8.04	M+H, M+NH4	C24H49O9P	-0.742117		0.474873	18949.2	29402.5	0.644475	-0.633804	Down	0.003984	0.00806059	10210.1	18856.5	18821.1	21062.6	21637.9	23107	22862.7	35767.1	26484.3	26242	34803.5	30255.4
444	216.19	19.566	GCMS	3-Hydroxyanthranilic Acid	47605	HMDB0001476	3275		15793	C00632	sce00380	Tryptophan metabolism	86	548-93-6	NC1=C(O)C=CC=C1C(O)=O	WJXSWCUQABXPFS-UHFFFAOYSA-N	Benzenoids	Benzene and substituted derivatives	Benzoic acids and derivatives	Level 2	82.4	77.8		C7H7NO3		655973	0.473348	662937	699605	0.947588	-0.0776683	Down	0.871783	0.902377	1.18121e+06	412831	651273	21340.3	693121	1.01785e+06	644947	779407	414010	512654	490090	1.35652e+06
11.08_477.2618m/z	477.262	11.0849	LCMS-neg	PG(17:1(9Z)/0:0)	23698		80024	LMGP04050036					52927459		[H][C@](O)(CO)COP(OC[C@]([H])(O)COC(CCCCCCC/C=C\CCCCCCC)=O)(=O)O	HSPWLAMZJUXRME-LAUSPLOCSA-N	Lipids and lipid-like molecules	Glycerophospholipids	Glycerophosphoglycerols	Level 4	36.6	2.88	M-H2O-H	C23H45O9P	-0.904825		0.47228	9475.89	1592.86	5.94897	2.57264	Up	2.00274e-07	2.35409e-06	10489.9	11209.9	7019.71	9110.99	8661.49	10363.3	1195.1	1793.78	1510.34	1475.5	1791.53	1790.9
0.68_214.1297m/z	214.13	0.675967	LCMS-pos	Glycyl-Arginine	53866	HMDB0028835							333414		NCC(O)=NC(CCCNC(N)=N)C(O)=O	JLXVRFDTDUGQEE-UHFFFAOYSA-N	Organic acids and derivatives	Carboxylic acids and derivatives	Amino acids, peptides, and analogues	Level 3	52.5	71.8	M+H-H2O	C8H17N5O3	-0.865929		0.471928	67882.9	56269.2	1.2064	0.270704	Up	0.0133605	0.0237468	80986	65964.5	57336.5	58792.8	70956.8	73260.9	54725.8	59529.9	57072.2	51548.6	55981	58757.5
351	272.137	17.386	GCMS	2-Piperidinobenzonitrile	381041		457506						2774355		C1CCN(CC1)C2=CC=CC=C2C#N	MEBVSLLKZSAIGK-UHFFFAOYSA-N	Organoheterocyclic compounds	Piperidines	Phenylpiperidines	Level 3	71.1	52		C12H14N2		584168	0.471403	6969.84	7937.6	0.87808	-0.187576	Down	0.00666058	0.012737	6186.43	6892.04	6435.66	7527.46	7375.73	7401.74	8672.64	7718.38	7921.62	8101.17	7688.84	7522.94
0.71_239.0807m/z	239.081	0.71325	LCMS-neg	Purine	47540	HMDB0001366	6193		17258	C15587			1044	120-73-0	N1C=NC2=C1C=NC=N2	KDCGOANMDULRCW-UHFFFAOYSA-N	Organoheterocyclic compounds	Imidazopyrimidines	Purines and purine derivatives	Level 4	37.9	0	2M-H	C5H4N4	3.14971		0.471157	709.572	8438.41	0.0840884	-3.57195	Down	1.01895e-08	2.60177e-07	595.826	497.791	1186.17	358.73	608.266	1010.65	9257.75	8425.81	7142.46	9381.08	9288.24	7135.11
1.44_103.0392m/z	103.039	1.43663	LCMS-neg	(1,2-Dihydroxyethyl)oxirane	199180	HMDB0243558							108199		OCC(O)C1CO1	KRBIHOANUQUSRV-UHFFFAOYSA-N	Organic oxygen compounds	Organooxygen compounds	Alcohols and polyols	Level 1	59.5	95.6	M-H	C4H8O3	-8.23803		0.470809	8623.36	16315.6	0.528534	-0.91993	Down	8.53687e-11	1.224e-08	8196.58	9151.99	8163.98	8531.39	9130.02	8566.2	15878.5	15692.8	16974.7	16311.6	16152.4	16883.6
0.67_284.0988m/z	284.099	0.665733	LCMS-neg	N-Gluconyl ethanolamine	56677	HMDB0032293	88337		166480				226311	686298-93-1	OCCNC(=O)C(O)C(O)C(O)C(O)CO	DTMUKVUZNZJFNO-UHFFFAOYSA-N	Organic nitrogen compounds	Organonitrogen compounds	Amines	Level 4	41.4	10.8	M+FA-H	C8H17NO7	0.356656		0.470807	51590.1	40553	1.27216	0.347285	Up	0.0121489	0.0217778	55742.1	61007.5	48039	59319.9	43413.6	42018.4	44277.3	35371.6	41277.3	43198.2	41139.2	38054.4
0.71_406.1818m/z	406.182	0.709667	LCMS-pos	Nebivolol	53630	HMDB0015594	85541		64019				71301	99200-09-6	OC(CNCC(O)C1CCC2=C(O1)C=CC(F)=C2)C1CCC2=C(O1)C=CC(F)=C2	KOHIRBRYDXPAMZ-UHFFFAOYSA-N	Organoheterocyclic compounds	Benzopyrans	1-benzopyrans	Level 4	43.5	40.9	M+H	C22H25F2NO4	-1.68059		0.470151	3434	11347.1	0.302633	-1.72436	Down	7.95795e-07	6.81102e-06	3120.77	2136.27	4101.13	3827.36	3558.79	3859.68	13601.2	9895.76	11171.3	9709.92	10591.3	13113.1
5.40_333.1834m/z	333.183	5.40028	LCMS-pos	13-Hydroxy-3E,9Z,11E-octadecatrienoic acid	3255			LMFA02000301					131839805		C(C/C=C/CCCC/C=C\C=C\C(O)CCCCC)(=O)O	CAIMZJYSCLVTDV-KJLLYAGXSA-N	Lipids and lipid-like molecules	Fatty Acyls	Lineolic acids and derivatives	Level 3	47.5	45.7	M+K	C18H30O3	2.62675		0.467202	8882.29	1087.24	8.1696	3.03027	Up	4.50171e-07	4.3074e-06	11036.6	8910.37	8601.35	10104.9	6208.62	8431.88	701.42	1289.09	852.385	1139.9	1279.12	1261.51
13.09_465.2972m/z	465.297	13.0866	LCMS-pos	PA(20:1(11Z)/0:0)	26090	HMDB0062305	82345	LMGP10050026					52929759		[C@](COP(=O)(O)O)([H])(O)COC(CCCCCCCCC/C=C\CCCCCCCC)=O	OAYFHKCHTMNTLM-MZMPXXGTSA-N	Lipids and lipid-like molecules	Glycerophospholipids	Glycerophosphates	Level 4	41.4	13.2	M+H	C23H45O7P	-0.831166		0.465981	2053.17	10639.5	0.192976	-2.37351	Down	0.000205335	0.000602148	607.355	1166.77	1892.01	2336.39	2863.27	3453.21	4758.96	14269.4	10860.4	9487.15	14338.7	10122.5
[truncated: 2,751 more rows]

## Sheet: F.l-10d-vs-F.l-30d
ID	m/z	Retention time (min)	Ion mode	Metabolites	cid	HMDB	METLIN	Lipidmaps	ChEBI	KEGG	ID Annotation	Annotation	PubChem	CAS	smiles	InChIKey	Super Class	Class	Sub Class	level	Score	Fragmentation Score/Total spectrum similarity	Adducts	Formula	Mass Error (ppm)	Average RI	VIP	Average(F.l-10d)	Average(F.l-30d)	FoldChange	log2FoldChange	Regulation	p-value	q-value	F.l10d-1	F.l10d-2	F.l10d-3	F.l10d-4	F.l10d-5	F.l10d-6	F.l30d-1	F.l30d-2	F.l30d-3	F.l30d-4	F.l30d-5	F.l30d-6
[truncated: 3,569 more rows]

[truncated: 1 more sheets: F.l-20d-vs-F.l-30d]
