# Supplementary material for: Study on Enzyme Activity and Metabolomics during Culture of Liquid Spawn of Floccularia luteovirens
Source: J Fungi (Basel). 2024 Aug 29;10(9):618. doi: 10.3390/jof10090618 (PMC11433261; doi:10.3390/jof10090618)
Supplement: Supplementary file 1 [file jof-10-00618-s001.zip › Table S4. DMEs -VIPtop50.xlsx]

## Sheet: F.l-10d-vs-F.l-20d
ID	Metabolites	VIP	Average(F.l-10d)	Average(F.l-20d)	FoldChange	log2FoldChange	Regulation	p-value	q-value	cid	HMDB	METLIN	Lipidmaps	ChEBI	KEGG	ID Annotation	Annotation	PubChem	CAS	smiles	InChIKey	Super Class	Class	Sub Class
10.16_519.3321n	LysoPC(0:0/18:2)	24.5047	2.77096e+06	2.4704e+07	0.112167	-3.15628	Down	1.24545e-05	5.87188e-05	83281	HMDB0061700			76084				71768169	27304-12-7	CCCCC\C=C/C\C=C/CCCCCCCC(=O)O[C@H](CO)COP([O-])(=O)OCC[N+](C)(C)C	LSUXCWJOIAWGOU-FTJOPAKQSA-N	Lipids and lipid-like molecules	Glycerophospholipids	Glycerophosphocholines
0.61_174.1116n	L-Arginine	19.4743	4.06379e+07	2.5459e+07	1.59621	0.674649	Up	0.000240064	0.000690958	47071	HMDB0000517	13		16467	C00062	sce00220,sce00261,sce00330,sce00470,sce00970,sce02010,sce04148	Arginine biosynthesis|Monobactam biosynthesis|Arginine and proline metabolism|D-Amino acid metabolism|Aminoacyl-tRNA biosynthesis|ABC transporters|Efferocytosis	6322	74-79-3	N[C@@H](CCCNC(N)=N)C(O)=O	ODKSFYDXXFIFQN-BYPYZUCNSA-N	Organic acids and derivatives	Carboxylic acids and derivatives	Amino acids, peptides, and analogues
10.11_477.2851n	LysoPE(18:2/0:0)	16.4153	2.21972e+06	1.23054e+07	0.180386	-2.47084	Down	3.71611e-05	0.000145426	21172	HMDB0011507	62292	LMGP02050011	83058				52925130	85046-18-0	[C@](COP(=O)(O)OCCN)([H])(O)COC(CCCCCCC/C=C\C/C=C\CCCCC)=O	DBHKHNGBVGWQJE-USWSLJGRSA-N	Lipids and lipid-like molecules	Glycerophospholipids	Glycerophosphoethanolamines
10.15_564.3312m/z	LysoPC(18:2/0:0)	13.8829	1.40638e+06	8.68542e+06	0.161924	-2.62661	Down	0.000107147	0.000348911	19838		40300	LMGP01050034					24779467		[C@](COP(=O)([O-])OCC[N+](C)(C)C)([H])(O)COC(/C=C/C=C/CCCCCCCCCCCCC)=O	CLDXAAPENVNFAW-JRMAHNDFSA-N	Lipids and lipid-like molecules	Glycerophospholipids	Glycerophosphocholines
10.62_479.3015n	LysoPE(18:1/0:0)	12.8927	854167	6.76689e+06	0.126227	-2.9859	Down	1.36995e-06	1.03151e-05	21166	HMDB0011506	40778	LMGP02050004	74971				9547071	89576-29-4	[C@](COP(=O)(O)OCCN)([H])(O)COC(CCCCCCC/C=C\CCCCCCCC)=O	PYVRVRFVLRNJLY-MZMPXXGTSA-N	Lipids and lipid-like molecules	Glycerophospholipids	Glycerophosphoethanolamines
10.68_566.3468m/z	LysoPC(18:1/0:0)	12.3375	1.90408e+06	7.47243e+06	0.254814	-1.97248	Down	1.94313e-05	8.38579e-05	19887	HMDB0010385	61695	LMGP01050138	86255	C04230	sce00564,sce04148	Glycerophospholipid metabolism|Efferocytosis	53480465		C(OP(OCC[N+](C)(C)C)(=O)[O-])[C@@](O)([H])COC(=O)CCCCCCCCC/C=C\CCCCCC	PZRFVAHZNWPPAC-VBKSFVIKSA-N	Lipids and lipid-like molecules	Glycerophospholipids	Glycerophosphocholines
0.69_204.1110n	N6-Acetyl-5S-hydroxy-L-lysine	8.95186	1.62648e+06	4.39699e+06	0.369907	-1.43476	Down	1.06411e-07	1.42775e-06	58046	HMDB0033891	89597						87253536		CC(=O)NCC(O)CCC(N)C(O)=O	FVTTTYGNCVTXEI-UHFFFAOYSA-N	Organic acids and derivatives	Carboxylic acids and derivatives	Amino acids, peptides, and analogues
0.63_291.1295m/z	Argininosuccinic acid	8.33647	4.02287e+06	1.54209e+06	2.60871	1.38334	Up	1.60269e-07	2e-06	46845	HMDB0000052	389		15682	C03406	sce00220,sce00250	Arginine biosynthesis|Alanine, aspartate and glutamate metabolism	16950	2387-71-5	N[C@@H](CCCNC(=N)N[C@@H](CC(O)=O)C(O)=O)C(O)=O	KDZOASGQNOPSCU-WDSKDSINSA-N	Organic acids and derivatives	Carboxylic acids and derivatives	Amino acids, peptides, and analogues
0.79_191.0191m/z	3-Oxoglutaric acid	7.14555	2.51358e+06	713233	3.52421	1.8173	Up	7.9663e-08	1.15924e-06	52438	HMDB0013701	85255						68328	542-05-2	[H]OC(=O)C([H])([H])C(=O)C([H])([H])C(=O)O[H]	OXTNCQMOKLOUAM-UHFFFAOYSA-N	Organic acids and derivatives	Keto acids and derivatives	Short-chain keto acids and derivatives
1.11_191.0191m/z	dehydroascorbate (bicyclic form)	6.95491	2.34087e+06	572125	4.09153	2.03264	Up	7.97479e-06	4.14294e-05	257140	HMDB0304326							14159508		OC1COC2(O)C1OC(=O)C2(O)O	QPPOKIPSRPKDEM-UHFFFAOYSA-N	Organoheterocyclic compounds	Furofurans	Isosorbides
0.75_349.1350m/z	Glucitol-lysine	5.89818	1.30364e+06	100164	13.0151	3.70211	Up	2.63533e-09	1.10653e-07	207203	HMDB0252764							11998742		NC(CCCCNCC(O)C(O)C(O)C(O)CO)C(O)=O	JNFQXAUVKUQSKQ-UHFFFAOYSA-N	Organic acids and derivatives	Carboxylic acids and derivatives	Amino acids, peptides, and analogues
0.67_617.2416m/z	Met-enkephalinamide	5.89817	807062	2.00502e+06	0.402521	-1.31286	Down	3.65723e-10	3.0355e-08	208597	HMDB0254489							13876428		CSCCC(NC(=O)C(CC1=CC=CC=C1)NC(=O)CNC(=O)CNC(=O)C(N)CC1=CC=C(O)C=C1)C(N)=O	HBDDEVHKKBWEQT-UHFFFAOYSA-N	Organic acids and derivatives	Carboxylic acids and derivatives	Amino acids, peptides, and analogues
0.68_258.1099m/z	Glutamylglutamine	5.55288	2.98118e+06	1.86332e+06	1.59992	0.678003	Up	1.04562e-06	8.46215e-06	53852	HMDB0028817			141435				10171586	26848-14-6	N[C@@H](CCC(O)=O)C(=O)N[C@@H](CCC(N)=O)C(O)=O	MGHKSHCBDXNTHX-WDSKDSINSA-N	Organic acids and derivatives	Carboxylic acids and derivatives	Amino acids, peptides, and analogues
0.61_198.1236m/z	L-Histidine trimethylbetaine	5.44735	390057	1.40729e+06	0.277168	-1.85117	Down	1.09445e-09	6.10327e-08	54380	HMDB0029422			15781	C05575	sce00340	Histidine metabolism	3083620	534-30-5	C[N+](C)(C)C(CC1=CN=CN1)C([O-])=O	GPPYTCRVKHULJH-UHFFFAOYSA-N	Organic acids and derivatives	Carboxylic acids and derivatives	Amino acids, peptides, and analogues
0.61_175.1143n	4-(Dimethylamino)butyl carbamimidothioate	5.39072	2.99197e+06	1.84148e+06	1.62476	0.700231	Up	0.000171125	0.00051237	201652	HMDB0246305							5227		CN(C)CCCCSC(N)=N	UFYJLJINUGVUHO-UHFFFAOYSA-N	Organosulfur compounds	Isothioureas	Unclassified
0.68_190.0953n	(2R,6S)-2,6-Diaminoheptanedioic acid	5.38991	4.64473e+06	5.87399e+06	0.790729	-0.338744	Down	0.00361141	0.00736101	198965	HMDB0242532	352		23673	C00666	sce00300,sce00470	Lysine biosynthesis|D-Amino acid metabolism	865	583-93-7	NC(CCCC(N)C(O)=O)C(O)=O	GMKMEZVLHJARHF-UHFFFAOYSA-N	Organic acids and derivatives	Carboxylic acids and derivatives	Amino acids, peptides, and analogues
0.70_195.0505m/z	alpha-L-arabinofuranose	5.28404	1.55082e+06	567217	2.73409	1.45106	Up	2.05876e-07	2.39339e-06	257346	HMDB0304537	330822		28772				445935		OC[C@@H]1O[C@@H](O)[C@H](O)[C@H]1O	HMFHBZSHGGEWLO-QMKXCQHVSA-N	Organic oxygen compounds	Organooxygen compounds	Carbohydrates and carbohydrate conjugates
12.92_481.2919m/z	LysoPG(17:0/0:0)	5.14821	395723	1.43057e+06	0.276619	-1.85403	Down	0.000145558	0.000451343	23695		80021	LMGP04050033					52927456		[H][C@](O)(CO)COP(OC[C@]([H])(O)COC(CCCCCCCCCCCCCCCC)=O)(=O)O	WVMGNTLVBBZPKS-FCHUYYIVSA-N	Lipids and lipid-like molecules	Glycerophospholipids	Glycerophosphoglycerols
12.48_397.2248n	LysoPC(9:0/0:0)	4.82913	931076	9325.68	99.8399	6.64154	Up	0.000616699	0.00157891	19857		40334	LMGP01050068					24779487		[C@](COP(=O)([O-])OCC[N+](C)(C)C)([H])(O)COC(CCCCCCCC)=O	VKTRCGYRHHVHRW-MRXNPFEDSA-N	Lipids and lipid-like molecules	Glycerophospholipids	Glycerophosphocholines
2.22_148.0524n	trans-Cinnamic acid	4.74983	2.48071e+06	3.33274e+06	0.744347	-0.425952	Down	8.31498e-05	0.00028344	47304	HMDB0000930	310		35697	C10438			444539	140-10-3	OC(=O)\C=C\C1=CC=CC=C1	WBYWAXJHAXSJNI-VOTSOKGWSA-N	Phenylpropanoids and polyketides	Cinnamic acids and derivatives	Cinnamic acids
11.64_520.2685m/z	LysoPS(18:2/0:0)	4.47714	253611	1.01317e+06	0.250315	-1.99818	Down	6.93198e-05	0.000244674	22441	HMDB0240604	78838	LMGP03050011					52926279	1218913-82-6	C(O)(=O)[C@@]([H])(N)COP(OC[C@]([H])(O)COC(CCCCCCC/C=C\C/C=C\CCCCC)=O)(=O)O	HLISFLFEEBTXRV-FRZHUQNDSA-N	Lipids and lipid-like molecules	Glycerophospholipids	Glycerophosphoserines
9.89_308.1983n	Methylgingerol	4.43127	387529	1.09615e+06	0.353538	-1.50006	Down	3.12192e-06	1.95476e-05	54735	HMDB0029852	86546						71391212		CCCCCC(O)CC(=O)CCC1=CC=C(OC)C(OC)=C1	CTGAPJBPSCUFRO-UHFFFAOYSA-N	Benzenoids	Benzene and substituted derivatives	Methoxybenzenes
0.68_342.1164n	Trehalulose	4.35635	9.54554e+06	8.71406e+06	1.09542	0.131482	Up	0.00215118	0.00468143	62984	HMDB0039727							13771704	51411-23-5	OCC1OC(O)(COC2OC(CO)C(O)C(O)C2O)C(O)C1O	NMXLJRHBJVMYPD-UHFFFAOYSA-N	Organic oxygen compounds	Organooxygen compounds	Carbohydrates and carbohydrate conjugates
0.70_215.0324m/z	2-C-methyl-D-erythritol-4-phosphate	4.15094	1.70768e+06	2.34036e+06	0.729667	-0.45469	Down	1.27221e-05	5.94311e-05	256887	HMDB0304061	64013		17764	C11434	sce00900	Terpenoid backbone biosynthesis	443198		[H][C@@](O)(COP(O)(O)=O)[C@@](C)(O)CO	XMWHRVNVKDKBRG-UHNVWZDZSA-N	Organic acids and derivatives	Organic phosphoric acids and derivatives	Phosphate esters
0.70_379.0824m/z	Sophoracoumestan A	4.12595	1.4443e+06	2.06047e+06	0.700956	-0.512604	Down	2.63412e-06	1.72183e-05	29973		48327	LMPK12090013					14630492		C1(O)C=CC2C3OC4=CC5OC(C)(C)C=CC=5C=C4C=3C(=O)OC=2C=1	JOMJKDWBAPDZIF-UHFFFAOYSA-N	Phenylpropanoids and polyketides	Isoflavonoids	Coumestans
5.53_279.9972n	Photinus luciferin	3.81343	1.14433e+07	1.05781e+07	1.08179	0.113421	Up	0.0755853	0.111197	274952		65823			C02740			92934	2591-17-5	C1C(N=C(S1)C2=NC3=C(S2)C=C(C=C3)O)C(=O)O	BJGNCJDXODQBOB-SSDOTTSWSA-N	Organic acids and derivatives	Carboxylic acids and derivatives	Amino acids, peptides, and analogues
0.71_116.0708m/z	L-2-Amino-5-hydroxypentanoic acid	3.34804	378094	764328	0.494675	-1.01545	Down	1.72938e-08	3.90642e-07	56146	HMDB0031658	87840						95562		NC(CCCO)C(O)=O	CZWARROQQFCFJB-UHFFFAOYSA-N	Organic acids and derivatives	Carboxylic acids and derivatives	Amino acids, peptides, and analogues
102	4-Methyl-1,2-Dihydroxypentane	3.27749	115244	939.684	122.641	6.9383	Up	0.00147238	0.00338155	81788	HMDB0059740							91171		CC(C)CC(O)CO	AMOCOBXCNIBDMC-UHFFFAOYSA-N	Organic oxygen compounds	Organooxygen compounds	Alcohols and polyols
14.94_395.3306m/z	Dehydroergosterol	3.2539	205434	592191	0.346904	-1.52739	Down	6.18415e-06	3.40752e-05	44008		83979	LMST01031023	64762				6436660	516-85-8	C1[C@]2(C)C3=CC[C@]4(C)[C@@]([H])([C@]([H])(C)/C=C/[C@H](C)C(C)C)CC[C@@]4([H])C3=CC=C2C[C@@H](O)C1	QSVJYFLQYMVBDR-CMNOFMQQSA-N	Lipids and lipid-like molecules	Steroids and steroid derivatives	Ergostane steroids
0.78_268.1039n	2-p-Tolyl-5,6,7,8-tetrahydrobenzo[d]imidazo[2,1-b]thiazole	3.19212	640619	1.01212e+06	0.632951	-0.659835	Down	8.03982e-06	4.1646e-05	277300		69104			C11571			443278		CC1=CC=C(C=C1)C2=CN3C4=C(CCCC4)SC3=N2	IMUKUMUNZJILCG-UHFFFAOYSA-N	Organoheterocyclic compounds	Azoles	Imidazoles
64	3-Methylbutane-1,2-Diol	3.06454	311295	5303.01	58.7016	5.87533	Up	0.00183581	0.00407971	546318								521280		CC(C)C(CO)O	HJJZIMFAIMUSBW-UHFFFAOYSA-N	Organic oxygen compounds	Organooxygen compounds	Alcohols and polyols
12.80_504.3677m/z	Ceanothic acid	3.01682	179612	533321	0.33678	-1.57012	Down	9.5238e-05	0.000317965	60523	HMDB0036851	91860						101750	21302-79-4	CC(=C)C1CCC2(CCC3(C)C(CCC4C5(C)C(C(O)C(C)(C)C5CCC34C)C(O)=O)C12)C(O)=O	WLCHQSHZHFLMJH-UHFFFAOYSA-N	Lipids and lipid-like molecules	Prenol lipids	Triterpenoids
0.68_531.2045m/z	Glucosylgalactosyl hydroxylysine	2.8662	1.31216e+06	1.62464e+06	0.807663	-0.308175	Down	0.00010523	0.000344873	47107	HMDB0000585	5567		89573				122304	32448-35-4	NCC(CC[C@H](N)C(O)=O)O[C@@H]1O[C@H](CO)[C@H](O)[C@H](O)[C@H]1O[C@H]1O[C@H](CO)[C@@H](O)C(O)[C@H]1O	UTIRJVJBKWSIOX-SRMFCGEKSA-N	Lipids and lipid-like molecules	Fatty Acyls	Fatty acyl glycosides
13.05_314.2242n	Methyl retinoate	2.86542	144385	443448	0.325597	-1.61884	Down	7.43487e-06	3.90221e-05	208702	HMDB0254612							92106		COC(=O)C=C(C)C=CC=C(C)C=CC1=C(C)CCCC1(C)C	SREQLAJQLXPNMC-UHFFFAOYSA-N	Lipids and lipid-like molecules	Prenol lipids	Retinoids
515	1-Cyclohexyl-3-Hydroxy-3,3a,4,6a-Tetrahydrofuro[3,4-B]Pyrrole-2,6-Dione	2.83036	49946.3	1.59473e+06	0.0313196	-4.99679	Down	0.000105863	0.000345677	545767								51055607		C1CCC(CC1)N2C3C(COC3=O)C(C2=O)O	KNSMPSJDRCWKLX-UHFFFAOYSA-N	Organic acids and derivatives	Carboxylic acids and derivatives	Amino acids, peptides, and analogues
8.48_311.2230m/z	8R,9R,10S-trihydroxy-6Z-octadecenoic acid	2.77143	1.34754e+06	829956	1.62363	0.699219	Up	0.0959155	0.137203	3314			LMFA02000363					44139365		C(CCCC/C=C\[C@@H](O)[C@H](O)[C@@H](O)CCCCCCCC)(=O)O	XADHJHFFBMPQOS-OVXXOIRXSA-N	Lipids and lipid-like molecules	Fatty Acyls	Fatty acids and conjugates
10.66_999.6437m/z	PC(22:0/LTE4)	2.76949	7905.59	295210	0.0267796	-5.22272	Down	8.26957e-05	0.000282326	240897	HMDB0287797									CCCCCCCCCCCCCCCCCCCCCC(=O)OC[C@H](COP([O-])(=O)OCC[N+](C)(C)C)OC(=O)[C@@H](N)CS[C@H](\C=C\C=C\C=C/C\C=C/CCCCC)[C@@H](O)CCCC(O)=O	JJIPIYFFUROVDC-FXKJKKOYSA-N	Lipids and lipid-like molecules	Glycerophospholipids	Glycerophosphocholines
10.63_339.2889m/z	Japanic acid	2.76419	35636.8	313831	0.113554	-3.13855	Down	1.63699e-05	7.25767e-05	2850		35988	LMFA01170036					9543668		C(CCCCCCCCCCCCCCCCCCCC(=O)O)(=O)O	PWLXTFFHCFWCGG-UHFFFAOYSA-N	Lipids and lipid-like molecules	Fatty Acyls	Fatty acids and conjugates
2.94_205.1314n	Pantothenol	2.7641	338787	15706.5	21.5699	4.43095	Up	0.0018354	0.00407971	8774	HMDB0004231	3978	LMFA08020198	27373	C05944	sce00770	Pantothenate and CoA biosynthesis	131204	81-13-0	C(C(C)(C)[C@@H](O)C(=O)NCCCO)O	SNPLKNRPJHDVJA-ZETCQYMHSA-N	Organic oxygen compounds	Organooxygen compounds	Alcohols and polyols
0.60_188.1523n	HMBOA tetrahexose	2.74006	66229.8	325878	0.203235	-2.29878	Down	1.06322e-07	1.42775e-06	257365	HMDB0304556							159659		C[N+](C)(C)CCCCC(N)C([O-])=O	MXNRLFUSFKVQSK-UHFFFAOYSA-N	Organic acids and derivatives	Carboxylic acids and derivatives	Amino acids, peptides, and analogues
9.42_313.2386m/z	12,13-DiHOME(9)	2.72546	342594	73240.1	4.67768	2.22579	Up	1.06815e-05	5.22938e-05	3118		35504	LMFA02000164					5282961		C(/CC(O)C(O)CCCCC)=C\CCCCCCCC(=O)O	CQSLTKIXAJTQGA-DHZHZOJOSA-N	Lipids and lipid-like molecules	Fatty Acyls	Fatty acids and conjugates
0.75_217.1294m/z	3-(2-Hydroxyethyl)histidine	2.70162	293629	42265.2	6.9473	2.79645	Up	5.38829e-11	1.01215e-08	201169	HMDB0245773							21120587		NC(CC1=CN=CN1CCO)C(O)=O	GTRAYRSSCLGTSF-UHFFFAOYSA-N	Organic acids and derivatives	Carboxylic acids and derivatives	Amino acids, peptides, and analogues
425	2-O-Methylascorbic Acid	2.66748	939.684	62935.5	0.0149309	-6.06555	Down	0.000664623	0.00168469	197052	HMDB0240294							54726398	17860-87-6	[H][C@@]1(OC(=O)C(OC)=C1O)[C@@H](O)CO	JBXPKMHATRSERD-WVZVXSGGSA-N	Organoheterocyclic compounds	Dihydrofurans	Furanones
10.13_997.6232m/z	PIM1(19:0/16:0)	2.66309	8410.33	276275	0.0304418	-5.0378	Down	7.15379e-05	0.000250231	27511			LMGP15010033					126457401		[C@](COP(O[C@H]1[C@@H](O)[C@@H](O)[C@H](O)[C@@H](O)[C@@H]1O[C@@H]1[C@@H](O)[C@@H](O)[C@H](O)[C@@H](CO)O1)(=O)O)([H])(OC(CCCCCCCCCCCCCCC)=O)COC(CCCCCCCCCCCCCCCCCC)=O	RLFWTEIVPFRSIC-FDQCILPESA-N	Lipids and lipid-like molecules	Glycerophospholipids	Glycerophosphoinositols
2.24_119.0737n	Indoline	2.65392	802003	1.06958e+06	0.749828	-0.415367	Down	0.000119376	0.000379725	207808	HMDB0253472	327013		43295				10328		C1CC2=CC=CC=C2N1	LPAGFVYQRIESJQ-UHFFFAOYSA-N	Organoheterocyclic compounds	Indoles and derivatives	Indolines
0.77_100.0526n	Allyl acetic acid	2.65237	370666	618069	0.599717	-0.737647	Down	7.5145e-07	6.54128e-06	517	HMDB0031602	34698	LMFA01030007	35936				61138	591-80-0	C=CCCC(=O)O	HVAMZGADVCBITI-UHFFFAOYSA-N	Lipids and lipid-like molecules	Fatty Acyls	Fatty acids and conjugates
1.05_349.1353m/z	N2-(2-Carboxymethyl-2-hydroxysuccinoyl)arginine	2.63041	265317	21543.1	12.3156	3.62242	Up	2.94482e-08	5.71198e-07	57038	HMDB0032766	88693		175416				131751299	87605-91-2	COC(=O)C(O)(CC(O)=O)C(=O)NC(CCCNC(N)=N)C(O)=O	VFYGIOOMURRJLU-UHFFFAOYSA-N	Organic acids and derivatives	Carboxylic acids and derivatives	Amino acids, peptides, and analogues
0.63_465.2414m/z	Arginyl-glycyl-glutamyl-serine	2.54986	290307	44986.2	6.45323	2.69002	Up	2.1503e-05	9.12536e-05	203644	HMDB0248575							3266821		NC(CCCN=C(N)N)C(=O)NCC(=O)NC(CCC(O)=O)C(=O)NC(CO)C(O)=O	DJXDNYKQOZYOFK-UHFFFAOYSA-N	Organic acids and derivatives	Carboxylic acids and derivatives	Amino acids, peptides, and analogues
0.68_549.1674m/z	Maltotriose	2.549	280339	55719.8	5.03123	2.33091	Up	2.97824e-11	8.03875e-09	47479	HMDB0001262	3585		140999	C01835			439586	1109-28-0	OC[C@H]1O[C@H](O[C@H]2[C@H](O)[C@@H](O)[C@@H](O[C@H]3[C@H](O)[C@@H](O)C(O)O[C@@H]3CO)O[C@@H]2CO)[C@H](O)[C@@H](O)[C@@H]1O	FYGDTMLNYKFZSV-DZOUCCHMSA-N	Organic oxygen compounds	Organooxygen compounds	Carbohydrates and carbohydrate conjugates
535	Dodecanedioic Acid	2.48301	8821.91	127012	0.069457	-3.84774	Down	1.90004e-09	9.04164e-08	8821.91	HMDB0000623	5596	LMFA01170009	4676	C02678			12736	693-23-2	C(CCCCCCCCCCC(=O)O)(=O)O	TVIDDXQYHWJXFK-UHFFFAOYSA-N	Lipids and lipid-like molecules	Fatty Acyls	Fatty acids and conjugates

## Sheet: F.l-10d-vs-F.l-30d
ID	Metabolites	VIP	Average(F.l-10d)	Average(F.l-30d)	FoldChange	log2FoldChange	Regulation	p-value	q-value	cid	HMDB	METLIN	Lipidmaps	ChEBI	KEGG	ID Annotation	Annotation	PubChem	CAS	smiles	InChIKey	Super Class	Class	Sub Class
0.61_174.1116n	L-Arginine	19.1048	4.06379e+07	2.73254e+07	1.48719	0.572585	Up	0.000793008	0.00162845	47071	HMDB0000517	13		16467	C00062	sce00220,sce00261,sce00330,sce00470,sce00970,sce02010,sce04148	Arginine biosynthesis|Monobactam biosynthesis|Arginine and proline metabolism|D-Amino acid metabolism|Aminoacyl-tRNA biosynthesis|ABC transporters|Efferocytosis	6322	74-79-3	N[C@@H](CCCNC(N)=N)C(O)=O	ODKSFYDXXFIFQN-BYPYZUCNSA-N	Organic acids and derivatives	Carboxylic acids and derivatives	Amino acids, peptides, and analogues
10.16_519.3321n	LysoPC(0:0/18:2)	15.1338	2.77096e+06	1.00962e+07	0.274456	-1.86535	Down	1.34108e-06	6.62923e-06	83281	HMDB0061700			76084				71768169	27304-12-7	CCCCC\C=C/C\C=C/CCCCCCCC(=O)O[C@H](CO)COP([O-])(=O)OCC[N+](C)(C)C	LSUXCWJOIAWGOU-FTJOPAKQSA-N	Lipids and lipid-like molecules	Glycerophospholipids	Glycerophosphocholines
0.68_342.1164n	Trehalulose	12.7929	9.54554e+06	4.5226e+06	2.11063	1.07767	Up	2.57689e-10	1.4908e-08	62984	HMDB0039727							13771704	51411-23-5	OCC1OC(O)(COC2OC(CO)C(O)C(O)C2O)C(O)C1O	NMXLJRHBJVMYPD-UHFFFAOYSA-N	Organic oxygen compounds	Organooxygen compounds	Carbohydrates and carbohydrate conjugates
0.68_190.0953n	(2R,6S)-2,6-Diaminoheptanedioic acid	11.0673	4.64473e+06	8.48515e+06	0.547396	-0.869344	Down	1.24179e-07	9.99397e-07	198965	HMDB0242532	352		23673	C00666	sce00300,sce00470	Lysine biosynthesis|D-Amino acid metabolism	865	583-93-7	NC(CCCC(N)C(O)=O)C(O)=O	GMKMEZVLHJARHF-UHFFFAOYSA-N	Organic acids and derivatives	Carboxylic acids and derivatives	Amino acids, peptides, and analogues
0.69_204.1110n	N6-Acetyl-5S-hydroxy-L-lysine	9.38912	1.62648e+06	4.33693e+06	0.37503	-1.41492	Down	1.00584e-09	4.03352e-08	58046	HMDB0033891	89597						87253536		CC(=O)NCC(O)CCC(N)C(O)=O	FVTTTYGNCVTXEI-UHFFFAOYSA-N	Organic acids and derivatives	Carboxylic acids and derivatives	Amino acids, peptides, and analogues
2.22_148.0524n	trans-Cinnamic acid	9.29551	2.48071e+06	5.17075e+06	0.479759	-1.05962	Down	6.21076e-08	6.23138e-07	47304	HMDB0000930	310		35697	C10438			444539	140-10-3	OC(=O)\C=C\C1=CC=CC=C1	WBYWAXJHAXSJNI-VOTSOKGWSA-N	Phenylpropanoids and polyketides	Cinnamic acids and derivatives	Cinnamic acids
10.62_479.3015n	LysoPE(18:1/0:0)	9.01979	854167	3.38546e+06	0.252304	-1.98676	Down	3.48219e-09	8.69088e-08	21166	HMDB0011506	40778	LMGP02050004	74971				9547071	89576-29-4	[C@](COP(=O)(O)OCCN)([H])(O)COC(CCCCCCC/C=C\CCCCCCCC)=O	PYVRVRFVLRNJLY-MZMPXXGTSA-N	Lipids and lipid-like molecules	Glycerophospholipids	Glycerophosphoethanolamines
10.15_564.3312m/z	LysoPC(18:2/0:0)	8.95874	1.40638e+06	3.9848e+06	0.352937	-1.50252	Down	1.46123e-06	7.09542e-06	19838		40300	LMGP01050034					24779467		[C@](COP(=O)([O-])OCC[N+](C)(C)C)([H])(O)COC(/C=C/C=C/CCCCCCCCCCCCC)=O	CLDXAAPENVNFAW-JRMAHNDFSA-N	Lipids and lipid-like molecules	Glycerophospholipids	Glycerophosphocholines
0.63_291.1295m/z	Argininosuccinic acid	8.63451	4.02287e+06	1.67206e+06	2.40593	1.2666	Up	2.684e-07	1.83384e-06	46845	HMDB0000052	389		15682	C03406	sce00220,sce00250	Arginine biosynthesis|Alanine, aspartate and glutamate metabolism	16950	2387-71-5	N[C@@H](CCCNC(=N)N[C@@H](CC(O)=O)C(O)=O)C(O)=O	KDZOASGQNOPSCU-WDSKDSINSA-N	Organic acids and derivatives	Carboxylic acids and derivatives	Amino acids, peptides, and analogues
0.79_191.0191m/z	3-Oxoglutaric acid	7.88403	2.51358e+06	581975	4.31906	2.11072	Up	3.72129e-08	4.40729e-07	52438	HMDB0013701	85255						68328	542-05-2	[H]OC(=O)C([H])([H])C(=O)C([H])([H])C(=O)O[H]	OXTNCQMOKLOUAM-UHFFFAOYSA-N	Organic acids and derivatives	Keto acids and derivatives	Short-chain keto acids and derivatives
1.11_191.0191m/z	dehydroascorbate (bicyclic form)	7.66976	2.34087e+06	451276	5.18722	2.37496	Up	4.36804e-06	1.7536e-05	257140	HMDB0304326							14159508		OC1COC2(O)C1OC(=O)C2(O)O	QPPOKIPSRPKDEM-UHFFFAOYSA-N	Organoheterocyclic compounds	Furofurans	Isosorbides
10.68_566.3468m/z	LysoPC(18:1/0:0)	7.43876	1.90408e+06	3.74172e+06	0.508879	-0.974605	Down	1.10366e-05	3.83491e-05	19887	HMDB0010385	61695	LMGP01050138	86255	C04230	sce00564,sce04148	Glycerophospholipid metabolism|Efferocytosis	53480465		C(OP(OCC[N+](C)(C)C)(=O)[O-])[C@@](O)([H])COC(=O)CCCCCCCCC/C=C\CCCCCC	PZRFVAHZNWPPAC-VBKSFVIKSA-N	Lipids and lipid-like molecules	Glycerophospholipids	Glycerophosphocholines
10.11_477.2851n	LysoPE(18:2/0:0)	7.3346	2.21972e+06	3.98731e+06	0.556696	-0.845039	Down	1.16072e-05	4.00641e-05	21172	HMDB0011507	62292	LMGP02050011	83058				52925130	85046-18-0	[C@](COP(=O)(O)OCCN)([H])(O)COC(CCCCCCC/C=C\C/C=C\CCCCC)=O	DBHKHNGBVGWQJE-USWSLJGRSA-N	Lipids and lipid-like molecules	Glycerophospholipids	Glycerophosphoethanolamines
0.75_349.1350m/z	Glucitol-lysine	6.40327	1.30364e+06	39767.4	32.7817	5.03482	Up	1.61404e-09	5.0387e-08	207203	HMDB0252764							11998742		NC(CCCCNCC(O)C(O)C(O)C(O)CO)C(O)=O	JNFQXAUVKUQSKQ-UHFFFAOYSA-N	Organic acids and derivatives	Carboxylic acids and derivatives	Amino acids, peptides, and analogues
12.92_481.2919m/z	LysoPG(17:0/0:0)	6.31548	395723	1.68034e+06	0.235501	-2.08619	Down	1.544e-06	7.38678e-06	23695		80021	LMGP04050033					52927456		[H][C@](O)(CO)COP(OC[C@]([H])(O)COC(CCCCCCCCCCCCCCCC)=O)(=O)O	WVMGNTLVBBZPKS-FCHUYYIVSA-N	Lipids and lipid-like molecules	Glycerophospholipids	Glycerophosphoglycerols
5.53_279.9972n	Photinus luciferin	6.3112	1.14433e+07	9.76799e+06	1.17151	0.228364	Up	0.00688464	0.0115902	274952		65823			C02740			92934	2591-17-5	C1C(N=C(S1)C2=NC3=C(S2)C=C(C=C3)O)C(=O)O	BJGNCJDXODQBOB-SSDOTTSWSA-N	Organic acids and derivatives	Carboxylic acids and derivatives	Amino acids, peptides, and analogues
9.89_308.1983n	Methylgingerol	6.31074	387529	1.65064e+06	0.234776	-2.09065	Down	1.52353e-06	7.32815e-06	54735	HMDB0029852	86546						71391212		CCCCCC(O)CC(=O)CCC1=CC=C(OC)C(OC)=C1	CTGAPJBPSCUFRO-UHFFFAOYSA-N	Benzenoids	Benzene and substituted derivatives	Methoxybenzenes
0.71_116.0708m/z	L-2-Amino-5-hydroxypentanoic acid	6.1887	378094	1.54711e+06	0.244387	-2.03276	Down	1.29128e-12	1.15214e-09	56146	HMDB0031658	87840						95562		NC(CCCO)C(O)=O	CZWARROQQFCFJB-UHFFFAOYSA-N	Organic acids and derivatives	Carboxylic acids and derivatives	Amino acids, peptides, and analogues
0.61_198.1236m/z	L-Histidine trimethylbetaine	6.04907	390057	1.51669e+06	0.257177	-1.95917	Down	6.60282e-10	3.02121e-08	54380	HMDB0029422			15781	C05575	sce00340	Histidine metabolism	3083620	534-30-5	C[N+](C)(C)C(CC1=CN=CN1)C([O-])=O	GPPYTCRVKHULJH-UHFFFAOYSA-N	Organic acids and derivatives	Carboxylic acids and derivatives	Amino acids, peptides, and analogues
8.48_311.2230m/z	8R,9R,10S-trihydroxy-6Z-octadecenoic acid	5.97455	1.34754e+06	140428	9.59595	3.26243	Up	9.08417e-05	0.000234428	3314			LMFA02000363					44139365		C(CCCC/C=C\[C@@H](O)[C@H](O)[C@@H](O)CCCCCCCC)(=O)O	XADHJHFFBMPQOS-OVXXOIRXSA-N	Lipids and lipid-like molecules	Fatty Acyls	Fatty acids and conjugates
0.61_175.1143n	4-(Dimethylamino)butyl carbamimidothioate	5.29792	2.99197e+06	1.98271e+06	1.50903	0.593621	Up	0.000549487	0.00117012	201652	HMDB0246305							5227		CN(C)CCCCSC(N)=N	UFYJLJINUGVUHO-UHFFFAOYSA-N	Organosulfur compounds	Isothioureas	Unclassified
2.24_119.0737n	Indoline	5.19359	802003	1.64201e+06	0.488427	-1.03378	Down	7.61062e-08	7.22402e-07	207808	HMDB0253472	327013		43295				10328		C1CC2=CC=CC=C2N1	LPAGFVYQRIESJQ-UHFFFAOYSA-N	Organoheterocyclic compounds	Indoles and derivatives	Indolines
0.66_129.0425n	(R)-(+)-2-Pyrrolidone-5-carboxylic acid	5.142	1.70937e+06	2.55407e+06	0.669273	-0.579333	Down	5.96392e-07	3.41109e-06	273976	HMDB0000805	63632			C02237	sce00470	D-Amino acid metabolism	439685	4042-36-8	C1CC(=O)NC1C(=O)O	ODHCTXKNWHHXJC-GSVOUGTGSA-N	Organic acids and derivatives	Carboxylic acids and derivatives	Amino acids, peptides, and analogues
12.48_397.2248n	LysoPC(9:0/0:0)	5.06814	931076	12321.6	75.5647	6.23964	Up	0.000631504	0.00132268	19857		40334	LMGP01050068					24779487		[C@](COP(=O)([O-])OCC[N+](C)(C)C)([H])(O)COC(CCCCCCCC)=O	VKTRCGYRHHVHRW-MRXNPFEDSA-N	Lipids and lipid-like molecules	Glycerophospholipids	Glycerophosphocholines
0.68_258.1099m/z	Glutamylglutamine	5.02998	2.98118e+06	2.1466e+06	1.38879	0.473825	Up	1.9146e-05	6.12977e-05	53852	HMDB0028817			141435				10171586	26848-14-6	N[C@@H](CCC(O)=O)C(=O)N[C@@H](CCC(N)=O)C(O)=O	MGHKSHCBDXNTHX-WDSKDSINSA-N	Organic acids and derivatives	Carboxylic acids and derivatives	Amino acids, peptides, and analogues
0.68_189.0876m/z	N-(gamma-Glutamyl)ethanolamine	4.78521	428001	1.12857e+06	0.379242	-1.39881	Down	7.6709e-12	1.52097e-09	62512	HMDB0039222	93813						10198007	2650-74-0	NC(CCC(=O)NCCO)C(O)=O	DGBJQQBLTDLFMF-UHFFFAOYSA-N	Organic acids and derivatives	Carboxylic acids and derivatives	Amino acids, peptides, and analogues
0.67_617.2416m/z	Met-enkephalinamide	4.67353	807062	1.51597e+06	0.532372	-0.909492	Down	4.43251e-06	1.77749e-05	208597	HMDB0254489							13876428		CSCCC(NC(=O)C(CC1=CC=CC=C1)NC(=O)CNC(=O)CNC(=O)C(N)CC1=CC=C(O)C=C1)C(N)=O	HBDDEVHKKBWEQT-UHFFFAOYSA-N	Organic acids and derivatives	Carboxylic acids and derivatives	Amino acids, peptides, and analogues
0.69_342.1159n	D-Glucose, 6-O-alpha-D-glucopyranosyl-	4.63303	1.23643e+06	564393	2.19072	1.13141	Up	1.49114e-07	1.14695e-06	212825	HMDB0259486									OCC1OC(OCC(O)C(O)C(O)C(O)C=O)C(O)C(O)C1O	AYRXSINWFIIFAE-UHFFFAOYSA-N	Lipids and lipid-like molecules	Fatty Acyls	Fatty acyl glycosides
0.70_195.0505m/z	alpha-L-arabinofuranose	4.48965	1.55082e+06	2.22322e+06	0.697554	-0.519622	Down	5.00751e-05	0.000138864	257346	HMDB0304537	330822		28772				445935		OC[C@@H]1O[C@@H](O)[C@H](O)[C@H]1O	HMFHBZSHGGEWLO-QMKXCQHVSA-N	Organic oxygen compounds	Organooxygen compounds	Carbohydrates and carbohydrate conjugates
0.77_134.0207n	D-Malic acid	4.40224	728067	1.34574e+06	0.541018	-0.886252	Down	8.04412e-07	4.38982e-06	56040	HMDB0031518	63096		30796	C00497	sce00650	Butanoate metabolism	92824	636-61-3	O[C@H](CC(O)=O)C(O)=O	BJEPYKJPYRNKOW-UWTATZPHSA-N	Organic acids and derivatives	Hydroxy acids and derivatives	Beta hydroxy acids and derivatives
0.60_188.1523n	HMBOA tetrahexose	4.12778	66229.8	594965	0.111317	-3.16725	Down	4.64162e-08	5.16073e-07	257365	HMDB0304556							159659		C[N+](C)(C)CCCCC(N)C([O-])=O	MXNRLFUSFKVQSK-UHFFFAOYSA-N	Organic acids and derivatives	Carboxylic acids and derivatives	Amino acids, peptides, and analogues
12.80_504.3677m/z	Ceanothic acid	3.96765	179612	698342	0.257197	-1.95905	Down	8.62911e-06	3.12029e-05	60523	HMDB0036851	91860						101750	21302-79-4	CC(=C)C1CCC2(CCC3(C)C(CCC4C5(C)C(C(O)C(C)(C)C5CCC34C)C(O)=O)C12)C(O)=O	WLCHQSHZHFLMJH-UHFFFAOYSA-N	Lipids and lipid-like molecules	Prenol lipids	Triterpenoids
15.34_338.3414m/z	Erucamide	3.78487	1.53603e+06	1.01609e+06	1.51171	0.596177	Up	0.00113882	0.00225052	8591		64926	LMFA08010028	142245				5365371	112-84-5	O=C(CCCCCCCCCCC/C=C\CCCCCCCC)N	UAUDZVJPLUQNMU-KTKRTIGZSA-N	Lipids and lipid-like molecules	Fatty Acyls	Fatty amides
0.70_215.0324m/z	2-C-methyl-D-erythritol-4-phosphate	3.73627	1.70768e+06	2.23209e+06	0.76506	-0.386356	Down	0.00127674	0.00249134	256887	HMDB0304061	64013		17764	C11434	sce00900	Terpenoid backbone biosynthesis	443198		[H][C@@](O)(COP(O)(O)=O)[C@@](C)(O)CO	XMWHRVNVKDKBRG-UHNVWZDZSA-N	Organic acids and derivatives	Organic phosphoric acids and derivatives	Phosphate esters
0.68_729.2314m/z	Citbismine C	3.70825	565679	143987	3.92867	1.97404	Up	5.05688e-11	5.30823e-09	64524	HMDB0041435	95831		168674				85149847	169055-79-2	COC1=CC2=C(C(O)=C1C1C(OC3=C1C1=C(C(O)=C3)C(=O)C3=C(N1C)C(OC)=C(O)C=C3)C(C)(C)O)C(=O)C1=C(N2C)C(OC)=C(OC)C=C1	BDURUBOYNAVRCF-UHFFFAOYSA-N	Organoheterocyclic compounds	Quinolines and derivatives	Benzoquinolines
13.05_314.2242n	Methyl retinoate	3.59751	144385	552183	0.261481	-1.93522	Down	3.95426e-07	2.47158e-06	208702	HMDB0254612							92106		COC(=O)C=C(C)C=CC=C(C)C=CC1=C(C)CCCC1(C)C	SREQLAJQLXPNMC-UHFFFAOYSA-N	Lipids and lipid-like molecules	Prenol lipids	Retinoids
11.64_520.2685m/z	PS(18:2(9Z,12Z)/0:0)	3.56466	253611	650233	0.390031	-1.35834	Down	3.75281e-08	4.42039e-07	22441	HMDB0240604	78838	LMGP03050011					52926279	1218913-82-6	C(O)(=O)[C@@]([H])(N)COP(OC[C@]([H])(O)COC(CCCCCCC/C=C\C/C=C\CCCCC)=O)(=O)O	HLISFLFEEBTXRV-FRZHUQNDSA-N	Lipids and lipid-like molecules	Glycerophospholipids	Glycerophosphoserines
12.84_264.2450n	(±)-(Z)-2-(5-Tetradecenyl)cyclobutanone	3.5628	3.23713e+06	2.6994e+06	1.19921	0.26208	Up	0.00800828	0.0132937	61081	HMDB0037543	92402		172506				10825540	173074-85-6	CCCCCCCC\C=C/CCCCC1CCC1=O	ITFDRFJPWYWSMZ-KTKRTIGZSA-N	Organic oxygen compounds	Organooxygen compounds	Carbonyl compounds
12.80_315.2315m/z	9(Z),11(E),13(E)-Octadecatrienoic Acid methyl ester	3.53484	110478	504082	0.219167	-2.1899	Down	3.41623e-07	2.2128e-06	267212		45017						21718552	4175-47-7	CCCCC=CC=CC=CCCCCCCCC(=O)OC	KOJYENXGDXRGDK-ZUGARUELSA-N	Lipids and lipid-like molecules	Fatty Acyls	Lineolic acids and derivatives
0.68_531.2045m/z	Glucosylgalactosyl hydroxylysine	3.44253	1.31216e+06	1.73764e+06	0.755141	-0.405182	Down	0.000338522	0.000754173	47107	HMDB0000585	5567		89573				122304	32448-35-4	NCC(CC[C@H](N)C(O)=O)O[C@@H]1O[C@H](CO)[C@H](O)[C@H](O)[C@H]1O[C@H]1O[C@H](CO)[C@@H](O)C(O)[C@H]1O	UTIRJVJBKWSIOX-SRMFCGEKSA-N	Lipids and lipid-like molecules	Fatty Acyls	Fatty acyl glycosides
14.94_395.3306m/z	Dehydroergosterol	3.44073	205434	588240	0.349235	-1.51773	Down	2.47789e-06	1.09045e-05	44008		83979	LMST01031023	64762				6436660	516-85-8	C1[C@]2(C)C3=CC[C@]4(C)[C@@]([H])([C@]([H])(C)/C=C/[C@H](C)C(C)C)CC[C@@]4([H])C3=CC=C2C[C@@H](O)C1	QSVJYFLQYMVBDR-CMNOFMQQSA-N	Lipids and lipid-like molecules	Steroids and steroid derivatives	Ergostane steroids
11.31_651.3761m/z	Fomentarol D	3.29213	16494	350198	0.0470992	-4.40815	Down	3.15562e-09	7.97563e-08	44203			LMST01031229					71734693		C1[C@]2(C)[C@@]3([H])CC[C@]4(C)[C@@]([H])([C@]([H])(C)/C=C/[C@H](C)C(O)(C)C)C[C@H](O[C@H]5[C@H](O)[C@@H](O)[C@H](O)[C@@H](CO)O5)[C@@]4([H])C3=CC(=O)[C@@]2([H])C[C@@H](O)C1	MMWWBXILAPWVEK-SDCDWHJDSA-N	Lipids and lipid-like molecules	Steroids and steroid derivatives	Ergostane steroids
0.68_192.1057m/z	D,L-Buthionine	3.28831	406480	745172	0.545485	-0.87439	Down	1.07411e-07	9.14918e-07	205509	HMDB0250809							2724716		CCCCSCCC(N)C(O)=O	LAXXPOJCFVMVAX-UHFFFAOYSA-N	Organic acids and derivatives	Carboxylic acids and derivatives	Amino acids, peptides, and analogues
3.74_200.0472m/z	(2S)-2-(4-Chloroanilino)propanoic acid	3.27015	3.41561e+06	3.00848e+06	1.13533	0.183109	Up	0.00124396	0.00243404	199214	HMDB0243595							2757760		CC(NC1=CC=C(Cl)C=C1)C(O)=O	LKAFPNQADHUXMM-UHFFFAOYSA-N	Organic acids and derivatives	Carboxylic acids and derivatives	Amino acids, peptides, and analogues
13.03_409.3096m/z	(25S)-3-oxo-cholest-1,4-dien-26-oic acid	3.25045	24831.5	356411	0.0696708	-3.8433	Down	8.0507e-08	7.5613e-07	46516		84901	LMST04030213					52931547		[C@]12(CCC3=CC(=O)C=C[C@]3(C)[C@@]1([H])C[C@@H](C)[C@]1(C)[C@@]([H])([C@@](C)([H])CCC[C@H](C)C(O)=O)CC[C@@]21[H])[H]	RFEZENMTQWRBKP-OQXXJURASA-N	Lipids and lipid-like molecules	Steroids and steroid derivatives	Bile acids, alcohols and derivatives
0.59_146.1054n	D-Lysine	3.2303	1.67224e+06	2.09934e+06	0.796554	-0.328156	Down	0.00631155	0.0106809	48090	HMDB0003405	6919		16855	C00739	sce00310,sce00470	Lysine degradation|D-Amino acid metabolism	57449	923-27-3	NCCCC[C@@H](N)C(O)=O	KDXKERNSBIXSRK-RXMQYKEDSA-N	Organic acids and derivatives	Carboxylic acids and derivatives	Amino acids, peptides, and analogues
0.77_173.0922m/z	Glycyl-D-proline	3.21537	656872	989378	0.663924	-0.590911	Down	8.14163e-06	2.96562e-05	207303	HMDB0252876	4185						44369312	704-15-4	NCC(=O)N1CCCC1C(O)=O	KZNQNBZMBZJQJO-UHFFFAOYSA-N	Organic acids and derivatives	Carboxylic acids and derivatives	Amino acids, peptides, and analogues
9.10_363.2293m/z	2-chloro-stearic acid	3.17556	15276.7	341079	0.0447894	-4.4807	Down	1.02535e-05	3.59829e-05	2451	HMDB0245076		LMFA01090163					13059777		C(Cl)(CCCCCCCCCCCCCCCC)C(=O)O	DQNLLSNNESIVOE-UHFFFAOYSA-N	Lipids and lipid-like molecules	Fatty Acyls	Fatty acids and conjugates
1.15_164.0474n	2-Hydroxycinnamic acid	3.1484	87273.5	393861	0.221584	-2.17407	Down	3.38746e-08	4.07066e-07	47967	HMDB0002641	306		18125	C01772	sce00360,sce00999	Phenylalanine metabolism|Biosynthesis of various plant secondary metabolites	637540	614-60-8	OC(=O)\C=C\C1=C(O)C=CC=C1	PMOWTIHVNWZYFI-AATRIKPKSA-N	Phenylpropanoids and polyketides	Cinnamic acids and derivatives	Hydroxycinnamic acids and derivatives
10.54_667.3714m/z	Proglumide	3.14672	7956.04	314666	0.0252841	-5.30563	Down	2.59565e-08	3.40584e-07	210595	HMDB0256796	43472		32058				4922	6620-60-6	CCCN(CCC)C(=O)C(CCC(O)=O)N=C(O)C1=CC=CC=C1	DGMKFQYCZXERLX-UHFFFAOYSA-N	Organic acids and derivatives	Carboxylic acids and derivatives	Amino acids, peptides, and analogues

## Sheet: F.l-20d-vs-F.l-30d
ID	Metabolites	VIP	Average(F.l-20d)	Average(F.l-30d)	FoldChange	log2FoldChange	Regulation	p-value	q-value	cid	HMDB	METLIN	Lipidmaps	ChEBI	KEGG	ID Annotation	Annotation	PubChem	CAS	smiles	InChIKey	Super Class	Class	Sub Class
10.16_519.3321n	LysoPC(0:0/18:2)	24.8703	2.4704e+07	1.00962e+07	2.44686	1.29093	Up	0.000428116	0.00196142	83281	HMDB0061700			76084				71768169	27304-12-7	CCCCC\C=C/C\C=C/CCCCCCCC(=O)O[C@H](CO)COP([O-])(=O)OCC[N+](C)(C)C	LSUXCWJOIAWGOU-FTJOPAKQSA-N	Lipids and lipid-like molecules	Glycerophospholipids	Glycerophosphocholines
10.11_477.2851n	LysoPE(18:2/0:0)	19.0065	1.23054e+07	3.98731e+06	3.08613	1.6258	Up	0.000176343	0.000968261	21172	HMDB0011507	62292	LMGP02050011	83058				52925130	85046-18-0	[C@](COP(=O)(O)OCCN)([H])(O)COC(CCCCCCC/C=C\C/C=C\CCCCC)=O	DBHKHNGBVGWQJE-USWSLJGRSA-N	Lipids and lipid-like molecules	Glycerophospholipids	Glycerophosphoethanolamines
0.68_342.1164n	Trehalulose	14.2536	8.71406e+06	4.5226e+06	1.92678	0.946192	Up	9.9185e-09	1.10622e-06	62984	HMDB0039727							13771704	51411-23-5	OCC1OC(O)(COC2OC(CO)C(O)C(O)C2O)C(O)C1O	NMXLJRHBJVMYPD-UHFFFAOYSA-N	Organic oxygen compounds	Organooxygen compounds	Carbohydrates and carbohydrate conjugates
10.15_564.3312m/z	LysoPC(18:2/0:0)	13.5131	8.68542e+06	3.9848e+06	2.17964	1.12409	Up	0.0029638	0.00923367	19838		40300	LMGP01050034					24779467		[C@](COP(=O)([O-])OCC[N+](C)(C)C)([H])(O)COC(/C=C/C=C/CCCCCCCCCCCCC)=O	CLDXAAPENVNFAW-JRMAHNDFSA-N	Lipids and lipid-like molecules	Glycerophospholipids	Glycerophosphocholines
10.68_566.3468m/z	LysoPC(18:1/0:0)	12.6207	7.47243e+06	3.74172e+06	1.99706	0.997879	Up	0.000573242	0.00248893	19887	HMDB0010385	61695	LMGP01050138	86255	C04230	sce00564,sce04148	Glycerophospholipid metabolism|Efferocytosis	53480465		C(OP(OCC[N+](C)(C)C)(=O)[O-])[C@@](O)([H])COC(=O)CCCCCCCCC/C=C\CCCCCC	PZRFVAHZNWPPAC-VBKSFVIKSA-N	Lipids and lipid-like molecules	Glycerophospholipids	Glycerophosphocholines
10.62_479.3015n	LysoPE(18:1/0:0)	12.2036	6.76689e+06	3.38546e+06	1.99881	0.99914	Up	0.000189526	0.00102378	21166	HMDB0011506	40778	LMGP02050004	74971				9547071	89576-29-4	[C@](COP(=O)(O)OCCN)([H])(O)COC(CCCCCCC/C=C\CCCCCCCC)=O	PYVRVRFVLRNJLY-MZMPXXGTSA-N	Lipids and lipid-like molecules	Glycerophospholipids	Glycerophosphoethanolamines
0.68_190.0953n	(2R,6S)-2,6-Diaminoheptanedioic acid	11.0868	5.87399e+06	8.48515e+06	0.692267	-0.5306	Down	1.92845e-06	3.37385e-05	198965	HMDB0242532	352		23673	C00666	sce00300,sce00470	Lysine biosynthesis|D-Amino acid metabolism	865	583-93-7	NC(CCCC(N)C(O)=O)C(O)=O	GMKMEZVLHJARHF-UHFFFAOYSA-N	Organic acids and derivatives	Carboxylic acids and derivatives	Amino acids, peptides, and analogues
2.22_148.0524n	trans-Cinnamic acid	9.34382	3.33274e+06	5.17075e+06	0.644537	-0.633665	Down	2.30963e-06	3.74685e-05	47304	HMDB0000930	310		35697	C10438			444539	140-10-3	OC(=O)\C=C\C1=CC=CC=C1	WBYWAXJHAXSJNI-VOTSOKGWSA-N	Phenylpropanoids and polyketides	Cinnamic acids and derivatives	Cinnamic acids
0.70_195.0505m/z	alpha-L-arabinofuranose	9.02097	567217	2.22322e+06	0.255133	-1.97068	Down	1.32137e-09	2.61999e-07	257346	HMDB0304537	330822		28772				445935		OC[C@@H]1O[C@@H](O)[C@H](O)[C@H]1O	HMFHBZSHGGEWLO-QMKXCQHVSA-N	Organic oxygen compounds	Organooxygen compounds	Carbohydrates and carbohydrate conjugates
0.70_379.0824m/z	Sophoracoumestan A	6.63306	2.06047e+06	1.1346e+06	1.81604	0.860796	Up	2.64829e-06	4.18925e-05	29973		48327	LMPK12090013					14630492		C1(O)C=CC2C3OC4=CC5OC(C)(C)C=CC=5C=C4C=3C(=O)OC=2C=1	JOMJKDWBAPDZIF-UHFFFAOYSA-N	Phenylpropanoids and polyketides	Isoflavonoids	Coumestans
0.71_116.0708m/z	L-2-Amino-5-hydroxypentanoic acid	6.1697	764328	1.54711e+06	0.494035	-1.01731	Down	2.76352e-10	1.23118e-07	56146	HMDB0031658	87840						95562		NC(CCCO)C(O)=O	CZWARROQQFCFJB-UHFFFAOYSA-N	Organic acids and derivatives	Carboxylic acids and derivatives	Amino acids, peptides, and analogues
0.66_129.0425n	(R)-(+)-2-Pyrrolidone-5-carboxylic acid	6.13078	1.7542e+06	2.55407e+06	0.686825	-0.541985	Down	3.85848e-07	1.19955e-05	273976	HMDB0000805	63632			C02237	sce00470	D-Amino acid metabolism	439685	4042-36-8	C1CC(=O)NC1C(=O)O	ODHCTXKNWHHXJC-GSVOUGTGSA-N	Organic acids and derivatives	Carboxylic acids and derivatives	Amino acids, peptides, and analogues
0.77_134.0207n	D-Malic acid	5.7545	665720	1.34574e+06	0.494688	-1.01541	Down	6.10195e-08	4.27017e-06	56040	HMDB0031518	63096		30796	C00497	sce00650	Butanoate metabolism	92824	636-61-3	O[C@H](CC(O)=O)C(O)=O	BJEPYKJPYRNKOW-UWTATZPHSA-N	Organic acids and derivatives	Hydroxy acids and derivatives	Beta hydroxy acids and derivatives
0.69_342.1159n	D-Glucose, 6-O-alpha-D-glucopyranosyl-	5.53306	1.18555e+06	564393	2.10058	1.07079	Up	5.23114e-09	6.66783e-07	212825	HMDB0259486									OCC1OC(OCC(O)C(O)C(O)C(O)C=O)C(O)C(O)C1O	AYRXSINWFIIFAE-UHFFFAOYSA-N	Lipids and lipid-like molecules	Fatty Acyls	Fatty acyl glycosides
0.61_174.1116n	L-Arginine	5.52615	2.5459e+07	2.73254e+07	0.931699	-0.102064	Down	0.245739	0.352085	47071	HMDB0000517	13		16467	C00062	sce00220,sce00261,sce00330,sce00470,sce00970,sce02010,sce04148	Arginine biosynthesis|Monobactam biosynthesis|Arginine and proline metabolism|D-Amino acid metabolism|Aminoacyl-tRNA biosynthesis|ABC transporters|Efferocytosis	6322	74-79-3	N[C@@H](CCCNC(N)=N)C(O)=O	ODKSFYDXXFIFQN-BYPYZUCNSA-N	Organic acids and derivatives	Carboxylic acids and derivatives	Amino acids, peptides, and analogues
0.68_189.0876m/z	N-(gamma-Glutamyl)ethanolamine	5.27445	564984	1.12857e+06	0.500619	-0.998214	Down	1.43535e-10	1.19447e-07	62512	HMDB0039222	93813						10198007	2650-74-0	NC(CCC(=O)NCCO)C(O)=O	DGBJQQBLTDLFMF-UHFFFAOYSA-N	Organic acids and derivatives	Carboxylic acids and derivatives	Amino acids, peptides, and analogues
2.24_119.0737n	Indoline	5.21299	1.06958e+06	1.64201e+06	0.651385	-0.618417	Down	2.42311e-06	3.86075e-05	207808	HMDB0253472	327013		43295				10328		C1CC2=CC=CC=C2N1	LPAGFVYQRIESJQ-UHFFFAOYSA-N	Organoheterocyclic compounds	Indoles and derivatives	Indolines
8.48_311.2230m/z	8R,9R,10S-trihydroxy-6Z-octadecenoic acid	4.99187	829956	140428	5.9102	2.56321	Up	0.00747163	0.0199598	3314			LMFA02000363					44139365		C(CCCC/C=C\[C@@H](O)[C@H](O)[C@@H](O)CCCCCCCC)(=O)O	XADHJHFFBMPQOS-OVXXOIRXSA-N	Lipids and lipid-like molecules	Fatty Acyls	Fatty acids and conjugates
9.89_308.1983n	Methylgingerol	4.78668	1.09615e+06	1.65064e+06	0.664075	-0.590582	Down	0.0021213	0.00710092	54735	HMDB0029852	86546						71391212		CCCCCC(O)CC(=O)CCC1=CC=C(OC)C(OC)=C1	CTGAPJBPSCUFRO-UHFFFAOYSA-N	Benzenoids	Benzene and substituted derivatives	Methoxybenzenes
0.67_617.2416m/z	Met-enkephalinamide	4.55565	2.00502e+06	1.51597e+06	1.32259	0.40337	Up	0.00030709	0.00149727	208597	HMDB0254489							13876428		CSCCC(NC(=O)C(CC1=CC=CC=C1)NC(=O)CNC(=O)CNC(=O)C(N)CC1=CC=C(O)C=C1)C(N)=O	HBDDEVHKKBWEQT-UHFFFAOYSA-N	Organic acids and derivatives	Carboxylic acids and derivatives	Amino acids, peptides, and analogues
0.68_729.2314m/z	Citbismine C	4.23502	511492	143987	3.55234	1.82877	Up	9.65039e-10	2.29615e-07	64524	HMDB0041435	95831		168674				85149847	169055-79-2	COC1=CC2=C(C(O)=C1C1C(OC3=C1C1=C(C(O)=C3)C(=O)C3=C(N1C)C(OC)=C(O)C=C3)C(C)(C)O)C(=O)C1=C(N2C)C(OC)=C(OC)C=C1	BDURUBOYNAVRCF-UHFFFAOYSA-N	Organoheterocyclic compounds	Quinolines and derivatives	Benzoquinolines
5.53_279.9972n	Photinus luciferin	3.94431	1.05781e+07	9.76799e+06	1.08293	0.114944	Up	0.146852	0.230584	274952		65823			C02740			92934	2591-17-5	C1C(N=C(S1)C2=NC3=C(S2)C=C(C=C3)O)C(=O)O	BJGNCJDXODQBOB-SSDOTTSWSA-N	Organic acids and derivatives	Carboxylic acids and derivatives	Amino acids, peptides, and analogues
13.03_409.3096m/z	(25S)-3-oxo-cholest-1,4-dien-26-oic acid	3.66004	80053.2	356411	0.224609	-2.15451	Down	7.50394e-07	1.73671e-05	46516		84901	LMST04030213					52931547		[C@]12(CCC3=CC(=O)C=C[C@]3(C)[C@@]1([H])C[C@@H](C)[C@]1(C)[C@@]([H])([C@@](C)([H])CCC[C@H](C)C(O)=O)CC[C@@]21[H])[H]	RFEZENMTQWRBKP-OQXXJURASA-N	Lipids and lipid-like molecules	Steroids and steroid derivatives	Bile acids, alcohols and derivatives
11.64_520.2685m/z	LysoPS(18:2/0:0)	3.54342	1.01317e+06	650233	1.55816	0.63984	Up	0.0109838	0.027261	22441	HMDB0240604	78838	LMGP03050011					52926279	1218913-82-6	C(O)(=O)[C@@]([H])(N)COP(OC[C@]([H])(O)COC(CCCCCCC/C=C\C/C=C\CCCCC)=O)(=O)O	HLISFLFEEBTXRV-FRZHUQNDSA-N	Lipids and lipid-like molecules	Glycerophospholipids	Glycerophosphoserines
0.60_188.1523n	HMBOA tetrahexose	3.4758	325878	594965	0.547726	-0.868474	Down	5.73248e-05	0.000409184	257365	HMDB0304556							159659		C[N+](C)(C)CCCCC(N)C([O-])=O	MXNRLFUSFKVQSK-UHFFFAOYSA-N	Organic acids and derivatives	Carboxylic acids and derivatives	Amino acids, peptides, and analogues
0.59_132.0898n	D-Ornithine	3.38329	116345	352731	0.329841	-1.60016	Down	2.23245e-07	8.38697e-06	48082	HMDB0003374	6910		16176	C00515	sce00470	D-Amino acid metabolism	71082	348-66-3	NCCC[C@@H](N)C(O)=O	AHLPHDHHMVZTML-SCSAIBSYSA-N	Organic acids and derivatives	Carboxylic acids and derivatives	Amino acids, peptides, and analogues
0.78_268.1039n	2-p-Tolyl-5,6,7,8-tetrahydrobenzo[d]imidazo[2,1-b]thiazole	3.34059	1.01212e+06	753027	1.34406	0.426601	Up	0.00016648	0.000922619	277300		69104			C11571			443278		CC1=CC=C(C=C1)C2=CN3C4=C(CCCC4)SC3=N2	IMUKUMUNZJILCG-UHFFFAOYSA-N	Organoheterocyclic compounds	Azoles	Imidazoles
0.68_192.1057m/z	D,L-Buthionine	3.26474	516327	745172	0.692896	-0.529288	Down	4.67386e-06	6.39119e-05	205509	HMDB0250809							2724716		CCCCSCCC(N)C(O)=O	LAXXPOJCFVMVAX-UHFFFAOYSA-N	Organic acids and derivatives	Carboxylic acids and derivatives	Amino acids, peptides, and analogues
0.68_258.1099m/z	Glutamylglutamine	3.25335	1.86332e+06	2.1466e+06	0.868033	-0.204178	Down	0.00653204	0.0178917	53852	HMDB0028817			141435				10171586	26848-14-6	N[C@@H](CCC(O)=O)C(=O)N[C@@H](CCC(N)=O)C(O)=O	MGHKSHCBDXNTHX-WDSKDSINSA-N	Organic acids and derivatives	Carboxylic acids and derivatives	Amino acids, peptides, and analogues
1.15_164.0474n	2-Hydroxycinnamic acid	3.24475	176096	393861	0.447102	-1.16132	Down	9.88163e-07	2.08316e-05	47967	HMDB0002641	306		18125	C01772	sce00360,sce00999	Phenylalanine metabolism|Biosynthesis of various plant secondary metabolites	637540	614-60-8	OC(=O)\C=C\C1=C(O)C=CC=C1	PMOWTIHVNWZYFI-AATRIKPKSA-N	Phenylpropanoids and polyketides	Cinnamic acids and derivatives	Hydroxycinnamic acids and derivatives
0.73_175.1084m/z	Formyllysine	3.21188	177283	404718	0.43804	-1.19087	Down	0.000117186	0.000693596	206937	HMDB0252452							12679627		NCCCCC(NC=O)C(O)=O	LIEIRDDOGFQXEH-UHFFFAOYSA-N	Organic acids and derivatives	Carboxylic acids and derivatives	Amino acids, peptides, and analogues
10.54_667.3714m/z	Proglumide	3.09677	112082	314666	0.356194	-1.48926	Down	4.45866e-06	6.216e-05	210595	HMDB0256796	43472		32058				4922	6620-60-6	CCCN(CCC)C(=O)C(CCC(O)=O)N=C(O)C1=CC=CC=C1	DGMKFQYCZXERLX-UHFFFAOYSA-N	Organic acids and derivatives	Carboxylic acids and derivatives	Amino acids, peptides, and analogues
0.68_148.0603m/z	N-Acetyl-DL-serine	3.06715	452714	652377	0.693946	-0.527106	Down	1.41786e-06	2.6494e-05	514301		96376						352294	94-14-3	CC(=O)NC(CO)C(=O)O	JJIHLJJYMXLCOY-UHFFFAOYSA-N	Organic acids and derivatives	Carboxylic acids and derivatives	Amino acids, peptides, and analogues
10.13_997.6232m/z	PIM1(19:0/16:0)	3.01314	276275	60946.3	4.5331	2.1805	Up	0.000432313	0.00197811	27511			LMGP15010033					126457401		[C@](COP(O[C@H]1[C@@H](O)[C@@H](O)[C@H](O)[C@@H](O)[C@@H]1O[C@@H]1[C@@H](O)[C@@H](O)[C@H](O)[C@@H](CO)O1)(=O)O)([H])(OC(CCCCCCCCCCCCCCC)=O)COC(CCCCCCCCCCCCCCCCCC)=O	RLFWTEIVPFRSIC-FDQCILPESA-N	Lipids and lipid-like molecules	Glycerophospholipids	Glycerophosphoinositols
10.66_999.6437m/z	PC(22:0/LTE4)	2.92784	295210	88477.4	3.33655	1.73836	Up	0.00106205	0.00412005	240897	HMDB0287797									CCCCCCCCCCCCCCCCCCCCCC(=O)OC[C@H](COP([O-])(=O)OCC[N+](C)(C)C)OC(=O)[C@@H](N)CS[C@H](\C=C\C=C\C=C/C\C=C/CCCCC)[C@@H](O)CCCC(O)=O	JJIPIYFFUROVDC-FXKJKKOYSA-N	Lipids and lipid-like molecules	Glycerophospholipids	Glycerophosphocholines
0.67_147.0523n	5-Hydroxy-4-oxo-L-norvaline	2.90888	242374	417786	0.58014	-0.785527	Down	7.656e-07	1.75156e-05	202120	HMDB0246802							10219513		NC(CC(=O)CO)C(O)=O	FRTKOPTWTJLHNO-UHFFFAOYSA-N	Organic acids and derivatives	Carboxylic acids and derivatives	Amino acids, peptides, and analogues
1.52_155.0815m/z	Hexahydropyrrolo[1,2-a]pyrazine-1,4-dione	2.89034	975468	795656	1.22599	0.29395	Up	1.27101e-05	0.000131106	207519	HMDB0253141	985186						193540		O=C1CNC(=O)C2CCCN12	OWOHLURDBZHNGG-UHFFFAOYSA-N	Organic acids and derivatives	Carboxylic acids and derivatives	Amino acids, peptides, and analogues
11.31_651.3761m/z	Fomentarol D	2.83273	178532	350198	0.509803	-0.971987	Down	7.07122e-06	8.55498e-05	44203			LMST01031229					71734693		C1[C@]2(C)[C@@]3([H])CC[C@]4(C)[C@@]([H])([C@]([H])(C)/C=C/[C@H](C)C(O)(C)C)C[C@H](O[C@H]5[C@H](O)[C@@H](O)[C@H](O)[C@@H](CO)O5)[C@@]4([H])C3=CC(=O)[C@@]2([H])C[C@@H](O)C1	MMWWBXILAPWVEK-SDCDWHJDSA-N	Lipids and lipid-like molecules	Steroids and steroid derivatives	Ergostane steroids
9.10_363.2293m/z	2-chloro-stearic acid	2.76895	150368	341079	0.440859	-1.18161	Down	0.00177142	0.00617402	2451	HMDB0245076		LMFA01090163					13059777		C(Cl)(CCCCCCCCCCCCCCCC)C(=O)O	DQNLLSNNESIVOE-UHFFFAOYSA-N	Lipids and lipid-like molecules	Fatty Acyls	Fatty acids and conjugates
13.59_680.4796m/z	PA(O-16:0/20:5(5Z,8Z,11Z,14Z,17Z))	2.75938	377658	940504	0.401549	-1.31635	Down	0.364732	0.478447	25957		82222	LMGP10020076					52929638		[C@](COP(=O)(O)O)([H])(OC(CCC/C=C\C/C=C\C/C=C\C/C=C\C/C=C\CC)=O)COCCCCCCCCCCCCCCCC	RBERJNRMNNSTCE-YMCHRBLDSA-N	Lipids and lipid-like molecules	Glycerophospholipids	Glycerophosphates
0.77_173.0922m/z	Glycyl-D-proline	2.74226	801970	989378	0.810579	-0.302975	Down	0.00145321	0.00530318	207303	HMDB0252876	4185						44369312	704-15-4	NCC(=O)N1CCCC1C(O)=O	KZNQNBZMBZJQJO-UHFFFAOYSA-N	Organic acids and derivatives	Carboxylic acids and derivatives	Amino acids, peptides, and analogues
0.59_146.1054n	D-Lysine	2.71172	1.84867e+06	2.09934e+06	0.880594	-0.183451	Down	0.050173	0.094845	48090	HMDB0003405	6919		16855	C00739	sce00310,sce00470	Lysine degradation|D-Amino acid metabolism	57449	923-27-3	NCCCC[C@@H](N)C(O)=O	KDXKERNSBIXSRK-RXMQYKEDSA-N	Organic acids and derivatives	Carboxylic acids and derivatives	Amino acids, peptides, and analogues
10.63_339.2889m/z	Japanic acid	2.71058	313831	137889	2.27597	1.18648	Up	0.000696442	0.00291395	2850		35988	LMFA01170036					9543668		C(CCCCCCCCCCCCCCCCCCCC(=O)O)(=O)O	PWLXTFFHCFWCGG-UHFFFAOYSA-N	Lipids and lipid-like molecules	Fatty Acyls	Fatty acids and conjugates
10.11_576.2040m/z	Acrimarine J	2.69823	264146	95400.6	2.76881	1.46927	Up	0.000233264	0.00120364	63563	HMDB0040386	94898		173299				131752805	147395-90-2	COC1=C(C=C2C=CC(=O)OC2=C1)C(C=C(C)C)C1=C(O)C2=C(N(C)C3=C(C=CC(O)=C3OC)C2=O)C2=C1OC(C)(C)C=C2	ZWXOIPZATSFFPY-UHFFFAOYSA-N	Organoheterocyclic compounds	Quinolines and derivatives	Benzoquinolines
12.45_651.4124m/z	Monensin	2.68237	135025	295070	0.457603	-1.12783	Down	5.30283e-05	0.000386241	199071	HMDB0242687							4243		CCC1(CCC(O1)C1(C)CCC2(CC(O)C(C)C(O2)C(C)C(OC)C(C)C(O)=O)O1)C1OC(CC1C)C1OC(O)(CO)C(C)CC1C	GAOZTHIDHYLHMS-UHFFFAOYSA-N	Lipids and lipid-like molecules	Fatty Acyls	Fatty acids and conjugates
368	L-Glutamine	2.59043	634765	3.72222e+06	0.170534	-2.55187	Down	1.1192e-05	0.000118741	47136	HMDB0000641	18		18050	C00064	sce00220,sce00230,sce00240,sce00250,sce00470,sce00630,sce00750,sce00910,sce00970,sce02010	Arginine biosynthesis|Purine metabolism|Pyrimidine metabolism|Alanine, aspartate and glutamate metabolism|D-Amino acid metabolism|Glyoxylate and dicarboxylate metabolism|Vitamin B6 metabolism|Nitrogen metabolism|Aminoacyl-tRNA biosynthesis|ABC transporters	5961	56-85-9	N[C@@H](CCC(N)=O)C(O)=O	ZDXPYRJPNDTMRX-VKHMYHEASA-N	Organic acids and derivatives	Carboxylic acids and derivatives	Amino acids, peptides, and analogues
0.67_556.1651m/z	Hygromycin A	2.58945	369523	523153	0.706339	-0.501568	Down	0.000102466	0.000624065	207660	HMDB0253302									CC(=O)C1OC(OC2=CC=C(C=C(C)C(=O)NC3C(O)C4OCOC4C(O)C3O)C=C2O)C(O)C1O	YQYJSBFKSSDGFO-UHFFFAOYSA-N	Organic oxygen compounds	Organooxygen compounds	Carbohydrates and carbohydrate conjugates
12.84_264.2450n	(±)-(Z)-2-(5-Tetradecenyl)cyclobutanone	2.56362	2.9869e+06	2.6994e+06	1.10651	0.146013	Up	0.122499	0.198276	61081	HMDB0037543	92402		172506				10825540	173074-85-6	CCCCCCCC\C=C/CCCCC1CCC1=O	ITFDRFJPWYWSMZ-KTKRTIGZSA-N	Organic oxygen compounds	Organooxygen compounds	Carbonyl compounds
593	Pseudouridine	2.56144	370074	67273.4	5.50105	2.45971	Up	3.45106e-07	1.11971e-05	47211	HMDB0000767	5734		17802	C02067	sce00240	Pyrimidine metabolism	15047	1445-07-4	OC[C@H]1O[C@H]([C@H](O)[C@@H]1O)C1=CNC(=O)NC1=O	PTJWIQPHWPFNBW-GBNDHIKLSA-N	Nucleosides, nucleotides, and analogues	Nucleoside and nucleotide analogues	Unclassified
3.74_200.0472m/z	(2S)-2-(4-Chloroanilino)propanoic acid	2.50829	3.23523e+06	3.00848e+06	1.07537	0.104833	Up	0.0363569	0.0728157	199214	HMDB0243595							2757760		CC(NC1=CC=C(Cl)C=C1)C(O)=O	LKAFPNQADHUXMM-UHFFFAOYSA-N	Organic acids and derivatives	Carboxylic acids and derivatives	Amino acids, peptides, and analogues
