# Supplementary material for: Study on Enzyme Activity and Metabolomics during Culture of Liquid Spawn of Floccularia luteovirens
Source: J Fungi (Basel). 2024 Aug 29;10(9):618. doi: 10.3390/jof10090618 (PMC11433261; doi:10.3390/jof10090618)
Supplement: Supplementary file 1 [file jof-10-00618-s001.zip › Table S5. Common metabolite heat map.xlsx]

## Sheet: 1
ID	F.l-10d-vs-F.l-20d	F.l-10d-vs-F.l-30d	F.l-20d-vs-F.l-30d	m/z	Retention time (min)	Ion mode	Metabolites	cid	HMDB	METLIN	Lipidmaps	ChEBI	KEGG	ID Annotation	Annotation	PubChem	CAS	smiles	InChIKey	Super Class	Class	Sub Class	level	Score	Fragmentation Score/Total spectrum similarity	Adducts	Formula	Mass Error (ppm)	Average RI	Average(F.l-10d)	Average(F.l-20d)	Average(F.l-30d)	FoldChange(F.l-10d-vs-F.l-20d)	FoldChange(F.l-10d-vs-F.l-30d)	FoldChange(F.l-20d-vs-F.l-30d)	log2FoldChange(F.l-10d-vs-F.l-20d)	log2FoldChange(F.l-10d-vs-F.l-30d)	log2FoldChange(F.l-20d-vs-F.l-30d)	p-value(F.l-10d-vs-F.l-20d)	p-value(F.l-10d-vs-F.l-30d)	p-value(F.l-20d-vs-F.l-30d)	q-value(F.l-10d-vs-F.l-20d)	q-value(F.l-10d-vs-F.l-30d)	q-value(F.l-20d-vs-F.l-30d)	Regulation(F.l-10d-vs-F.l-20d)	Regulation(F.l-10d-vs-F.l-30d)	Regulation(F.l-20d-vs-F.l-30d)	VIP(F.l-10d-vs-F.l-20d)	VIP(F.l-10d-vs-F.l-30d)
10.54_452.2786m/z	1	1	1	452.279	10.5396	LCMS-neg	[3-[2-Aminoethoxy(hydroxy)phosphoryl]oxy-2-hydroxypropyl] hexadecanoate	209928	HMDB0256030									CCCCCCCCCCCCCCCC(=O)OCC(O)COP(O)(=O)OCCN	YVYMBNSKXOXSKW-UHFFFAOYSA-N	Lipids and lipid-like molecules	Glycerophospholipids	Glycerophosphoethanolamines	Level 1	67.6	88.6	M-H	C21H44NO7P	0.757		283855	115720	160980	2.45295	1.76329	0.718845	1.29452	0.818272	-0.476247	0.000826529	0.00490541	0.00373713	0.00203904	0.00847816	0.0111334	Up	Up	Down	2.0464	1.73992
12.15_427.3203m/z	1	1	1	427.32	12.1523	LCMS-pos	Stoloniferone B	44051		84022	LMST01031072					21674176		[C@]12(C[C@H]3O[C@@]43CC=CC(=O)[C@]4(C)[C@@]1([H])[C@H](O)C[C@]1(C)[C@@]([H])([C@@](C)([H])/C=C/[C@H](C)C(C)C)CC[C@@]21[H])[H]	YSRHZXLRKUQZHV-BLGPIUHFSA-N	Lipids and lipid-like molecules	Steroids and steroid derivatives	Ergostane steroids	Level 1	66.4	74.1	M+H	C28H42O3	-0.844347		47107.9	87803.9	125380	0.536513	0.375721	0.700302	-0.898316	-1.41227	-0.513951	6.14875e-05	4.76611e-07	0.00170135	0.000220109	2.84927e-06	0.00597071	Down	Down	Down	1.03827	1.5761
10.62_479.3015n	1	1	1	478.294	10.6229	LCMS-neg	PE(18:1(9Z)/0:0)	21166	HMDB0011506	40778	LMGP02050004	74971				9547071	89576-29-4	[C@](COP(=O)(O)OCCN)([H])(O)COC(CCCCCCC/C=C\CCCCCCCC)=O	PYVRVRFVLRNJLY-MZMPXXGTSA-N	Lipids and lipid-like molecules	Glycerophospholipids	Glycerophosphoethanolamines	Level 1	66.3	96.5	M-H, 2M-H	C23H46NO7P	0.704633		854167	6.76689e+06	3.38546e+06	0.126227	0.252304	1.99881	-2.9859	-1.98676	0.99914	1.36995e-06	3.48219e-09	0.000189526	1.03151e-05	8.69088e-08	0.00102378	Down	Down	Up	12.8927	9.01979
10.68_566.3468m/z	1	1	1	566.347	10.6813	LCMS-neg	PC(18:1(11Z)/0:0)	19887	HMDB0010385	61695	LMGP01050138	86255	C04230	sce00564,sce04148	Glycerophospholipid metabolism|Efferocytosis	53480465		C(OP(OCC[N+](C)(C)C)(=O)[O-])[C@@](O)([H])COC(=O)CCCCCCCCC/C=C\CCCCCC	PZRFVAHZNWPPAC-VBKSFVIKSA-N	Lipids and lipid-like molecules	Glycerophospholipids	Glycerophosphocholines	Level 1	63.8	99.2	M+FA-H	C26H52NO7P	0.869081		1.90408e+06	7.47243e+06	3.74172e+06	0.254814	0.508879	1.99706	-1.97248	-0.974605	0.997879	1.94313e-05	1.10366e-05	0.000573242	8.38579e-05	3.83491e-05	0.00248893	Down	Down	Up	12.3375	7.43876
0.71_116.0708m/z	1	1	1	116.071	0.709667	LCMS-pos	L-2-Amino-5-hydroxypentanoic acid	56146	HMDB0031658	87840						95562		NC(CCCO)C(O)=O	CZWARROQQFCFJB-UHFFFAOYSA-N	Organic acids and derivatives	Carboxylic acids and derivatives	Amino acids, peptides, and analogues	Level 1	60.3	97.7	M+H-H2O	C5H11NO3	1.59823		378094	764328	1.54711e+06	0.494675	0.244387	0.494035	-1.01545	-2.03276	-1.01731	1.72938e-08	1.29128e-12	2.76352e-10	3.90642e-07	1.15214e-09	1.23118e-07	Down	Down	Down	3.34804	6.1887
0.79_191.0191m/z	1	1	1	191.019	0.790717	LCMS-neg	3-Oxoglutaric acid	52438	HMDB0013701	85255						68328	542-05-2	[H]OC(=O)C([H])([H])C(=O)C([H])([H])C(=O)O[H]	OXTNCQMOKLOUAM-UHFFFAOYSA-N	Organic acids and derivatives	Keto acids and derivatives	Short-chain keto acids and derivatives	Level 1	59.8	95.6	M+FA-H	C5H6O5	-3.98025		2.51358e+06	713233	581975	3.52421	4.31906	1.22554	1.8173	2.11072	0.293417	7.9663e-08	3.72129e-08	0.00353413	1.15924e-06	4.40729e-07	0.0106352	Up	Up	Up	7.14555	7.88403
9.89_308.1983n	1	1	1	309.206	9.89468	LCMS-pos	Methylgingerol	54735	HMDB0029852	86546						71391212		CCCCCC(O)CC(=O)CCC1=CC=C(OC)C(OC)=C1	CTGAPJBPSCUFRO-UHFFFAOYSA-N	Benzenoids	Benzene and substituted derivatives	Methoxybenzenes	Level 1	59.6	59.3	M+H, M+Na, M+H-H2O	C18H28O4	-1.39511		387529	1.09615e+06	1.65064e+06	0.353538	0.234776	0.664075	-1.50006	-2.09065	-0.590582	3.12192e-06	1.52353e-06	0.0021213	1.95476e-05	7.32815e-06	0.00710092	Down	Down	Down	4.43127	6.31074
0.68_190.0953n	1	1	1	191.103	0.675967	LCMS-pos	(2R,6S)-2,6-Diaminoheptanedioic acid	198965	HMDB0242532	352		23673	C00666	sce00300,sce00470	Lysine biosynthesis|D-Amino acid metabolism	865	583-93-7	NC(CCCC(N)C(O)=O)C(O)=O	GMKMEZVLHJARHF-UHFFFAOYSA-N	Organic acids and derivatives	Carboxylic acids and derivatives	Amino acids, peptides, and analogues	Level 1	59.5	91.9	M+H, M+Na, M+K	C7H14N2O4	-0.519477		4.64473e+06	5.87399e+06	8.48515e+06	0.790729	0.547396	0.692267	-0.338744	-0.869344	-0.5306	0.00361141	1.24179e-07	1.92845e-06	0.00736101	9.99397e-07	3.37385e-05	Down	Down	Down	5.38991	11.0673
11.37_296.2352n	1	1	1	295.228	11.3721	LCMS-neg	9(10)-EpOME	2992	HMDB0004701		LMFA02000037	34494	C14825			6246154		C(CCCCCCCC1OC1C/C=C\CCCCC)(=O)O	FBUKMFOXMZRGRB-YFHOEESVSA-N	Lipids and lipid-like molecules	Fatty Acyls	Fatty acids and conjugates	Level 2	59.5	4.96	M-H, M+FA-H	C18H32O3	0.280426		460388	246357	335348	1.86878	1.37287	0.73463	0.902101	0.457191	-0.444909	0.000679067	0.0373497	0.0356165	0.00171521	0.0540118	0.0716546	Up	Up	Down	2.30965	1.5521
0.68_565.0480m/z	1	1	1	565.048	0.682283	LCMS-neg	UDP-D-galactose	258292		3599			C00052	sce00052,sce00520	Galactose metabolism|Amino sugar and nucleotide sugar metabolism	6857410	2956-16-3	C1=CN(C(=O)NC1=O)C2C(C(C(O2)COP(=O)(O)OP(=O)(O)OC3C(C(C(C(O3)CO)O)O)O)O)O	HSCJRCZFDFQWRP-LNYDKVEPSA-N	Nucleosides, nucleotides, and analogues	Pyrimidine nucleotides	Pyrimidine nucleotide sugars	Level 1	59	94.7	M-H	C15H24N2O17P2	0.403149		51539.1	121445	159556	0.424383	0.323016	0.761144	-1.23656	-1.63032	-0.393759	5.66138e-08	1.40918e-10	0.00011984	9.05615e-07	1.09334e-08	0.000706666	Down	Down	Down	1.41742	1.87654
0.70_195.0505m/z	1	1	1	195.05	0.698217	LCMS-neg	alpha-L-arabinofuranose	257346	HMDB0304537	330822		28772				445935		OC[C@@H]1O[C@@H](O)[C@H](O)[C@H]1O	HMFHBZSHGGEWLO-QMKXCQHVSA-N	Organic oxygen compounds	Organooxygen compounds	Carbohydrates and carbohydrate conjugates	Level 1	58.9	91	M+FA-H	C5H10O5	-3.58775		1.55082e+06	567217	2.22322e+06	2.73409	0.697554	0.255133	1.45106	-0.519622	-1.97068	2.05876e-07	5.00751e-05	1.32137e-09	2.39339e-06	0.000138864	2.61999e-07	Up	Down	Down	5.28404	4.48965
1.11_191.0191m/z	1	1	1	191.019	1.10972	LCMS-neg	dehydroascorbate (bicyclic form)	257140	HMDB0304326							14159508		OC1COC2(O)C1OC(=O)C2(O)O	QPPOKIPSRPKDEM-UHFFFAOYSA-N	Organoheterocyclic compounds	Furofurans	Isosorbides	Level 1	58.6	82.4	M-H	C6H8O7	-3.20783		2.34087e+06	572125	451276	4.09153	5.18722	1.26779	2.03264	2.37496	0.342321	7.97479e-06	4.36804e-06	0.000521159	4.14294e-05	1.7536e-05	0.00229915	Up	Up	Up	6.95491	7.66976
12.37_308.2347n	1	1	1	309.242	12.3729	LCMS-pos	11-(3-methyl-5-propylfuran-2-yl)-undecanoic acid	2631	HMDB0061646		LMFA01150018					71339239	116627-49-7	CCCC1=CC(C)=C(CCCCCCCCCCC(=O)O)O1	XZOBJEOEOJXQBF-UHFFFAOYSA-N	Lipids and lipid-like molecules	Fatty Acyls	Fatty acids and conjugates	Level 1	58.6	82	M+H, M+Na	C19H32O3	-1.44335		27583	155189	81133	0.177738	0.339973	1.91277	-2.49217	-1.55651	0.935665	0.00220322	0.000815555	0.0429219	0.00477431	0.0016709	0.0837551	Down	Down	Up	1.72817	1.20093
0.77_173.0922m/z	1	1	1	173.092	0.765767	LCMS-pos	Glycyl-D-proline	207303	HMDB0252876	4185						44369312	704-15-4	NCC(=O)N1CCCC1C(O)=O	KZNQNBZMBZJQJO-UHFFFAOYSA-N	Organic acids and derivatives	Carboxylic acids and derivatives	Amino acids, peptides, and analogues	Level 1	58.4	78.4	M+H	C7H12N2O3	0.67111		656872	801970	989378	0.819073	0.663924	0.810579	-0.287936	-0.590911	-0.302975	0.00124622	8.14163e-06	0.00145321	0.00291848	2.96562e-05	0.00530318	Down	Down	Down	1.90235	3.21537
8.47_335.2187m/z	1	1	1	335.219	8.47323	LCMS-pos	Sterebin B	59220	HMDB0035338							131751710		CC(=O)OC1C(O)C(C)(O)C(\C=C\C(C)=O)C2(C)CCCC(C)(C)C12	BNOWPELKBYSHKU-CMDGGOBGSA-N	Lipids and lipid-like molecules	Prenol lipids	Sesquiterpenoids	Level 1	58.4	47.8	M+H-H2O	C20H32O5	-8.41837		143765	63398.5	9076.99	2.26763	15.8384	6.98453	1.18119	3.98535	2.80416	0.00799815	3.06491e-05	0.00564939	0.0149452	9.10795e-05	0.0159263	Up	Up	Up	1.30732	2.01797
0.59_130.0863m/z	1	1	1	130.086	0.588967	LCMS-pos	D-Pipecolic acid	48641	HMDB0005960	58337		41582				736316	1723-00-8	OC(=O)[C@H]1CCCCN1	HXEACLLIILLPRG-RXMQYKEDSA-N	Organic acids and derivatives	Carboxylic acids and derivatives	Amino acids, peptides, and analogues	Level 3	57.9	96.8	M+H	C6H11NO2	0.203776		785992	896148	1.01727e+06	0.877078	0.772652	0.880938	-0.189223	-0.37211	-0.182887	0.0409129	0.00203346	0.0483115	0.0643819	0.0037878	0.0921559	Down	Down	Down	1.44616	2.46774
0.66_162.1124m/z	1	1	1	162.112	0.66055	LCMS-pos	L-Carnitine	266280		34532			C15025			10917	6645-46-1	C[N+](C)(C)CC(CC(=O)[O-])O	PHIQHXFUZVPYII-ZCFIWIBFSA-N	Organic nitrogen compounds	Organonitrogen compounds	Quaternary ammonium salts	Level 1	57.8	89.6	M+H	C7H15NO3	-0.452445		809190	948884	1.09191e+06	0.85278	0.74108	0.869017	-0.229754	-0.432298	-0.202544	0.0110754	0.000444981	0.0262505	0.0200854	0.000965433	0.0564725	Down	Down	Down	1.74101	2.791
0.59_132.0898n	1	1	1	133.097	0.588967	LCMS-pos	D-Ornithine	48082	HMDB0003374	6910		16176	C00515	sce00470	D-Amino acid metabolism	71082	348-66-3	NCCC[C@@H](N)C(O)=O	AHLPHDHHMVZTML-SCSAIBSYSA-N	Organic acids and derivatives	Carboxylic acids and derivatives	Amino acids, peptides, and analogues	Level 1	57.6	86.8	M+H-H2O, M+H	C5H12N2O2	-0.247832		72572	116345	352731	0.623766	0.205743	0.329841	-0.680924	-2.28108	-1.60016	0.000110473	5.54276e-08	2.23245e-07	0.00035669	5.86772e-07	8.38697e-06	Down	Down	Down	1.06854	2.99814
10.15_564.3312m/z	1	1	1	564.331	10.1495	LCMS-neg	PC(18:2(2E,4E)/0:0)	19838		40300	LMGP01050034					24779467		[C@](COP(=O)([O-])OCC[N+](C)(C)C)([H])(O)COC(/C=C/C=C/CCCCCCCCCCCCC)=O	CLDXAAPENVNFAW-JRMAHNDFSA-N	Lipids and lipid-like molecules	Glycerophospholipids	Glycerophosphocholines	Level 3	57.6	90.7	M+FA-H	C26H50NO7P	1.03298		1.40638e+06	8.68542e+06	3.9848e+06	0.161924	0.352937	2.17964	-2.62661	-1.50252	1.12409	0.000107147	1.46123e-06	0.0029638	0.000348911	7.09542e-06	0.00923367	Down	Down	Up	13.8829	8.95874
11.64_520.2685m/z	1	1	1	520.269	11.6378	LCMS-neg	PS(18:2(9Z,12Z)/0:0)	22441	HMDB0240604	78838	LMGP03050011					52926279	1218913-82-6	C(O)(=O)[C@@]([H])(N)COP(OC[C@]([H])(O)COC(CCCCCCC/C=C\C/C=C\CCCCC)=O)(=O)O	HLISFLFEEBTXRV-FRZHUQNDSA-N	Lipids and lipid-like molecules	Glycerophospholipids	Glycerophosphoserines	Level 3	57.6	91	M-H	C24H44NO9P	0.808479		253611	1.01317e+06	650233	0.250315	0.390031	1.55816	-1.99818	-1.35834	0.63984	6.93198e-05	3.75281e-08	0.0109838	0.000244674	4.42039e-07	0.027261	Down	Down	Up	4.47714	3.56466
13.05_314.2242n	1	1	1	315.231	13.046	LCMS-pos	Methyl retinoate	208702	HMDB0254612							92106		COC(=O)C=C(C)C=CC=C(C)C=CC1=C(C)CCCC1(C)C	SREQLAJQLXPNMC-UHFFFAOYSA-N	Lipids and lipid-like molecules	Prenol lipids	Retinoids	Level 2	57	12.9	M+H, M+NH4	C21H30O2	-1.19807		144385	443448	552183	0.325597	0.261481	0.803082	-1.61884	-1.93522	-0.316381	7.43487e-06	3.95426e-07	0.0485881	3.90221e-05	2.47158e-06	0.0925352	Down	Down	Down	2.86542	3.59751
10.11_477.2851n	1	1	1	478.292	10.1149	LCMS-pos	PE(18:2(9Z,12Z)/0:0)	21172	HMDB0011507	62292	LMGP02050011	83058				52925130	85046-18-0	[C@](COP(=O)(O)OCCN)([H])(O)COC(CCCCCCC/C=C\C/C=C\CCCCC)=O	DBHKHNGBVGWQJE-USWSLJGRSA-N	Lipids and lipid-like molecules	Glycerophospholipids	Glycerophosphoethanolamines	Level 3	56.9	86.6	M+H-H2O, M+Na, M+H	C23H44NO7P	-1.01027		2.21972e+06	1.23054e+07	3.98731e+06	0.180386	0.556696	3.08613	-2.47084	-0.845039	1.6258	3.71611e-05	1.16072e-05	0.000176343	0.000145426	4.00641e-05	0.000968261	Down	Down	Up	16.4153	7.3346
11.34_620.3556n	1	1	1	621.363	11.3381	LCMS-pos	Physagulin D	64159	HMDB0041049							73093474	146713-92-0	CC(C1CCC2C3CC=C4CC(CC(O)C4(C)C3CCC12C)OC1OC(CO)C(O)C(O)C1O)C1CC(C)=C(CO)C(=O)O1	KRHHFPJGGBLAAH-UHFFFAOYSA-N	Lipids and lipid-like molecules	Steroids and steroid derivatives	Steroid lactones	Level 3	56.3	85.2	M+H, M+NH4	C34H52O10	-0.756586		6487.24	49282.2	103716	0.131634	0.0625481	0.475165	-2.92539	-3.99889	-1.0735	1.33062e-05	8.32984e-09	3.12378e-05	6.15155e-05	1.54839e-07	0.000251665	Down	Down	Down	1.07954	1.77337
10.16_519.3321n	1	1	1	520.339	10.155	LCMS-pos	LysoPC(0:0/18:2(9Z,12Z))	83281	HMDB0061700			76084				71768169	27304-12-7	CCCCC\C=C/C\C=C/CCCCCCCC(=O)O[C@H](CO)COP([O-])(=O)OCC[N+](C)(C)C	LSUXCWJOIAWGOU-FTJOPAKQSA-N	Lipids and lipid-like molecules	Glycerophospholipids	Glycerophosphocholines	Level 3	56.2	82.9	M+H, M+K, M+Na, M+H-H2O	C26H50NO7P	-0.844594		2.77096e+06	2.4704e+07	1.00962e+07	0.112167	0.274456	2.44686	-3.15628	-1.86535	1.29093	1.24545e-05	1.34108e-06	0.000428116	5.87188e-05	6.62923e-06	0.00196142	Down	Down	Up	24.5047	15.1338
9.33_309.2074m/z	1	1	1	309.207	9.33485	LCMS-neg	9H-12(13)-EpODE	2980		36027	LMFA02000020					16061054		C(CCCCCCC[C@H](O)/C=C/[C@H]1O[C@H]1C/C=C\CC)(=O)O	MGYJEJUWQRJNBN-OADLNGDBSA-N	Lipids and lipid-like molecules	Fatty Acyls	Fatty acids and conjugates	Level 1	56.1	63.9	M-H	C18H30O4	0.947615		23400.9	72252.2	123925	0.323878	0.188831	0.583032	-1.62648	-2.40483	-0.778353	0.000143632	1.64369e-07	0.000777829	0.000446145	1.23762e-06	0.00319088	Down	Down	Down	1.13337	1.7946
0.68_342.1164n	1	1	1	387.115	0.682283	LCMS-neg	Trehalulose	62984	HMDB0039727							13771704	51411-23-5	OCC1OC(O)(COC2OC(CO)C(O)C(O)C2O)C(O)C1O	NMXLJRHBJVMYPD-UHFFFAOYSA-N	Organic oxygen compounds	Organooxygen compounds	Carbohydrates and carbohydrate conjugates	Level 1	55.9	59.6	M+FA-H, 2M-H, M-H	C12H22O11	0.430922		9.54554e+06	8.71406e+06	4.5226e+06	1.09542	2.11063	1.92678	0.131482	1.07767	0.946192	0.00215118	2.57689e-10	9.9185e-09	0.00468143	1.4908e-08	1.10622e-06	Up	Up	Up	4.35635	12.7929
3.74_200.0472m/z	1	1	1	200.047	3.73788	LCMS-pos	(2S)-2-(4-Chloroanilino)propanoic acid	199214	HMDB0243595							2757760		CC(NC1=CC=C(Cl)C=C1)C(O)=O	LKAFPNQADHUXMM-UHFFFAOYSA-N	Organic acids and derivatives	Carboxylic acids and derivatives	Amino acids, peptides, and analogues	Level 1	55.9	88.7	M+H	C9H10ClNO2	-0.206233		3.41561e+06	3.23523e+06	3.00848e+06	1.05576	1.13533	1.07537	0.0782758	0.183109	0.104833	0.0071686	0.00124396	0.0363569	0.0135728	0.00243404	0.0728157	Up	Up	Up	1.99297	3.27015
13.15_427.3202m/z	1	1	1	427.32	13.1495	LCMS-pos	Fomentarol A	44201			LMST01031227					71734607		C1[C@]2(C)C3=CC[C@]4(C)[C@@]([H])([C@]([H])(C)/C=C/[C@H](C)C(C)C)CC[C@@]4(O)C3=C[C@@H](O)[C@@]2(O)C[C@@H](O)C1	UINOLJHENPVVMP-STGSRIEASA-N	Lipids and lipid-like molecules	Steroids and steroid derivatives	Ergostane steroids	Level 3	55.7	82.4	M+H-H2O	C28H44O4	-0.987632		76196.1	181349	256196	0.420163	0.297413	0.707851	-1.25098	-1.74946	-0.498483	7.17248e-05	1.09831e-05	0.0180231	0.000250231	3.82132e-05	0.0416071	Down	Down	Down	1.65556	2.34485
12.80_315.2315m/z	1	1	1	315.231	12.796	LCMS-pos	9(Z),11(E),13(E)-Octadecatrienoic Acid methyl ester	267212		45017						21718552	4175-47-7	CCCCC=CC=CC=CCCCCCCCC(=O)OC	KOJYENXGDXRGDK-ZUGARUELSA-N	Lipids and lipid-like molecules	Fatty Acyls	Lineolic acids and derivatives	Level 2	55.3	8	M+Na	C19H32O2	6.85195		110478	353847	504082	0.312219	0.219167	0.701964	-1.67937	-2.1899	-0.510532	5.89805e-05	3.41623e-07	0.0121063	0.000212531	2.2128e-06	0.0296755	Down	Down	Down	2.53503	3.53484
0.60_188.1523n	1	1	1	189.16	0.599367	LCMS-pos	HMBOA tetrahexose	257365	HMDB0304556							159659		C[N+](C)(C)CCCCC(N)C([O-])=O	MXNRLFUSFKVQSK-UHFFFAOYSA-N	Organic acids and derivatives	Carboxylic acids and derivatives	Amino acids, peptides, and analogues	Level 1	54.3	62.8	M+H, M+K	C9H20N2O2	-0.713312		66229.8	325878	594965	0.203235	0.111317	0.547726	-2.29878	-3.16725	-0.868474	1.06322e-07	4.64162e-08	5.73248e-05	1.42775e-06	5.16073e-07	0.000409184	Down	Down	Down	2.74006	4.12778
0.75_128.0707m/z	1	1	1	128.071	0.748267	LCMS-pos	Allysine	47480	HMDB0001263	63455		17917	C04076	sce00300,sce00310	Lysine biosynthesis|Lysine degradation	160603	6665-12-9	N[C@@H](CCCC=O)C(O)=O	GFXYTQPNNXGICT-YFKPBYRVSA-N	Organic acids and derivatives	Carboxylic acids and derivatives	Amino acids, peptides, and analogues	Level 1	54	62.3	M+H-H2O	C6H11NO3	0.750635		121742	229195	256133	0.531173	0.475308	0.894827	-0.912746	-1.07307	-0.160319	3.19328e-11	4.36436e-12	0.000271785	8.03875e-09	1.3906e-09	0.00135756	Down	Down	Down	1.76997	2.09339
13.05_333.2419m/z	1	1	1	333.242	13.046	LCMS-pos	9-deoxy-9-methylene-PGE2	3681		36129	LMFA03010058					5283059	61263-32-9	[C@H]1(/C=C/[C@@H](O)CCCCC)[C@H](O)CC(=C)[C@@H]1C/C=C\CCCC(=O)O	VKEJXDXJUFQESA-DLMPNJEASA-N	Lipids and lipid-like molecules	Fatty Acyls	Fatty acids and conjugates	Level 3	53.8	74.5	M+H-H2O	C21H34O4	-1.61256		71031.3	206269	282148	0.344362	0.251752	0.731069	-1.538	-1.98992	-0.451921	4.13518e-05	6.34971e-07	0.0179773	0.000158864	3.60861e-06	0.0415282	Down	Down	Down	1.89686	2.58255
13.03_409.3096m/z	1	1	1	409.31	13.0258	LCMS-pos	(25S)-3-oxo-cholest-1,4-dien-26-oic acid	46516		84901	LMST04030213					52931547		[C@]12(CCC3=CC(=O)C=C[C@]3(C)[C@@]1([H])C[C@@H](C)[C@]1(C)[C@@]([H])([C@@](C)([H])CCC[C@H](C)C(O)=O)CC[C@@]21[H])[H]	RFEZENMTQWRBKP-OQXXJURASA-N	Lipids and lipid-like molecules	Steroids and steroid derivatives	Bile acids, alcohols and derivatives	Level 2	53.7	0	M+H-H2O	C28H42O3	-1.2096		24831.5	80053.2	356411	0.310187	0.0696708	0.224609	-1.68879	-3.8433	-2.15451	0.00010045	8.0507e-08	7.50394e-07	0.000331336	7.5613e-07	1.73671e-05	Down	Down	Down	1.19541	3.25045
1.15_164.0474n	1	1	1	165.055	1.15248	LCMS-pos	2-Hydroxycinnamic acid	47967	HMDB0002641	306		18125	C01772	sce00360,sce00999	Phenylalanine metabolism|Biosynthesis of various plant secondary metabolites	637540	614-60-8	OC(=O)\C=C\C1=C(O)C=CC=C1	PMOWTIHVNWZYFI-AATRIKPKSA-N	Phenylpropanoids and polyketides	Cinnamic acids and derivatives	Hydroxycinnamic acids and derivatives	Level 3	53.6	71	M+H, M+H-H2O	C9H8O3	0.464846		87273.5	176096	393861	0.495601	0.221584	0.447102	-1.01275	-2.17407	-1.16132	8.79661e-09	3.38746e-08	9.88163e-07	2.38707e-07	4.07066e-07	2.08316e-05	Down	Down	Down	1.60395	3.1484
0.68_192.1057m/z	1	1	1	192.106	0.675967	LCMS-pos	D,L-Buthionine	205509	HMDB0250809							2724716		CCCCSCCC(N)C(O)=O	LAXXPOJCFVMVAX-UHFFFAOYSA-N	Organic acids and derivatives	Carboxylic acids and derivatives	Amino acids, peptides, and analogues	Level 3	53.6	76.5	M+H	C8H17NO2S	2.28067		406480	516327	745172	0.787253	0.545485	0.692896	-0.345101	-0.87439	-0.529288	0.00317395	1.07411e-07	4.67386e-06	0.0065783	9.14918e-07	6.39119e-05	Down	Down	Down	1.61942	3.28831
9.09_323.1867m/z	1	1	1	323.187	9.08575	LCMS-neg	Panaxytriol	6007	HMDB0031928	36484	LMFA05000027		C16792			93484	87005-03-6	C(O)(C=C)C#CC#CCC(O)C(O)CCCCCCC	RDIMTXDFGHNINN-UHFFFAOYSA-N	Lipids and lipid-like molecules	Fatty Acyls	Fatty alcohols	Level 2	53.3	0	M+FA-H	C17H26O3	1.03143		14916.5	81768.7	134496	0.182423	0.110907	0.607965	-2.45464	-3.17258	-0.717939	0.000216288	9.47516e-06	0.0176681	0.000631179	3.37831e-05	0.0409729	Down	Down	Down	1.32711	1.9268
0.62_189.1345m/z	1	1	1	189.135	0.62	LCMS-pos	L-Targinine	54374	HMDB0029416			28229	C03884			132862	17035-90-4	CNC(=N)NCCC[C@H](N)C(O)=O	NTNWOCRCBQPEKQ-YFKPBYRVSA-N	Organic acids and derivatives	Carboxylic acids and derivatives	Amino acids, peptides, and analogues	Level 1	53.2	66.9	M+H	C7H16N4O2	-0.47186		66357.5	157423	216256	0.421524	0.306847	0.727948	-1.24631	-1.70441	-0.458094	3.44218e-08	1.35355e-08	0.000129233	6.32996e-07	2.15662e-07	0.000746333	Down	Down	Down	1.61922	2.19376
0.68_189.0876m/z	1	1	1	189.088	0.682283	LCMS-neg	N-(gamma-Glutamyl)ethanolamine	62512	HMDB0039222	93813						10198007	2650-74-0	NC(CCC(=O)NCCO)C(O)=O	DGBJQQBLTDLFMF-UHFFFAOYSA-N	Organic acids and derivatives	Carboxylic acids and derivatives	Amino acids, peptides, and analogues	Level 3	53.2	77.7	M-H	C7H14N2O4	-2.62318		428001	564984	1.12857e+06	0.757546	0.379242	0.500619	-0.400594	-1.39881	-0.998214	1.04226e-07	7.6709e-12	1.43535e-10	1.42472e-06	1.52097e-09	1.19447e-07	Down	Down	Down	1.98434	4.78521
10.49_653.3917m/z	1	1	1	653.392	10.491	LCMS-neg	Torvoside G	55156	HMDB0030337							4290702	184777-22-8	COC1(CCC(C)COC2OC(CO)C(O)C(O)C2O)OC2CC3C4CCC5CC(=O)CCC5(C)C4CCC3(C)C2C1C	BDENGJXHUIIQRH-UHFFFAOYSA-N	Lipids and lipid-like molecules	Steroids and steroid derivatives	Steroidal glycosides	Level 3	53	69.2	M+FA-H	C34H56O9	1.77487		8651.38	60857.9	133313	0.142157	0.0648954	0.456505	-2.81444	-3.94574	-1.1313	3.25045e-06	8.91891e-08	4.9734e-05	2.01054e-05	7.97784e-07	0.000365981	Down	Down	Down	1.20799	2.00315
10.63_339.2889m/z	1	1	1	339.289	10.6326	LCMS-pos	Japanic acid	2850		35988	LMFA01170036					9543668		C(CCCCCCCCCCCCCCCCCCCC(=O)O)(=O)O	PWLXTFFHCFWCGG-UHFFFAOYSA-N	Lipids and lipid-like molecules	Fatty Acyls	Fatty acids and conjugates	Level 3	52.8	69.3	M+H-H2O	C21H40O4	-1.34404		35636.8	313831	137889	0.113554	0.258445	2.27597	-3.13855	-1.95207	1.18648	1.63699e-05	1.68357e-08	0.000696442	7.25767e-05	2.54277e-07	0.00291395	Down	Down	Up	2.76419	1.81087
1.07_259.1288m/z	1	1	1	259.129	1.06967	LCMS-pos	(2S,2'S)-Pyrosaccharopine	62040	HMDB0038676	93331		173839				131752421	38495-84-0	NC(CCCCN1C(CCC1=O)C(O)=O)C(O)=O	KZGLERZNBKMMPP-UHFFFAOYSA-N	Organic acids and derivatives	Carboxylic acids and derivatives	Amino acids, peptides, and analogues	Level 3	51.8	60.8	M+H	C11H18N2O5	-0.0458159		12174.4	101985	212111	0.119375	0.0573962	0.480808	-3.06643	-4.1229	-1.05647	3.12383e-09	1.00276e-08	5.31414e-06	1.26692e-07	1.75433e-07	6.93434e-05	Down	Down	Down	1.61727	2.54193
2.24_119.0737n	1	1	1	120.081	2.23583	LCMS-pos	Indoline	207808	HMDB0253472	327013		43295				10328		C1CC2=CC=CC=C2N1	LPAGFVYQRIESJQ-UHFFFAOYSA-N	Organoheterocyclic compounds	Indoles and derivatives	Indolines	Level 3	51.7	68.7	M+, M+H	C8H9N	1.32587		802003	1.06958e+06	1.64201e+06	0.749828	0.488427	0.651385	-0.415367	-1.03378	-0.618417	0.000119376	7.61062e-08	2.42311e-06	0.000379725	7.22402e-07	3.86075e-05	Down	Down	Down	2.65392	5.19359
0.68_357.1040m/z	1	1	1	357.104	0.682283	LCMS-neg	Galactose-beta-1,4-xylose	51460	HMDB0011677	62416		145637				53481024		OC[C@H]1O[C@@H](O[C@@H]2CO[C@@H](O)[C@H](O)[C@H]2O)[C@H](O)[C@@H](O)[C@H]1O	VCTBNHVCBSUQPG-YOUNRWHRSA-N	Organic oxygen compounds	Organooxygen compounds	Carbohydrates and carbohydrate conjugates	Level 1	50.9	49.2	M+FA-H	C11H20O10	0.595248		83566.7	124476	162368	0.671348	0.514675	0.76663	-0.574868	-0.958265	-0.383397	3.53507e-08	1.19354e-08	2.33425e-05	6.32996e-07	1.97211e-07	0.0002027	Down	Down	Down	1.0795	1.59111
0.67_147.0523n	1	1	1	146.045	0.665733	LCMS-neg	5-Hydroxy-4-oxo-L-norvaline	202120	HMDB0246802							10219513		NC(CC(=O)CO)C(O)=O	FRTKOPTWTJLHNO-UHFFFAOYSA-N	Organic acids and derivatives	Carboxylic acids and derivatives	Amino acids, peptides, and analogues	Level 1	50.6	61.8	M-H, 2M-H	C5H9NO4	-5.54885		289421	242374	417786	1.19411	0.692749	0.58014	0.255932	-0.529595	-0.785527	0.00199244	1.56021e-05	7.656e-07	0.00437872	5.18954e-05	1.75156e-05	Up	Down	Down	1.03261	1.97627
0.77_100.0526n	1	1	1	118.086	0.765767	LCMS-pos	Allyl acetic acid	517	HMDB0031602	34698	LMFA01030007	35936				61138	591-80-0	C=CCCC(=O)O	HVAMZGADVCBITI-UHFFFAOYSA-N	Lipids and lipid-like molecules	Fatty Acyls	Fatty acids and conjugates	Level 3	49.8	56.6	M+H-H2O, M+NH4	C5H8O2	1.98764		370666	618069	540363	0.599717	0.685959	1.1438	-0.737647	-0.543807	0.19384	7.5145e-07	2.7167e-06	0.00151569	6.54128e-06	1.16862e-05	0.00545864	Down	Down	Up	2.65237	2.29994
11.31_651.3761m/z	1	1	1	651.376	11.3062	LCMS-neg	Fomentarol D	44203			LMST01031229					71734693		C1[C@]2(C)[C@@]3([H])CC[C@]4(C)[C@@]([H])([C@]([H])(C)/C=C/[C@H](C)C(O)(C)C)C[C@H](O[C@H]5[C@H](O)[C@@H](O)[C@H](O)[C@@H](CO)O5)[C@@]4([H])C3=CC(=O)[C@@]2([H])C[C@@H](O)C1	MMWWBXILAPWVEK-SDCDWHJDSA-N	Lipids and lipid-like molecules	Steroids and steroid derivatives	Ergostane steroids	Level 3	49.8	56.2	M+FA-H	C34H54O9	1.77407		16494	178532	350198	0.092387	0.0470992	0.509803	-3.43617	-4.40815	-0.971987	2.84237e-08	3.15562e-09	7.07122e-06	5.60465e-07	7.97563e-08	8.55498e-05	Down	Down	Down	2.16398	3.29213
11.63_491.3382m/z	1	1	1	491.338	11.6252	LCMS-neg	13'-Carboxy-gamma-tocopherol	52042	HMDB0012557			168306				53481463		C[C@H](CCC[C@H](C)CCC[C@]1(C)CCC2=C(O1)C(C)=C(C)C(O)=C2)CCCC(C)C(O)=O	WPZHQZIUOXUCOK-PXUFRVCMSA-N	Lipids and lipid-like molecules	Prenol lipids	Quinone and hydroquinone lipids	Level 2	48.3	28.6	M+FA-H	C28H46O4	0.902337		91885.2	196158	240492	0.468424	0.382071	0.815653	-1.09411	-1.38809	-0.293973	1.1781e-05	5.84918e-09	0.00977817	5.64382e-05	1.1929e-07	0.0248741	Down	Down	Down	1.68291	2.19262
9.07_325.2023m/z	1	1	1	325.202	9.06592	LCMS-neg	Dihydropanaxacol	6371	HMDB0032675	88614	LMFA05000651					11778432	113122-25-1	CCCCCCCC(C(CC#CC#CC(O)CC)O)O	ZEWGSHDZCDJZJF-UHFFFAOYSA-N	Lipids and lipid-like molecules	Fatty Acyls	Fatty alcohols	Level 2	46.5	23.5	M+FA-H	C17H28O3	1.03048		17859.5	76589.8	124949	0.233184	0.142934	0.612967	-2.10046	-2.80658	-0.706118	1.07161e-05	6.80276e-07	0.00228548	5.23912e-05	3.8295e-06	0.00746283	Down	Down	Down	1.2747	1.84663
0.66_329.1929m/z	1	1	1	329.193	0.66055	LCMS-pos	Glycylprolylarginine	207258	HMDB0252828							21525054		NCC(=O)N1CCCC1C(=O)NC(CCCNC(N)=N)C(O)=O	JYPCXBJRLBHWME-UHFFFAOYSA-N	Organic acids and derivatives	Carboxylic acids and derivatives	Amino acids, peptides, and analogues	Level 4	46	39.6	M+H	C13H24N6O4	-0.961116		232213	139640	68016.5	1.66294	3.41407	2.05303	0.73374	1.77149	1.03775	6.43641e-05	2.82619e-07	1.70751e-07	0.000229257	1.89956e-06	7.16954e-06	Up	Up	Up	1.53647	2.27837
11.68_649.3608m/z	1	1	1	649.361	11.6802	LCMS-neg	Esculentoside E	58629	HMDB0034635	90098						53462068	65649-36-7	CC1(CCC2(CCC3(C)C(=CCC4C5(C)CC(O)C(OC6OCC(O)C(O)C6O)C(C)(CO)C5CCC34C)C2C1)C(O)=O)C(O)=O	UERRXLUEVHKNBY-UHFFFAOYSA-N	Lipids and lipid-like molecules	Prenol lipids	Triterpenoids	Level 4	45.6	38.8	M-H	C35H54O11	2.24958		3311.65	62695.7	126159	0.0528209	0.0262498	0.496959	-4.24275	-5.25155	-1.0088	6.38265e-08	2.77208e-11	5.83228e-07	9.81883e-07	3.95743e-09	1.54188e-05	Down	Down	Down	1.30569	2.00354
12.58_256.2631m/z	1	1	1	256.263	12.5796	LCMS-pos	2-hexadecenal	6554	HMDB0060482	75364	LMFA06000089	17585	C06123			5280541		C(CCCCCC)CCCCCC/C=C/C([H])=O	KLJFYXOVGVXZKT-CCEZHUSRSA-N	Lipids and lipid-like molecules	Fatty Acyls	Fatty aldehydes	Level 2	45.1	5.17	M+NH4	C16H30O	-1.53424		690053	603808	486980	1.14283	1.417	1.2399	0.192617	0.502845	0.310228	0.048389	0.000222632	0.00064597	0.0745684	0.000522401	0.00274787	Up	Up	Up	1.19451	2.4223
10.54_667.3714m/z	1	1	1	667.371	10.5396	LCMS-neg	Proglumide	210595	HMDB0256796	43472		32058				4922	6620-60-6	CCCN(CCC)C(=O)C(CCC(O)=O)N=C(O)C1=CC=CC=C1	DGMKFQYCZXERLX-UHFFFAOYSA-N	Organic acids and derivatives	Carboxylic acids and derivatives	Amino acids, peptides, and analogues	Level 4	44.4	38.5	2M-H	C18H26N2O4	0.235578		7956.04	112082	314666	0.0709839	0.0252841	0.356194	-3.81636	-5.30563	-1.48926	2.94513e-06	2.59565e-08	4.45866e-06	1.87365e-05	3.40584e-07	6.216e-05	Down	Down	Down	1.70363	3.14672
10.62_546.2819m/z	1	1	1	546.282	10.6229	LCMS-neg	PE(20:4(8Z,11Z,14Z,17Z)/0:0)	21228	HMDB0011518	62302	LMGP02050067	72742				53480952		C(OP(OCCN)(O)=O)[C@]([H])(O)COC(=O)CCCCCC/C=C\C/C=C\C/C=C\C/C=C\CC	JPNPIRVRGLGTRE-YSKCIPFOSA-N	Lipids and lipid-like molecules	Glycerophospholipids	Glycerophosphoethanolamines	Level 2	42.2	0	M+FA-H	C25H44NO7P	-3.6987		49313	226878	153401	0.217355	0.321465	1.47899	-2.20188	-1.63727	0.564609	1.80449e-09	7.63931e-09	1.35611e-05	8.84221e-08	1.4541e-07	0.000136722	Down	Down	Up	2.26064	1.82767
2.22_148.0524n	1	1	1	166.086	2.22467	LCMS-pos	trans-Cinnamic acid	47304	HMDB0000930	310		35697	C10438			444539	140-10-3	OC(=O)\C=C\C1=CC=CC=C1	WBYWAXJHAXSJNI-VOTSOKGWSA-N	Phenylpropanoids and polyketides	Cinnamic acids and derivatives	Cinnamic acids	Level 4	42.2	20.7	M+H, M+NH4, M+H-H2O	C9H8O2	-0.231171		2.48071e+06	3.33274e+06	5.17075e+06	0.744347	0.479759	0.644537	-0.425952	-1.05962	-0.633665	8.31498e-05	6.21076e-08	2.30963e-06	0.00028344	6.23138e-07	3.74685e-05	Down	Down	Down	4.74983	9.29551
0.71_441.1001m/z	1	1	1	441.1	0.709667	LCMS-pos	Gluconasturtiin	61810	HMDB0038423			5413	C08417			15560248	499-30-9	OCC1OC(S\C(CCC2=CC=CC=C2)=N\OS(O)(=O)=O)C(O)C(O)C1O	CKIJIGYDFNXSET-LFIBNONCSA-N	Organic oxygen compounds	Organooxygen compounds	Carbohydrates and carbohydrate conjugates	Level 4	42.1	31.7	M+NH4	C15H21NO9S2	1.17633		129312	84227.9	45983	1.53527	2.81217	1.83172	0.618488	1.49168	0.873197	4.82068e-05	1.00473e-07	5.26851e-08	0.000179969	8.71777e-07	3.83741e-06	Up	Up	Up	1.09116	1.63154
1.15_118.0418n	1	1	1	136.076	1.15248	LCMS-pos	Benzofuran	57192	HMDB0032929	70116		35260	C14512			9223	271-89-6	O1C=CC2=C1C=CC=C2	IANQTJSKSUMEQM-UHFFFAOYSA-N	Organoheterocyclic compounds	Benzofurans	Unclassified	Level 4	41.9	11.3	M+H, M+NH4	C8H6O	-0.318806		64217.3	110612	225293	0.580561	0.285039	0.490971	-0.78448	-1.81077	-1.02629	3.05923e-08	5.8819e-08	1.56448e-06	5.85744e-07	6.0275e-07	2.84879e-05	Down	Down	Down	1.1576	2.28057
0.63_549.2512m/z	1	1	1	549.251	0.634967	LCMS-pos	2-O-(beta-D-galactopyranosyl-(1->6)-beta-D-galactopyranosyl) 2S-hydroxyundecanoic acid	10222			LMFA13010047					56936281		CCCCCCCCC[C@H](O[C@H]1[C@H](O)[C@@H](O)[C@@H](O)[C@@H](CO[C@H]2[C@H](O)[C@@H](O)[C@@H](O)[C@@H](CO)O2)O1)C(=O)O	LMSCLROPNINDDT-NBEBUOOJSA-N	Lipids and lipid-like molecules	Fatty Acyls	Fatty acyl glycosides	Level 4	41.8	21.3	M+Na	C23H42O13	-0.978689		2500.71	84105	115146	0.0297331	0.0217177	0.730422	-5.07178	-5.52498	-0.453199	4.31632e-09	1.46496e-07	0.00946283	1.51029e-07	1.13983e-06	0.0242273	Down	Down	Down	1.52859	1.88634
9.89_354.2634m/z	1	1	1	354.263	9.89468	LCMS-pos	Bicyclo Prostaglandin E1	267492		45557						91746206		CCCCC1C2CC(=O)C(C2CCC1=O)CCCCCCC(=O)O	SMKXBJMWSIFUAU-VXLLPVPCSA-N	Lipids and lipid-like molecules	Fatty Acyls	Eicosanoids	Level 2	41.8	0.393	M+NH4	C20H32O4	-1.44217		95648.8	192375	299250	0.4972	0.319629	0.642857	-1.0081	-1.64553	-0.63743	2.03945e-05	1.58894e-06	0.000325954	8.71712e-05	7.58147e-06	0.00156275	Down	Down	Down	1.6048	2.53225
10.68_634.3345m/z	1	1	1	634.335	10.6813	LCMS-neg	OHHdiA-PE	27916			LMGP20020043					134812373		[C@](COP(=O)(O)OCCN)([H])(OC(CCC(O)/C=C/C(=O)O)=O)COC(CCCCCCC/C=C\CCCCCCCC)=O	HBDOLRKWTNOIOD-HPNFKZMPSA-N	Lipids and lipid-like molecules	Glycerophospholipids	Glycerophosphoethanolamines	Level 4	41.4	15.2	M-H	C30H54NO11P	-2.61912		109241	250340	163497	0.43637	0.668151	1.53116	-1.19638	-0.581755	0.614622	4.36655e-07	0.000152157	3.98487e-05	4.18931e-06	0.000370175	0.00030454	Down	Down	Up	1.995	1.2438
12.28_619.3860m/z	1	1	1	619.386	12.2812	LCMS-neg	Gorgost-5-ene-3beta,7alpha,11alpha,12beta,15alpha-pentol 12,15-diacetate	44411			LMST01060022					11103800		C1[C@]2(C)[C@@]3([H])[C@H](O)[C@@H](OC(C)=O)[C@]4(C)[C@@]([H])([C@]([H])(C)[C@H]5C[C@]5(C)[C@H](C)C(C)C)C[C@H](OC(=O)C)[C@@]4([H])[C@]3([H])[C@H](O)C=C2C[C@@H](O)C1	PBGIWVYQPIDSJK-UXJNTDHUSA-N	Lipids and lipid-like molecules	Steroids and steroid derivatives	Gorgostanes and derivatives	Level 4	41.3	10.1	M+FA-H	C34H54O7	1.46405		7868.55	87876.3	194412	0.0895412	0.0404737	0.452012	-3.4813	-4.62687	-1.14557	3.79075e-07	1.06858e-09	2.13553e-06	3.75595e-06	4.10847e-08	3.60314e-05	Down	Down	Down	1.50602	2.45982
0.68_729.2314m/z	1	1	1	729.231	0.682283	LCMS-neg	Citbismine C	64524	HMDB0041435	95831		168674				85149847	169055-79-2	COC1=CC2=C(C(O)=C1C1C(OC3=C1C1=C(C(O)=C3)C(=O)C3=C(N1C)C(OC)=C(O)C=C3)C(C)(C)O)C(=O)C1=C(N2C)C(OC)=C(OC)C=C1	BDURUBOYNAVRCF-UHFFFAOYSA-N	Organoheterocyclic compounds	Quinolines and derivatives	Benzoquinolines	Level 4	41.2	21.3	M+FA-H	C37H36N2O11	1.95358		565679	511492	143987	1.10594	3.92867	3.55234	0.145274	1.97404	1.82877	0.00430284	5.05688e-11	9.65039e-10	0.00861775	5.30823e-09	2.29615e-07	Up	Up	Up	1.09122	3.70825
0.77_442.1204m/z	1	1	1	442.12	0.771667	LCMS-neg	Hyaluronic acid	47786	HMDB0002061			150712	C00518			53477741	9004-61-9	[H]O[C@H]1[C@H](O)[C@@H](CO)O[C@@H](O[C@H]2[C@H](O)[C@@H](O)[C@H](O)O[C@@H]2C(O)=O)[C@@H]1NC(C)=O	LJKKEBYAXYCTNF-GIXQJHCPSA-N	Organic oxygen compounds	Organooxygen compounds	Carbohydrates and carbohydrate conjugates	Level 4	40.7	6.28	M+FA-H	C14H23NO12	0.454098		25188.6	176898	91384	0.14239	0.275635	1.93577	-2.81208	-1.85917	0.952907	2.18423e-09	6.49005e-07	4.41627e-06	9.9302e-08	3.67084e-06	6.18104e-05	Down	Down	Up	2.09653	1.43959
12.45_651.4124m/z	1	1	1	651.412	12.4465	LCMS-neg	Monensin	199071	HMDB0242687							4243		CCC1(CCC(O1)C1(C)CCC2(CC(O)C(C)C(O2)C(C)C(OC)C(C)C(O)=O)O1)C1OC(CC1C)C1OC(O)(CO)C(C)CC1C	GAOZTHIDHYLHMS-UHFFFAOYSA-N	Lipids and lipid-like molecules	Fatty Acyls	Fatty acids and conjugates	Level 4	40.7	7.24	M-H2O-H	C36H62O11	1.59192		9184.35	135025	295070	0.0680196	0.031126	0.457603	-3.87791	-5.00574	-1.12783	1.25084e-05	1.95119e-08	5.30283e-05	5.88373e-05	2.76341e-07	0.000386241	Down	Down	Down	1.85471	3.02738
0.68_258.1099m/z	1	1	1	258.11	0.675967	LCMS-pos	Glutamylglutamine	53852	HMDB0028817			141435				10171586	26848-14-6	N[C@@H](CCC(O)=O)C(=O)N[C@@H](CCC(N)=O)C(O)=O	MGHKSHCBDXNTHX-WDSKDSINSA-N	Organic acids and derivatives	Carboxylic acids and derivatives	Amino acids, peptides, and analogues	Level 2	40	3.42	M+H-H2O	C10H17N3O6	5.38273		2.98118e+06	1.86332e+06	2.1466e+06	1.59992	1.38879	0.868033	0.678003	0.473825	-0.204178	1.04562e-06	1.9146e-05	0.00653204	8.46215e-06	6.12977e-05	0.0178917	Up	Up	Down	5.55288	5.02998
1.21_267.0971n	1	1	1	312.095	1.2128	LCMS-neg	3-Deoxyguanosine	258346		4149						135440068	3608-58-0	C1C(OC(C1O)N2C=NC3=C2N=C(NC3=O)N)CO	OROIAVZITJBGSM-OBXARNEKSA-N	Nucleosides, nucleotides, and analogues	Purine nucleosides	Purine 3'-deoxyribonucleosides	Level 2	39.8	0.125	M-H, M+FA-H	C10H13N5O4	1.11669		223585	390270	284647	0.572899	0.785482	1.37107	-0.803647	-0.348349	0.455298	8.01003e-06	0.00168433	0.00093057	4.1552e-05	0.00318905	0.00369845	Down	Down	Up	2.13337	1.26999
0.63_165.1002m/z	1	1	1	165.1	0.62725	LCMS-pos	Piperidines	255806	HMDB0302905							44237242		OCC1[NH2+]CC(O)C(O)C1O	LXBIFEVIBLOUGU-UHFFFAOYSA-O	Organoheterocyclic compounds	Piperidines	Unclassified	Level 4	39.4	9.12	M+H	C6H14NO4+	3.66322		153136	93077.2	50391.8	1.64525	3.0389	1.84707	0.71831	1.60355	0.88524	0.000153961	1.53392e-06	2.84109e-07	0.000473287	7.36817e-06	9.65701e-06	Up	Up	Up	1.22395	1.79325
0.70_379.0824m/z	1	1	1	379.082	0.698217	LCMS-neg	Sophoracoumestan A	29973		48327	LMPK12090013					14630492		C1(O)C=CC2C3OC4=CC5OC(C)(C)C=CC=5C=C4C=3C(=O)OC=2C=1	JOMJKDWBAPDZIF-UHFFFAOYSA-N	Phenylpropanoids and polyketides	Isoflavonoids	Coumestans	Level 4	39	2.33	M+FA-H	C20H14O5	0.35938		1.4443e+06	2.06047e+06	1.1346e+06	0.700956	1.27296	1.81604	-0.512604	0.348192	0.860796	2.63412e-06	0.00543379	2.64829e-06	1.72183e-05	0.00932813	4.18925e-05	Down	Up	Up	4.12595	2.77418
10.17_632.3188m/z	1	1	1	632.319	10.1701	LCMS-neg	OKHdiA-PE	27914			LMGP20020041					134812371		[C@](COP(=O)(O)OCCN)([H])(OC(CCC(=O)/C=C/C(=O)O)=O)COC(CCCCCCC/C=C\CCCCCCCC)=O	FGLLKVIPQTWJAK-FWLMWTQPSA-N	Lipids and lipid-like molecules	Glycerophospholipids	Glycerophosphoethanolamines	Level 4	38.9	2.92	M-H	C30H52NO11P	-2.74957		68867.3	234808	155002	0.293292	0.444298	1.51487	-1.76959	-1.1704	0.599189	3.03255e-06	9.89544e-07	0.00190095	1.90549e-05	5.21636e-06	0.00649857	Down	Down	Up	2.15316	1.63946
10.13_997.6232m/z	1	1	1	997.623	10.1347	LCMS-pos	PIM1(19:0/16:0)	27511			LMGP15010033					126457401		[C@](COP(O[C@H]1[C@@H](O)[C@@H](O)[C@H](O)[C@@H](O)[C@@H]1O[C@@H]1[C@@H](O)[C@@H](O)[C@H](O)[C@@H](CO)O1)(=O)O)([H])(OC(CCCCCCCCCCCCCCC)=O)COC(CCCCCCCCCCCCCCCCCC)=O	RLFWTEIVPFRSIC-FDQCILPESA-N	Lipids and lipid-like molecules	Glycerophospholipids	Glycerophosphoinositols	Level 4	38.7	1.05	M+H-H2O	C50H95O18P	0.911133		8410.33	276275	60946.3	0.0304418	0.137996	4.5331	-5.0378	-2.8573	2.1805	7.15379e-05	9.14391e-06	0.000432313	0.000250231	3.27986e-05	0.00197811	Down	Down	Up	2.66309	1.26787
0.75_349.1350m/z	1	1	1	349.135	0.748267	LCMS-pos	Glucitol-lysine	207203	HMDB0252764							11998742		NC(CCCCNCC(O)C(O)C(O)C(O)CO)C(O)=O	JNFQXAUVKUQSKQ-UHFFFAOYSA-N	Organic acids and derivatives	Carboxylic acids and derivatives	Amino acids, peptides, and analogues	Level 2	38.2	0.138	M+K	C12H26N2O7	-6.86465		1.30364e+06	100164	39767.4	13.0151	32.7817	2.51875	3.70211	5.03482	1.33271	2.63533e-09	1.61404e-09	1.11179e-08	1.10653e-07	5.0387e-08	1.13371e-06	Up	Up	Up	5.89818	6.40327
0.67_617.2416m/z	1	1	1	617.242	0.665733	LCMS-neg	Met-enkephalinamide	208597	HMDB0254489							13876428		CSCCC(NC(=O)C(CC1=CC=CC=C1)NC(=O)CNC(=O)CNC(=O)C(N)CC1=CC=C(O)C=C1)C(N)=O	HBDDEVHKKBWEQT-UHFFFAOYSA-N	Organic acids and derivatives	Carboxylic acids and derivatives	Amino acids, peptides, and analogues	Level 4	37.9	1.93	M+FA-H	C27H36N6O6S	3.01511		807062	2.00502e+06	1.51597e+06	0.402521	0.532372	1.32259	-1.31286	-0.909492	0.40337	3.65723e-10	4.43251e-06	0.00030709	3.0355e-08	1.77749e-05	0.00149727	Down	Down	Up	5.89817	4.67353
0.67_556.1651m/z	1	1	1	556.165	0.665733	LCMS-neg	Hygromycin A	207660	HMDB0253302									CC(=O)C1OC(OC2=CC=C(C=C(C)C(=O)NC3C(O)C4OCOC4C(O)C3O)C=C2O)C(O)C1O	YQYJSBFKSSDGFO-UHFFFAOYSA-N	Organic oxygen compounds	Organooxygen compounds	Carbohydrates and carbohydrate conjugates	Level 4	37.5	0.617	M+FA-H	C23H29NO12	-4.10332		243101	369523	523153	0.657879	0.464685	0.706339	-0.604107	-1.10568	-0.501568	6.84721e-06	4.19584e-07	0.000102466	3.65522e-05	2.57302e-06	0.000624065	Down	Down	Down	1.86811	2.96684
0.68_373.1024m/z	1	1	1	373.102	0.682283	LCMS-neg	Succinylaminoimidazole carboxamide riboside	197053	HMDB0240295	837240						54478644	17388-80-6	NC1=C(N=CN1[C@@H]1O[C@H](CO)[C@@H](O)[C@H]1O)C(=O)N[C@@H](CC(O)=O)C(O)=O	XNKLTOHYNRQCLJ-ZZZDFHIKSA-N	Nucleosides, nucleotides, and analogues	Imidazole ribonucleosides and ribonucleotides	1-ribosyl-imidazolecarboxamides	Level 2	37.5	0.0625	M-H	C13H18N4O9	6.0528		92034.2	179196	298058	0.513596	0.308779	0.601211	-0.961293	-1.69535	-0.734058	3.17273e-06	2.6502e-07	3.07444e-05	1.97273e-05	1.82598e-06	0.000249379	Down	Down	Down	1.5542	2.56521
0.67_515.2206m/z	1	1	1	515.221	0.665733	LCMS-neg	Biotin hydrazide	204206	HMDB0249227							2832898		NNC(=O)CCCCC1SCC2NC(=O)NC12	KOZWHQPRAOJMBN-UHFFFAOYSA-N	Organoheterocyclic compounds	Biotin and derivatives	Unclassified	Level 4	37.4	1.09	2M-H	C10H18N4O2S	-4.36372		274547	126002	83412.2	2.1789	3.29144	1.5106	1.1236	1.71872	0.59512	2.73847e-08	2.04085e-09	6.24589e-05	5.49078e-07	5.7808e-08	0.000440325	Up	Up	Up	2.06621	2.48909
9.10_363.2293m/z	1	1	1	363.229	9.09563	LCMS-neg	2-chloro-stearic acid	2451	HMDB0245076		LMFA01090163					13059777		C(Cl)(CCCCCCCCCCCCCCCC)C(=O)O	DQNLLSNNESIVOE-UHFFFAOYSA-N	Lipids and lipid-like molecules	Fatty Acyls	Fatty acids and conjugates	Level 4	37.2	17.3	M+FA-H	C18H35ClO2	-4.50876		15276.7	150368	341079	0.101596	0.0447894	0.440859	-3.29909	-4.4807	-1.18161	7.77829e-05	1.02535e-05	0.00177142	0.000268739	3.59829e-05	0.00617402	Down	Down	Down	1.90877	3.17556
0.78_268.1039n	1	1	1	268.104	0.782067	LCMS-pos	2-p-Tolyl-5,6,7,8-tetrahydrobenzo[d]imidazo[2,1-b]thiazole	277300		69104			C11571			443278		CC1=CC=C(C=C1)C2=CN3C4=C(CCCC4)SC3=N2	IMUKUMUNZJILCG-UHFFFAOYSA-N	Organoheterocyclic compounds	Azoles	Imidazoles	Level 4	37.1	0	M+, M+NH4	C16H16N2S	1.71253		640619	1.01212e+06	753027	0.632951	0.850726	1.34406	-0.659835	-0.233234	0.426601	8.03982e-06	0.0270559	0.00016648	4.1646e-05	0.0402176	0.000922619	Down	Down	Up	3.19212	1.54401
10.66_999.6437m/z	1	1	1	999.644	10.6624	LCMS-neg	PC(22:0/LTE4)	240897	HMDB0287797									CCCCCCCCCCCCCCCCCCCCCC(=O)OC[C@H](COP([O-])(=O)OCC[N+](C)(C)C)OC(=O)[C@@H](N)CS[C@H](\C=C\C=C\C=C/C\C=C/CCCCC)[C@@H](O)CCCC(O)=O	JJIPIYFFUROVDC-FXKJKKOYSA-N	Lipids and lipid-like molecules	Glycerophospholipids	Glycerophosphocholines	Level 4	36.7	0.55	M-H	C53H97N2O11PS	-4.05285		7905.59	295210	88477.4	0.0267796	0.0893516	3.33655	-5.22272	-3.48436	1.73836	8.26957e-05	2.86477e-08	0.00106205	0.000282326	3.61285e-07	0.00412005	Down	Down	Up	2.76949	1.60165
559	1	1	1	337.275	22.495	GCMS	Linoelaidic Acid	631	HMDB0006270	62957	LMFA01030123	75108				5282457	506-21-8	C(CCCCCCC(=O)O)/C=C/C/C=C/CCCCC	OYHQOLUKZRVURQ-AVQMFFATSA-N	Lipids and lipid-like molecules	Fatty Acyls	Lineolic acids and derivatives	Level 1	98.2	98.5		C18H32O2		778728	165897	506120	312063	0.327781	0.531613	1.62185	-1.60919	-0.911552	0.697642	4.56498e-05	7.40236e-08	0.00301926	0.000171861	7.14028e-07	0.00934582	Down	Down	Up	1.56145	1.0325
120	1	1	1	174.091	10.199	GCMS	Ethanolamine	46896	HMDB0000149	3207		16000	C00189	sce00564	Glycerophospholipid metabolism	700	141-43-5	NCCO	HZAXFHJVJLSVMW-UHFFFAOYSA-N	Organic nitrogen compounds	Organonitrogen compounds	Amines	Level 1	97.5	99.6		C2H7NO		345145	1.50342e+06	3.14692e+06	4.79839e+06	0.477744	0.313319	0.65583	-1.06569	-1.6743	-0.608607	0.00553796	1.45433e-05	0.0215898	0.0108005	4.88289e-05	0.0479788	Down	Down	Down	1.17696	1.38227
368	1	1	1	156.06	17.94	GCMS	L-Glutamine	47136	HMDB0000641	18		18050	C00064	sce00220,sce00230,sce00240,sce00250,sce00470,sce00630,sce00750,sce00910,sce00970,sce02010	Arginine biosynthesis|Purine metabolism|Pyrimidine metabolism|Alanine, aspartate and glutamate metabolism|D-Amino acid metabolism|Glyoxylate and dicarboxylate metabolism|Vitamin B6 metabolism|Nitrogen metabolism|Aminoacyl-tRNA biosynthesis|ABC transporters	5961	56-85-9	N[C@@H](CCC(N)=O)C(O)=O	ZDXPYRJPNDTMRX-VKHMYHEASA-N	Organic acids and derivatives	Carboxylic acids and derivatives	Amino acids, peptides, and analogues	Level 1	97.2	98.3		C5H10N2O3		602416	182105	634765	3.72222e+06	0.286885	0.0489237	0.170534	-1.80145	-4.35332	-2.55187	0.000385006	2.74172e-06	1.1192e-05	0.0010394	1.17752e-05	0.000118741	Down	Down	Down	1.60144	2.27916
239	1	1	1	217.106	14.096	GCMS	Erythritol	48012	HMDB0002994	140		17113	C00503	sce02010	ABC transporters	222285	149-32-6	OC[C@H](O)[C@H](O)CO	UNXHWFMMPAWVPI-ZXZARUISSA-N	Organic oxygen compounds	Organooxygen compounds	Carbohydrates and carbohydrate conjugates	Level 1	97	98.9		C4H10O4		474798	484837	1.49781e+06	2.86091e+06	0.323698	0.169469	0.523542	-1.62728	-2.5609	-0.933624	7.96561e-09	1.35934e-09	6.9134e-07	2.26657e-07	4.57688e-08	1.66716e-05	Down	Down	Down	1.60686	1.74856
233	1	1	1	217.103	13.972	GCMS	D-Threitol	48242	HMDB0004136	58213		48300	C16884			169019	2418-52-2	OC[C@@H](O)[C@H](O)CO	UNXHWFMMPAWVPI-QWWZWVQMSA-N	Organic oxygen compounds	Organooxygen compounds	Carbohydrates and carbohydrate conjugates	Level 1	95.7	96.4		C4H10O4		470715	79480.3	329042	501025	0.24155	0.158635	0.656739	-2.0496	-2.65621	-0.606608	2.59669e-09	2.96935e-09	3.928e-05	1.10328e-07	7.67944e-08	0.000301485	Down	Down	Down	1.80651	1.78025
466	1	1	1	218.117	20.031	GCMS	L-Tyrosine	46901	HMDB0000158	34		17895	C00082	sce00130,sce00261,sce00350,sce00360,sce00400,sce00460,sce00680,sce00730,sce00970,sce00999	Ubiquinone and other terpenoid-quinone biosynthesis|Monobactam biosynthesis|Tyrosine metabolism|Phenylalanine metabolism|Phenylalanine, tyrosine and tryptophan biosynthesis|Cyanoamino acid metabolism|Methane metabolism|Thiamine metabolism|Aminoacyl-tRNA biosynthesis|Biosynthesis of various plant secondary metabolites	6057	60-18-4	N[C@@H](CC1=CC=C(O)C=C1)C(O)=O	OUYCCCASQSFEME-QMMMGPOBSA-N	Organic acids and derivatives	Carboxylic acids and derivatives	Amino acids, peptides, and analogues	Level 1	94.7	92.8		C9H11NO3		671942	1.09623e+06	2.79644e+06	7.68959e+06	0.392009	0.14256	0.363666	-1.35104	-2.81036	-1.45932	8.39445e-07	4.26382e-09	1.38678e-07	7.11634e-06	9.75486e-08	6.34541e-06	Down	Down	Down	1.44801	1.83109
139	1	1	1	142.085	10.729	GCMS	L-Proline	46904	HMDB0000162	29		17203	C00148	sce00330,sce00332,sce00470,sce00970	Arginine and proline metabolism|Carbapenem biosynthesis|D-Amino acid metabolism|Aminoacyl-tRNA biosynthesis	145742	147-85-3	OC(=O)[C@@H]1CCCN1	ONIBWKKTOPOVIA-BYPYZUCNSA-N	Organic acids and derivatives	Carboxylic acids and derivatives	Amino acids, peptides, and analogues	Level 1	94.7	95.2		C5H9NO2		363270	2.36222e+06	6.4919e+06	1.47874e+07	0.363872	0.159746	0.439017	-1.4585	-2.64615	-1.18765	4.73261e-09	3.75947e-11	2.9319e-09	1.60864e-07	4.97023e-09	4.68501e-07	Down	Down	Down	1.51883	1.77937
250	1	1	1	230.136	14.396	GCMS	4-Hydroxyproline	47180	HMDB0000725	257		18095	C01157	sce00330,sce00470,sce02010	Arginine and proline metabolism|D-Amino acid metabolism|ABC transporters	5810	51-35-4	O[C@H]1CN[C@@H](C1)C(O)=O	PMMYEEVYMWASQN-DMTCNVIQSA-N	Organic acids and derivatives	Carboxylic acids and derivatives	Amino acids, peptides, and analogues	Level 1	93.8	94.1		C5H9NO3		484676	440291	1.04513e+06	1.45118e+06	0.421278	0.303403	0.720196	-1.24716	-1.72069	-0.473538	3.50273e-08	2.439e-08	0.000174174	6.32996e-07	3.24806e-07	0.000957825	Down	Down	Down	1.40147	1.42748
458	1	1	1	154.085	19.837	GCMS	L-Histidine	46913	HMDB0000177	21		15971	C00135	sce00340,sce00410,sce00470,sce00970,sce02010	Histidine metabolism|beta-Alanine metabolism|D-Amino acid metabolism|Aminoacyl-tRNA biosynthesis|ABC transporters	6274	71-00-1	N[C@@H](CC1=CN=CN1)C(O)=O	HNDVDQJCIGZPNO-YFKPBYRVSA-N	Organic acids and derivatives	Carboxylic acids and derivatives	Amino acids, peptides, and analogues	Level 1	93.3	90.3		C6H9N3O2		664899	275583	772266	3.36301e+06	0.35685	0.0819456	0.229636	-1.48661	-3.60919	-2.12258	0.00181281	0.000153331	0.000698686	0.00403865	0.000372526	0.0029165	Down	Down	Down	1.41078	2.04509
324	1	1	1	234.114	16.41	GCMS	L-Homocysteine	47195	HMDB0000742	3256		17588	C00155	sce00270,sce00920	Cysteine and methionine metabolism|Sulfur metabolism	91552	6027-13-0	N[C@@H](CCS)C(O)=O	FFFHZYDWPBMWHY-VKHMYHEASA-N	Organic acids and derivatives	Carboxylic acids and derivatives	Amino acids, peptides, and analogues	Level 1	92.7	90.9		C4H9NO2S		551698	29445.2	52901	81613.8	0.55661	0.360787	0.648186	-0.84526	-1.47078	-0.625519	0.000125567	2.68559e-06	0.000856288	0.000396943	1.1618e-05	0.00344542	Down	Down	Down	1.09992	1.30175
327	1	1	1	116.052	16.502	GCMS	L-Asparagine	46908	HMDB0000168	14		17196	C00152	sce00250,sce00460,sce00970	Alanine, aspartate and glutamate metabolism|Cyanoamino acid metabolism|Aminoacyl-tRNA biosynthesis	6267	70-47-3	N[C@@H](CC(N)=O)C(O)=O	DCXYFEDJOCDNAF-REOHCLBHSA-N	Organic acids and derivatives	Carboxylic acids and derivatives	Amino acids, peptides, and analogues	Level 1	92.3	92.3		C4H8N2O3		554760	67651.1	129087	430964	0.524074	0.156976	0.299531	-0.932157	-2.67138	-1.73922	0.0029353	1.23327e-06	7.27148e-06	0.00615516	6.19935e-06	8.70869e-05	Down	Down	Down	1.09247	1.77398
489	1	1	1	103.039	20.567	GCMS	Pantothenic Acid	46931	HMDB0000210	241		46905	C00864	sce00410,sce00770	beta-Alanine metabolism|Pantothenate and CoA biosynthesis	6613	79-83-4	CC(C)(CO)[C@@H](O)C(=O)NCCC(O)=O	GHOKWGTUZJEAQD-ZETCQYMHSA-N	Organic oxygen compounds	Organooxygen compounds	Alcohols and polyols	Level 1	92	88.1		C9H17NO5		694086	75137.3	147155	322329	0.5106	0.233108	0.456536	-0.969734	-2.10093	-1.1312	8.50136e-06	1.07803e-07	3.66858e-06	4.34747e-05	9.16071e-07	5.39775e-05	Down	Down	Down	1.20551	1.57585
511	1	1	1	291.159	21.014	GCMS	Glucosaminic Acid	258258		3334			C03752	sce00030	Pentose phosphate pathway	73563	3646-68-2	C(C(C(C(C(C(=O)O)N)O)O)O)O	UFYKDFXCZBTLOO-TXICZTDVSA-N	Organic acids and derivatives	Carboxylic acids and derivatives	Amino acids, peptides, and analogues	Level 1	90.2	85		C6H13NO6		712552	25426.6	90292.5	238137	0.281602	0.106773	0.379162	-1.82827	-3.22738	-1.39911	1.48152e-06	6.95821e-09	6.25217e-07	1.097e-05	1.36308e-07	1.56042e-05	Down	Down	Down	1.68898	1.96308
287	1	1	1	142.067	15.247	GCMS	Prolin	206145	HMDB0251528			26271	C16435			614		OC(=O)C1CCCN1	ONIBWKKTOPOVIA-UHFFFAOYSA-N	Organic acids and derivatives	Carboxylic acids and derivatives	Amino acids, peptides, and analogues	Level 1	88.3	88.5		C5H9NO2		512987	13854.1	38438.9	77106.8	0.36042	0.179675	0.498515	-1.47225	-2.47654	-1.00429	1.36724e-05	7.55367e-07	0.000157695	6.29637e-05	4.16035e-06	0.000879397	Down	Down	Down	1.50081	1.70649
178	1	1	1	156.086	11.844	GCMS	Pipecolic Acid	46854	HMDB0000070	50		17964	C00408	sce00310	Lysine degradation	849	535-75-1	OC(=O)C1CCCCN1	HXEACLLIILLPRG-UHFFFAOYSA-N	Organic acids and derivatives	Carboxylic acids and derivatives	Amino acids, peptides, and analogues	Level 1	87.1	78.5		C6H11NO2		400645	32145.1	72882.1	104698	0.441056	0.307025	0.696115	-1.18097	-1.70357	-0.522603	1.56887e-07	2.61249e-08	8.28671e-05	1.98556e-06	3.41538e-07	0.000539695	Down	Down	Down	1.35763	1.41998
356	1	1	1	231.108	17.564	GCMS	3,6-Anhydroglucose	275334		66408			C06478			16069993	7625-23-2	C1C(C(C(O1)C(C=O)O)O)O	WZYRMLAWNVOIEX-SLPGGIOYSA-N	Organoheterocyclic compounds	Tetrahydrofurans	Unclassified	Level 1	86.6	79.7		C6H10O5		590031	183676	98124.5	51490.8	1.87186	3.56715	1.90567	0.904474	1.83477	0.930298	2.08919e-07	2.95833e-09	1.91415e-07	2.41305e-06	7.67944e-08	7.85242e-06	Up	Up	Up	1.18885	1.47678
578	1	1	1	232.119	22.901	GCMS	Melatonin	47554	HMDB0001389	73		16796	C01598	sce00380	Tryptophan metabolism	896	73-31-4	COC1=CC2=C(NC=C2CCNC(C)=O)C=C1	DRLFMBDRBRZALE-UHFFFAOYSA-N	Organoheterocyclic compounds	Indoles and derivatives	Indoles	Level 1	85.8	76.5		C13H16N2O2		798682	60482.2	110683	189840	0.546447	0.318595	0.583031	-0.871847	-1.6502	-0.778356	0.00162348	0.000127574	0.00544448	0.00367886	0.000315829	0.01541	Down	Down	Down	1.06369	1.34808
203	1	1	1	248.138	12.866	GCMS	Beta-Alanine	46848	HMDB0000056	36		16958	C00099	sce00240,sce00410,sce00640,sce00770	Pyrimidine metabolism|beta-Alanine metabolism|Propanoate metabolism|Pantothenate and CoA biosynthesis	239	107-95-9	NCCC(O)=O	UCMIRNVEIXFBKS-UHFFFAOYSA-N	Organic acids and derivatives	Carboxylic acids and derivatives	Amino acids, peptides, and analogues	Level 2	80.5	71		C3H7NO2		434297	8321.39	15330.2	21319.4	0.542809	0.39032	0.719074	-0.881484	-1.35727	-0.475787	8.65306e-06	3.59071e-06	0.00392051	4.38676e-05	1.47982e-05	0.0116022	Down	Down	Down	1.15793	1.25145
271	1	1	1	219.116	14.76	GCMS	1,3,4-Pentanetriol	199706	HMDB0244182							21749233		CC(O)C(O)CCO	ANUUQAHHEZMTAS-UHFFFAOYSA-N	Organic oxygen compounds	Organooxygen compounds	Alcohols and polyols	Level 2	80.3	69.5		C5H12O3		496777	9928.87	59716.7	94775.5	0.166266	0.104762	0.630086	-2.58843	-3.25481	-0.66638	3.1008e-11	1.78785e-10	1.9588e-06	8.03875e-09	1.30221e-08	3.39275e-05	Down	Down	Down	2.03609	1.97435
282	1	1	1	185.088	15.092	GCMS	Dodecanol	5984	HMDB0011626	34482	LMFA05000001	28878	C02277			8193	112-53-8	C(CCCCCCCCCCC)O	LQZZUXJYWNFBMV-UHFFFAOYSA-N	Lipids and lipid-like molecules	Fatty Acyls	Fatty alcohols	Level 3	76.8	61.4		C12H26O		507827	13304.1	28157.4	40529.8	0.47249	0.328255	0.694734	-1.08164	-1.60711	-0.525466	5.72281e-06	3.82303e-06	0.00152869	3.19443e-05	1.56832e-05	0.00548884	Down	Down	Down	1.27883	1.36077
515	1	1	1	214.129	21.122	GCMS	1-Cyclohexyl-3-Hydroxy-3,3a,4,6a-Tetrahydrofuro[3,4-B]Pyrrole-2,6-Dione	545767								51055607		C1CCC(CC1)N2C3C(COC3=O)C(C2=O)O	KNSMPSJDRCWKLX-UHFFFAOYSA-N	Organic acids and derivatives	Carboxylic acids and derivatives	Amino acids, peptides, and analogues	Level 3	75.9	62.1		C12H17NO4		717014	49946.3	1.59473e+06	4.27514e+06	0.0313196	0.0116829	0.373024	-4.99679	-6.41945	-1.42266	0.000105863	3.87487e-06	0.000485175	0.000345677	1.58594e-05	0.0021641	Down	Down	Down	2.83036	2.81543
625	1	1	1	357.22	23.995	GCMS	Arachidic Acid	66	HMDB0002212	401	LMFA01010020	28822	C06425	sce01040	Biosynthesis of unsaturated fatty acids	10467	506-30-9	C(CCCCCCCCCC)CCCCCCCCC(=O)O	VKOBVWXKNCXXDE-UHFFFAOYSA-N	Lipids and lipid-like molecules	Fatty Acyls	Fatty acids and conjugates	Level 3	73.2	55.9		C20H40O2		857906	106658	420639	1.90741e+06	0.253563	0.055918	0.220529	-1.97959	-4.16054	-2.18096	0.00325538	0.000327317	0.00153899	0.00671975	0.000731494	0.00550365	Down	Down	Down	1.6417	2.20765
67	1	1	1	86.0011	8.332	GCMS	2-Diethylaminoethanol	58116	HMDB0033971	89647		52153				7497	100-37-8	CCN(CC)CCO	BFSVOASYOCHEOV-UHFFFAOYSA-N	Organic nitrogen compounds	Organonitrogen compounds	Amines	Level 3	72.5	56.3		C6H15NO		279380	35513.6	121598	259078	0.292058	0.137077	0.469348	-1.77567	-2.86694	-1.09127	1.41867e-05	9.95362e-07	0.000183293	6.46648e-05	5.22419e-06	0.000997214	Down	Down	Down	1.65044	1.8375
650	1	1	1	142.084	24.763	GCMS	Nicotianamine	275274		66305			C05324	sce00270,sce00999	Cysteine and methionine metabolism|Biosynthesis of various plant secondary metabolites	9882882	34441-14-0	C1CN(C1C(=O)O)CCC(C(=O)O)NCCC(C(=O)O)N	KRGPXXHMOXVMMM-CIUDSAMLSA-N	Organic acids and derivatives	Carboxylic acids and derivatives	Amino acids, peptides, and analogues	Level 3	72.1	53.9		C12H21N3O6		902902	60470.3	233219	521989	0.259286	0.115846	0.446789	-1.94739	-3.10972	-1.16234	0.00283609	3.04701e-06	0.000978728	0.00597168	1.29154e-05	0.00385125	Down	Down	Down	1.63104	1.92187
550	1	1	1	316.143	22.145	GCMS	Glutathione	46883	HMDB0000125	44		16856	C00051	sce00270,sce00480,sce02010	Cysteine and methionine metabolism|Glutathione metabolism|ABC transporters	124886	70-18-8	N[C@@H](CCC(=O)N[C@@H](CS)C(=O)NCC(O)=O)C(O)=O	RWSXRVCMGQZWBV-WDSKDSINSA-N	Organic acids and derivatives	Carboxylic acids and derivatives	Amino acids, peptides, and analogues	Level 3	71.6	55.4		C10H17N3O6S		761526	939.684	5940.67	9097.2	0.158178	0.103294	0.653022	-2.66038	-3.27517	-0.614796	9.24395e-09	8.68669e-10	5.43953e-05	2.46207e-07	3.56354e-08	0.000393449	Down	Down	Down	2.05909	1.97874
570	1	1	1	188.113	22.683	GCMS	Bisphenol A	56580	HMDB0032133	69602		33216	C13624			6623	80-05-7	CC(C)(C1=CC=C(O)C=C1)C1=CC=C(O)C=C1	IISBACLAFKSPIT-UHFFFAOYSA-N	Benzenoids	Benzene and substituted derivatives	Diphenylmethanes	Level 3	70.8	51.6		C15H16O2		787968	24393.5	48276.2	112767	0.50529	0.216317	0.428104	-0.984816	-2.20878	-1.22397	0.000280677	3.42465e-06	0.000100447	0.000791886	1.4211e-05	0.000614914	Down	Down	Down	1.18132	1.6052
535	1	1	1	81.0464	21.6	GCMS	Dodecanedioic Acid	2824	HMDB0000623	5596	LMFA01170009	4676	C02678			12736	693-23-2	C(CCCCCCCCCCC(=O)O)(=O)O	TVIDDXQYHWJXFK-UHFFFAOYSA-N	Lipids and lipid-like molecules	Fatty Acyls	Fatty acids and conjugates	Level 3	70.3	50.7		C12H22O4		736761	8821.91	127012	44265.4	0.069457	0.199296	2.86934	-3.84774	-2.32702	1.52072	1.90004e-09	8.55858e-08	1.17188e-07	9.04164e-08	7.84521e-07	5.72939e-06	Down	Down	Up	2.48301	1.66132
[truncated: 19 more columns]
